# Supplementary material for: Genome-wide CRISPR synthetic lethality screen identifies a role for the ADP-ribosyltransferase PARP14 in DNA replication dynamics controlled by ATR
Source: Nucleic Acids Res. 2020 Jun 15;48(13):7252–64. doi: 10.1093/nar/gkaa508 (PMC7367200; doi:10.1093/nar/gkaa508)
Supplement: gkaa508_Supplemental_Files [file gkaa508_supplemental_files.zip]

Archive with 5 entries (5 files):
- Supplementary Material.pdf
- Supplementary Table S1.xlsx
- Supplementary Table S2.xlsx
- Supplementary Table S3.xlsx
- Supplementary Table S4.xlsx
