# Supplementary material for: Genome-wide CRISPR synthetic lethality screen identifies a role for the ADP-ribosyltransferase PARP14 in DNA replication dynamics controlled by ATR
Source: Nucleic Acids Res. 2020 Jun 15;48(13):7252–64. doi: 10.1093/nar/gkaa508 (PMC7367200; doi:10.1093/nar/gkaa508)
Supplement: gkaa508_Supplemental_Files [file gkaa508_supplemental_files.zip › Supplementary Table S1.xlsx]

## Sheet: Gene Rank RSA
	Gene Name	Log P	# of guides enriched	Overall Gene Rank
	RPS8	-6.97691	4	1
	HNRNPU	-6.34354	4	2
	RPS19	-6.16542	4	3
	KLF5	-6.00268	4	4
	ZFP36L1	-5.86438	4	5
	MRPL57	-5.54971	4	6
	HGC6.3	-5.37234	4	7
	PGP	-5.33407	4	8
	TKT	-5.26776	4	9
	ZCRB1	-5.18805	4	10
	C14orf80	-5.15504	4	11
	NMT1	-5.12655	4	12
	RPA3	-5.11313	4	13
	MTBP	-5.09576	4	14
	ABT1	-5.08489	4	15
	MARS2	-4.9996	4	16
	CHEK1	-4.99637	4	17
	RPE	-4.98151	4	18
	RPL21	-4.98151	4	19
	TMCO6	-4.90907	4	20
	WDR83	-4.83181	4	21
	ECD	-4.75713	4	22
	RFC3	-4.75321	3	23
	ZBTB8OS	-4.73098	4	24
	ACTR1A	-4.71444	4	25
	RPS25	-4.67948	4	26
	SMG6	-4.64257	4	27
	TRAF2	-4.62881	4	28
	PHB	-4.61331	4	29
	EIF1AX	-4.60633	4	30
	UBA6	-4.5704	4	31
	PDCD2	-4.55288	4	32
	POLRMT	-4.53572	4	33
	STRAP	-4.50931	4	34
	ALDOA	-4.49899	4	35
	CDC7	-4.47393	4	36
	DDX42	-4.4018	4	37
	ARID5A	-4.39152	4	38
	HSPA5	-4.36538	3	39
	ANKRD46	-4.30869	4	40
	RPF2	-4.30869	4	41
	U2AF1	-4.27706	4	42
	GNB2L1	-4.26156	4	43
	CENPL	-4.23626	3	44
	RPS16	-4.23023	4	45
	GTF2H1	-4.21361	4	46
	PGLS	-4.20615	4	47
	ZNF511	-4.2003	4	48
	POLG2	-4.19775	4	49
	FOLH1	-4.18658	4	50
	LSM8	-4.17336	4	51
	RPS23	-4.12448	4	52
	CSNK1A1	-4.08248	4	53
	C10orf2	-4.07962	4	54
	PRR20E	-4.0725	4	55
	CEBPZ	-4.05905	4	56
	43529	-4.0443	4	57
	WDR55	-4.03871	4	58
	HIST1H2BL	-3.98224	4	59
	MCL1	-3.97304	4	60
	DNLZ	-3.96596	4	61
	FAM208A	-3.95015	4	62
	UBE2I	-3.95015	4	63
	RPS11	-3.94309	4	64
	DDX27	-3.92492	4	65
	IMP3	-3.91062	4	66
	TRMT112	-3.90718	4	67
	RPIA	-3.90118	4	68
	KIAA0391	-3.88832	4	69
	WASH1	-3.8825	4	70
	RPS20	-3.86398	4	71
	ZBTB17	-3.86278	4	72
	RRP9	-3.84209	4	73
	C19orf53	-3.83357	4	74
	TCP1	-3.82768	3	75
	GNL3	-3.82232	4	76
	CNOT1	-3.81795	4	77
	CDC123	-3.80958	4	78
	UROD	-3.79316	4	79
	DDX21	-3.78911	3	80
	CCT4	-3.78433	4	81
	XRCC3	-3.76693	4	82
	NDUFV1	-3.76375	4	83
	RPS3A	-3.76303	4	84
	RBFA	-3.76303	4	85
	GRB2	-3.74922	4	86
	RPS27A	-3.73851	4	87
	PTPMT1	-3.72731	4	88
	PREB	-3.70562	4	89
	KLHL42	-3.68996	4	90
	TBC1D3H	-3.6604	4	91
	FDX1	-3.65817	4	92
	SLMO2	-3.63813	3	93
	CDC37	-3.62796	4	94
	MTERF4	-3.62796	4	95
	MOB4	-3.62796	4	96
	HNRNPC	-3.62796	4	97
	PNPT1	-3.62796	4	98
	SRSF11	-3.62796	4	99
	PMPCA	-3.59579	4	100
	RPN1	-3.59336	3	101
	SFPQ	-3.5931	4	102
	UTP15	-3.58473	3	103
	COMMD3	-3.57912	4	104
	NIP7	-3.55662	4	105
	EEF1A1	-3.55405	4	106
	COX20	-3.5531	4	107
	PPP1CA	-3.54854	4	108
	CD3EAP	-3.54469	4	109
	HMBS	-3.53825	4	110
	EARS2	-3.53562	4	111
	TCEB1	-3.53388	4	112
	PKM	-3.52665	4	113
	SEH1L	-3.52403	4	114
	TFAM	-3.51764	4	115
	FEN1	-3.50732	4	116
	MTPN	-3.49998	4	117
	YARS2	-3.49504	4	118
	PRPF38A	-3.4914	4	119
	GINS2	-3.48116	4	120
	RAD51C	-3.44403	4	121
	FBN2	-3.44117	4	122
	MYLIP	-3.43837	4	123
	B3GAT3	-3.42118	4	124
	RPS15	-3.41647	4	125
	PFDN6	-3.41369	3	126
	UQCRQ	-3.4051	4	127
	COX17	-3.40282	4	128
	XPO5	-3.40239	4	129
	SART1	-3.39805	4	130
	NCAPG2	-3.39035	4	131
	TANGO6	-3.38731	4	132
	SRSF1	-3.38517	4	133
	USO1	-3.38517	4	134
	SNRNP40	-3.3731	4	135
	NAA25	-3.37265	4	136
	U2AF2	-3.349	4	137
	RNH1	-3.3371	4	138
	AGAP2	-3.33451	4	139
	TAF10	-3.33235	4	140
	PCYT1A	-3.33149	3	141
	SARS2	-3.32204	4	142
	DNAJA1	-3.31607	4	143
	ITPK1	-3.30505	4	144
	GATC	-3.2837	4	145
	ANKRD17	-3.27853	3	146
	ANAPC5	-3.2487	4	147
	ZNHIT3	-3.23244	4	148
	FBXO42	-3.22212	4	149
	CDC40	-3.19512	4	150
	FTO	-3.19245	3	151
	DHX35	-3.18894	4	152
	GFPT1	-3.18278	4	153
	GPR89A	-3.18011	4	154
	TXN2	-3.17629	4	155
	PELO	-3.163	4	156
	SUPT20H	-3.16225	4	157
	DDX10	-3.11266	4	158
	ETF1	-3.11266	4	159
	EXOSC2	-3.11266	4	160
	PCBP1	-3.11266	4	161
	HSD17B12	-3.11266	4	162
	SNRPG	-3.11266	4	163
	CUL3	-3.11266	4	164
	URB2	-3.10521	3	165
	ZEB1	-3.09793	3	166
	FDXR	-3.09755	4	167
	PSMB5	-3.09755	4	168
	TAF2	-3.0775	4	169
	IPO13	-3.06984	4	170
	UXS1	-3.06675	4	171
	SLC3A2	-3.06354	4	172
	TBCC	-3.06218	4	173
	ADSL	-3.05589	4	174
	FAU	-3.05415	4	175
	GFM1	-3.05228	4	176
	CDC23	-3.04649	4	177
	CHORDC1	-3.04618	4	178
	MYH9	-3.03746	4	179
	MEN1	-3.03328	4	180
	UQCRC1	-3.0308	4	181
	NSA2	-3.03046	4	182
	RPL10A	-3.03046	4	183
	REXO2	-3.03012	4	184
	LIPT2	-3.02478	4	185
	TYMS	-2.99949	3	186
	HIST2H3C	-2.99028	4	187
	TINF2	-2.99028	4	188
	CCNH	-2.98175	4	189
	RTCB	-2.97299	4	190
	PNO1	-2.97196	4	191
	INTS8	-2.96686	4	192
	MPLKIP	-2.96269	4	193
	RPL19	-2.95711	4	194
	RB1CC1	-2.94965	4	195
	MIS18A	-2.94911	4	196
	TUFM	-2.94911	4	197
	MED19	-2.94472	3	198
	RPL8	-2.93891	4	199
	TPI1	-2.92808	4	200
	PSMF1	-2.92706	4	201
	CTU2	-2.92228	4	202
	SUZ12	-2.92196	4	203
	B4GALT7	-2.91588	4	204
	DOLK	-2.91588	4	205
	PRMT5	-2.90909	4	206
	TAF1C	-2.90909	4	207
	DPH1	-2.90861	4	208
	LOC101060389	-2.89514	4	209
	AK6	-2.89488	3	210
	NOP2	-2.89417	4	211
	ELP3	-2.88747	4	212
	PPP1R7	-2.87128	4	213
	DDX51	-2.86882	4	214
	ANKRD32	-2.86518	4	215
	VHL	-2.86458	4	216
	AKAP4	-2.85975	4	217
	SMN1	-2.85803	4	218
	B3GNT2	-2.85625	3	219
	TRAPPC4	-2.85387	4	220
	HSD17B10	-2.85108	4	221
	METTL14	-2.8501	4	222
	DGCR8	-2.8471	4	223
	NPIPB6	-2.84456	4	224
	PUF60	-2.84298	4	225
	ERC2	-2.84287	4	226
	ZNF224	-2.84287	4	227
	GPI	-2.84093	4	228
	SYS1	-2.83621	4	229
	GGCX	-2.83594	4	230
	HNRNPA1	-2.83248	4	231
	RBMX	-2.82917	4	232
	CIRH1A	-2.82522	4	233
	MRPL32	-2.81655	4	234
	NOP56	-2.81141	4	235
	ORAOV1	-2.81141	4	236
	CWC22	-2.81141	4	237
	GOLGA8O	-2.81141	4	238
	RBM10	-2.81141	4	239
	GRPEL1	-2.80763	3	240
	PSMG3	-2.80469	4	241
	RTN4IP1	-2.80469	4	242
	GMPS	-2.80469	4	243
	RPS7	-2.80266	4	244
	WDHD1	-2.80058	4	245
	DHFR	-2.80058	4	246
	TIMM13	-2.78088	4	247
	FAM46A	-2.77027	4	248
	JTB	-2.7684	4	249
	MRPL52	-2.76203	4	250
	KRT18	-2.76203	4	251
	RPN2	-2.76203	4	252
	BNIP1	-2.76203	4	253
	WDR1	-2.76203	4	254
	BRD2	-2.75945	4	255
	SAP18	-2.75791	4	256
	GPR151	-2.75423	4	257
	PGM3	-2.75423	4	258
	DTYMK	-2.74704	4	259
	MRPL39	-2.74056	4	260
	PPP1R8	-2.7332	4	261
	GET4	-2.72676	4	262
	RPS27	-2.71611	4	263
	TOPBP1	-2.71266	3	264
	PPP6C	-2.71266	3	265
	SYT7	-2.71187	4	266
	MRPS25	-2.7066	4	267
	SEPW1	-2.70475	4	268
	TAF6L	-2.70134	4	269
	DIEXF	-2.69872	4	270
	ATG7	-2.69818	3	271
	NONO	-2.69558	4	272
	PRPF8	-2.69463	3	273
	NOC4L	-2.6886	4	274
	EIF2B1	-2.67951	4	275
	FIBP	-2.67462	4	276
	CHERP	-2.67411	4	277
	MRPL14	-2.66677	4	278
	PMF1	-2.66338	4	279
	APITD1-CORT	-2.65949	4	280
	EIF3D	-2.65887	4	281
	G6PD	-2.65324	4	282
	GFM2	-2.65003	4	283
	U2SURP	-2.64369	4	284
	MAD2L2	-2.64341	4	285
	EIF2S1	-2.63545	4	286
	PPP4C	-2.63545	4	287
	EIF3H	-2.62776	4	288
	ELOVL1	-2.62702	4	289
	ATG10	-2.62372	4	290
	TRIM37	-2.60829	4	291
	SLC22A8	-2.60829	4	292
	CFAP20	-2.6057	4	293
	SCO2	-2.60548	3	294
	TSR2	-2.60255	4	295
	FAM13B	-2.60218	4	296
	PIWIL4	-2.60012	4	297
	LARS2	-2.59554	4	298
	IGBP1	-2.59554	4	299
	NUDT21	-2.59486	3	300
	DUSP11	-2.59289	4	301
	DARS2	-2.59241	4	302
	PET117	-2.59169	4	303
	NXPE3	-2.58259	4	304
	PRPF3	-2.57477	4	305
	HNRNPR	-2.57322	4	306
	CNOT3	-2.56776	4	307
	SEC23A	-2.56694	4	308
	DCTN6	-2.55779	4	309
	DAD1	-2.55779	4	310
	POLR3H	-2.55779	4	311
	FBL	-2.55779	4	312
	NAA20	-2.55779	4	313
	RPLP0	-2.55779	4	314
	UBE2V1	-2.55779	4	315
	UQCRFS1	-2.55779	4	316
	MED30	-2.55779	4	317
	RTTN	-2.55756	4	318
	FBXW11	-2.55725	4	319
	NCL	-2.55725	4	320
	TPX2	-2.5526	4	321
	UQCRB	-2.55208	4	322
	SNRNP35	-2.55039	4	323
	ADRB1	-2.54948	4	324
	DPAGT1	-2.54774	4	325
	CDCA3	-2.54245	4	326
	PSMB2	-2.5413	2	327
	PHF21A	-2.53853	4	328
	PCDHA9	-2.53797	4	329
	DPH5	-2.53715	3	330
	NUDT9	-2.53669	4	331
	SPATA5L1	-2.5359	3	332
	NUPL1	-2.53325	4	333
	RPL9	-2.53037	4	334
	CERS2	-2.52666	4	335
	PRMT1	-2.5257	4	336
	TXN	-2.52545	4	337
	XPO1	-2.52545	4	338
	CENPM	-2.52545	4	339
	CCT6A	-2.52545	4	340
	TIPARP	-2.52388	4	341
	EIF2AK4	-2.52285	4	342
	RARS2	-2.52208	3	343
	GGPS1	-2.51977	3	344
	DARS	-2.51843	4	345
	NDOR1	-2.51843	4	346
	MAEA	-2.5182	4	347
	MARS	-2.51696	4	348
	SF3B3	-2.51454	4	349
	MRPL4	-2.51233	4	350
	RPUSD4	-2.50801	4	351
	ZER1	-2.50604	4	352
	CAPZB	-2.50603	4	353
	UBE2H	-2.50595	4	354
	CENPK	-2.50379	4	355
	MRPS18A	-2.50319	4	356
	NLE1	-2.49619	4	357
	EAF1	-2.48909	4	358
	MPHOSPH10	-2.48357	4	359
	RPP21	-2.48313	4	360
	MDN1	-2.48231	4	361
	RPS3	-2.48231	4	362
	SHANK2	-2.47726	4	363
	ERH	-2.47482	3	364
	RAB29	-2.47482	3	365
	ZFYVE16	-2.47482	3	366
	SERPINB6	-2.47172	4	367
	TUBGCP3	-2.47166	4	368
	ALG6	-2.46558	3	369
	GPR89B	-2.46389	4	370
	C6orf106	-2.46389	4	371
	TERF2	-2.46389	4	372
	MRPL53	-2.4598	4	373
	SERBP1	-2.45613	4	374
	LSM6	-2.45473	3	375
	NOL10	-2.45368	4	376
	MRPL22	-2.45287	4	377
	MBTPS1	-2.45287	4	378
	TPRN	-2.45135	4	379
	DCTN2	-2.45102	4	380
	PPIL1	-2.45102	4	381
	STX18	-2.45102	4	382
	SCGB1D2	-2.44755	4	383
	ROMO1	-2.44259	4	384
	TADA2B	-2.44259	4	385
	TAMM41	-2.4411	4	386
	ARPC4	-2.44097	4	387
	AMIGO2	-2.44089	4	388
	ATP1B3	-2.44086	4	389
	TFDP1	-2.44047	4	390
	TRMT10A	-2.44011	3	391
	CCDC84	-2.43919	4	392
	SETDB1	-2.43876	4	393
	POP5	-2.43437	4	394
	RPL26	-2.4322	4	395
	DROSHA	-2.43197	4	396
	TMX2	-2.42902	4	397
	INSRR	-2.42183	4	398
	ANAPC4	-2.4194	4	399
	ATP9A	-2.41914	4	400
	RBX1	-2.41876	4	401
	BAP1	-2.41446	4	402
	HCFC1	-2.41163	4	403
	KDELC1	-2.41163	4	404
	SPC24	-2.40942	4	405
	LARP4B	-2.40603	4	406
	TRIT1	-2.40065	4	407
	PRKRIR	-2.39983	4	408
	TADA1	-2.39574	4	409
	PITRM1	-2.39327	4	410
	MTHFD1	-2.38434	4	411
	PSTK	-2.38121	4	412
	DDX47	-2.38081	3	413
	PRPF38B	-2.37858	4	414
	ZSCAN26	-2.37834	4	415
	KCNA10	-2.37413	4	416
	DPY30	-2.37311	3	417
	SLC10A7	-2.3713	4	418
	PPP6R3	-2.36122	3	419
	ATP5H	-2.3611	4	420
	CD8B	-2.35649	4	421
	ANAPC13	-2.35637	4	422
	RAB5B	-2.35607	4	423
	HAO1	-2.35536	4	424
	MRPL12	-2.35218	4	425
	USP47	-2.35212	4	426
	TACC3	-2.35152	4	427
	DNA2	-2.34796	4	428
	RAD9A	-2.3432	4	429
	CLEC18C	-2.34165	4	430
	EIF6	-2.34047	4	431
	NLRP3	-2.33537	4	432
	NBPF10	-2.33381	4	433
	SPCS2	-2.32986	4	434
	SPDL1	-2.32541	4	435
	MTMR12	-2.31767	4	436
	MRPL16	-2.31512	4	437
	NHLRC2	-2.31461	4	438
	CCDC141	-2.31459	4	439
	KCMF1	-2.3123	4	440
	LONP2	-2.31109	4	441
	FBXO11	-2.30953	3	442
	NUP205	-2.30214	4	443
	CCDC127	-2.29919	4	444
	COX4I1	-2.29836	4	445
	ZBBX	-2.29836	4	446
	SF3B5	-2.29836	4	447
	TGFBR1	-2.29817	4	448
	RABGAP1	-2.29454	4	449
	FSIP2	-2.29298	4	450
	SRF	-2.2906	4	451
	SSU72	-2.29022	4	452
	XPNPEP1	-2.29005	3	453
	PPA2	-2.2894	4	454
	RPS2	-2.2859	3	455
	AP3S1	-2.28232	4	456
	GRM4	-2.27708	4	457
	USPL1	-2.27374	4	458
	NOM1	-2.27282	4	459
	MRE11A	-2.27239	4	460
	WDR3	-2.26945	4	461
	S100A7	-2.26448	4	462
	TRIM28	-2.26257	4	463
	RPS4X	-2.26201	3	464
	MRPS23	-2.25637	4	465
	EP300	-2.25291	4	466
	CHUK	-2.25212	4	467
	DKC1	-2.24712	4	468
	JMJD6	-2.24609	3	469
	DIS3L	-2.24429	4	470
	GTPBP4	-2.24429	4	471
	CDK5RAP1	-2.24429	4	472
	EIF4ENIF1	-2.24429	4	473
	YARS	-2.24429	4	474
	EIF2B3	-2.24429	4	475
	ATG12	-2.24429	4	476
	RAN	-2.24305	4	477
	DONSON	-2.24027	3	478
	COPS2	-2.24027	3	479
	BCLAF1	-2.24027	3	480
	TMED2	-2.23808	4	481
	PARS2	-2.23623	4	482
	EEFSEC	-2.23069	4	483
	RWDD1	-2.23055	4	484
	TOMM22	-2.22995	3	485
	TM4SF18	-2.22351	4	486
	SETD1A	-2.22136	4	487
	JUNB	-2.22105	4	488
	PAXIP1	-2.21874	4	489
	MRPL1	-2.21611	4	490
	INPP5F	-2.21607	4	491
	MTG1	-2.21439	4	492
	RNMT	-2.20863	4	493
	MATR3	-2.20471	4	494
	FRG2B	-2.20353	4	495
	RNGTT	-2.20299	4	496
	ARNTL2	-2.20242	3	497
	EIF5A	-2.20138	4	498
	DTL	-2.20138	4	499
	MRPL23	-2.20138	4	500
	TRABD2A	-2.19879	4	501
	ASXL2	-2.19879	4	502
	SMC3	-2.1964	4	503
	CALML5	-2.19487	4	504
	FARS2	-2.19422	4	505
	PAFAH1B1	-2.19422	4	506
	OR51V1	-2.19229	4	507
	MLLT10	-2.18674	4	508
	USP17L18	-2.18412	4	509
	PPIAL4E	-2.18356	4	510
	KDSR	-2.18021	4	511
	ZNF182	-2.17721	4	512
	EIF2S2	-2.17585	4	513
	BCS1L	-2.17472	4	514
	PMVK	-2.17379	4	515
	EHF	-2.17379	4	516
	OR7E24	-2.17173	4	517
	UBIAD1	-2.1669	4	518
	KIAA0196	-2.16172	4	519
	HARS	-2.1612	3	520
	CRNKL1	-2.1612	3	521
	LSG1	-2.15894	4	522
	NUDT6	-2.15828	4	523
	PHKA2	-2.15798	4	524
	ATP5A1	-2.15623	4	525
	OGT	-2.15414	4	526
	ANKRD49	-2.15386	4	527
	ZNF391	-2.15112	4	528
	GMPPB	-2.14948	4	529
	DOLPP1	-2.14857	4	530
	METTL3	-2.14671	4	531
	FOXD4L6	-2.14393	4	532
	SURF6	-2.14058	4	533
	CCDC9	-2.13908	4	534
	ARL2	-2.13741	4	535
	DYNC1LI1	-2.13724	4	536
	MCF2L	-2.13563	4	537
	SOX15	-2.13543	4	538
	ATG5	-2.13358	4	539
	RMND1	-2.13176	4	540
	RPL13A	-2.1291	4	541
	ADSS	-2.12881	3	542
	MECR	-2.12743	4	543
	DNAJC9	-2.12679	4	544
	COX15	-2.12582	4	545
	NUP214	-2.12582	4	546
	NHP2	-2.12563	4	547
	TRAPPC13	-2.11986	3	548
	KCND1	-2.11938	4	549
	ELL3	-2.11773	4	550
	GRSF1	-2.11682	4	551
	NARFL	-2.11612	4	552
	DDX6	-2.11453	4	553
	TSC22D1	-2.11251	4	554
	SEPHS2	-2.11185	4	555
	MRPS6	-2.10988	4	556
	NCOR2	-2.10947	4	557
	DHRS3	-2.10759	4	558
	HIST2H2AC	-2.10703	4	559
	CHCHD4	-2.10148	4	560
	CWF19L1	-2.09818	4	561
	MRPL37	-2.09432	4	562
	SLC4A7	-2.09432	4	563
	LIN7C	-2.09352	4	564
	MYO7A	-2.09114	4	565
	SLC25A46	-2.09114	4	566
	YPEL5	-2.09105	4	567
	LCN8	-2.09095	4	568
	WDR77	-2.09031	4	569
	BRMS1	-2.08858	3	570
	SUGP2	-2.08646	4	571
	RPL23A	-2.08454	4	572
	LRRK2	-2.0835	4	573
	HNRNPH3	-2.08295	4	574
	ECT2	-2.08266	4	575
	NDST4	-2.08167	4	576
	NYAP1	-2.07936	2	577
	KLRD1	-2.07375	4	578
	FCRL6	-2.0712	4	579
	PGR	-2.0712	4	580
	POLR2I	-2.0712	4	581
	ATG9A	-2.0712	4	582
	AFF3	-2.06961	3	583
	ARHGEF28	-2.06586	4	584
	DDX1	-2.0645	4	585
	TCERG1	-2.06418	4	586
	BTBD8	-2.06418	4	587
	PRIM2	-2.06418	4	588
	RPL15	-2.06418	4	589
	LAMTOR3	-2.06418	4	590
	BCL2L1	-2.06066	4	591
	GATB	-2.05878	4	592
	TARDBP	-2.05628	4	593
	RPL37A	-2.05628	4	594
	IKBKAP	-2.05616	4	595
	DHX9	-2.05561	3	596
	GAN	-2.05561	3	597
	CDC6	-2.05561	3	598
	CEP170	-2.05441	4	599
	PDCD6IP	-2.05285	4	600
	VRK1	-2.04537	4	601
	NBPF11	-2.04525	4	602
	PGD	-2.04476	4	603
	RABGGTB	-2.04324	4	604
	CBWD5	-2.04217	4	605
	TELO2	-2.04217	4	606
	PYURF	-2.04123	4	607
	MALSU1	-2.04123	4	608
	EXTL3	-2.04123	4	609
	NEK10	-2.04046	4	610
	EEF2	-2.03831	4	611
	XRCC5	-2.03831	4	612
	COPE	-2.03156	4	613
	GTF2H2	-2.03156	4	614
	UBA5	-2.03156	4	615
	CCNA2	-2.03156	4	616
	GATA2	-2.02911	4	617
	IFT81	-2.02819	4	618
	AURKA	-2.02637	4	619
	EPRS	-2.02529	4	620
	HNRNPUL2	-2.02529	4	621
	PSMG2	-2.02529	4	622
	CCDC6	-2.02529	4	623
	NIFK	-2.02529	4	624
	PGS1	-2.02529	4	625
	GPR158	-2.02393	4	626
	TRAF6	-2.02088	4	627
	SEC23IP	-2.01884	3	628
	DUT	-2.01792	4	629
	TCAF1	-2.01669	4	630
	ARL15	-2.01507	3	631
	SRSF10	-2.01495	3	632
	SLC2A13	-2.01356	4	633
	CENPO	-2.0101	4	634
	PUM2	-2.00958	4	635
	NSUN2	-2.00943	4	636
	TLN1	-2.00943	4	637
	USP17L29	-2.00943	4	638
	DCN	-2.00896	4	639
	PDS5B	-2.00748	4	640
	SPATA31A6	-2.00655	3	641
	RPS26	-2.00655	3	642
	SHOC2	-2.00639	4	643
	CRYGA	-2.00582	4	644
	UTP20	-2.00533	3	645
	ZNF223	-2.00533	3	646
	FAM98B	-2.00464	3	647
	CWC15	-2.00173	3	648
	SLC12A7	-1.9997	4	649
	APOA1	-1.9997	4	650
	NUPR1L	-1.9997	4	651
	SPATA22	-1.9997	4	652
	ZFHX2	-1.99832	4	653
	PCNP	-1.99646	4	654
	TMED10	-1.99643	4	655
	RRP1	-1.99507	4	656
	CRIPT	-1.99414	4	657
	CTBS	-1.98516	3	658
	COA3	-1.98386	4	659
	TOP1	-1.98386	4	660
	CLMP	-1.98386	4	661
	DPH7	-1.98239	4	662
	ERGIC3	-1.98154	4	663
	CLN5	-1.98048	4	664
	PRSS48	-1.97724	4	665
	CNGA3	-1.97403	3	666
	SRBD1	-1.97171	4	667
	FKBP7	-1.97054	4	668
	HYOU1	-1.9688	4	669
	COA6	-1.96662	4	670
	TRA2B	-1.96662	4	671
	TDP2	-1.96651	4	672
	CENPU	-1.96648	4	673
	CABP4	-1.96633	4	674
	COX11	-1.96372	4	675
	RNF10	-1.96364	4	676
	NCOA5	-1.96327	4	677
	POLR2J	-1.96275	4	678
	CCDC8	-1.96186	4	679
	UST	-1.95875	4	680
	TUBB	-1.95867	4	681
	RPRD1B	-1.95867	4	682
	PRR7	-1.95853	4	683
	KIF1BP	-1.95579	4	684
	PPP1R11	-1.95565	4	685
	AHCY	-1.95167	4	686
	TUBB4B	-1.95045	4	687
	NUP155	-1.94991	4	688
	RQCD1	-1.94879	4	689
	SAE1	-1.94705	4	690
	LIAS	-1.94705	4	691
	NUBPL	-1.94591	4	692
	CDH6	-1.94356	4	693
	SSB	-1.94233	4	694
	MAP7D3	-1.94203	4	695
	HPS4	-1.94144	3	696
	RIC1	-1.94084	4	697
	PGAM1	-1.94008	4	698
	COA7	-1.94008	4	699
	CAB39L	-1.93937	4	700
	ATP1A1	-1.93926	4	701
	GM2A	-1.93923	4	702
	IRS2	-1.93692	4	703
	TAF4	-1.93574	4	704
	DUX4	-1.93121	4	705
	DGKA	-1.93121	4	706
	RPS13	-1.93121	4	707
	S100A1	-1.92971	3	708
	MIPEP	-1.92734	4	709
	RAC1	-1.92583	4	710
	TPT1	-1.92499	4	711
	ACTR3	-1.92149	4	712
	PDRG1	-1.92149	4	713
	GH2	-1.92093	4	714
	FAM58A	-1.91928	4	715
	RIOK1	-1.91911	4	716
	NDFIP1	-1.91892	4	717
	C9orf62	-1.91702	4	718
	CCT2	-1.91503	4	719
	RBM42	-1.91379	4	720
	DNAJC11	-1.91118	4	721
	ITGB5	-1.90442	4	722
	CCNB1	-1.9041	3	723
	ERAL1	-1.90035	4	724
	HAUS5	-1.8998	4	725
	POLR1B	-1.8996	4	726
	PBX1	-1.89874	4	727
	TRAM2	-1.89518	4	728
	GEMIN6	-1.89305	3	729
	NOB1	-1.88788	4	730
	DAGLA	-1.88687	4	731
	POMP	-1.88507	4	732
	ZP1	-1.88195	4	733
	MAGEA12	-1.87952	4	734
	WDR5B	-1.87952	4	735
	MRPS35	-1.87831	4	736
	C3orf17	-1.87352	4	737
	OR4D6	-1.87267	4	738
	ZNF789	-1.87152	4	739
	BRSK2	-1.86708	4	740
	SMG1	-1.86549	4	741
	MKNK2	-1.86311	4	742
	UTP3	-1.86022	4	743
	YAP1	-1.86017	4	744
	HECTD1	-1.86017	4	745
	INTS6	-1.86017	4	746
	ANKRD52	-1.86017	4	747
	KCNQ2	-1.86017	4	748
	OR52N2	-1.86017	4	749
	PCNA	-1.86017	4	750
	ANO1	-1.86017	4	751
	MTMR8	-1.86017	4	752
	SUPT4H1	-1.86017	4	753
	C5orf51	-1.85758	4	754
	IFNA1	-1.85758	4	755
	SREK1	-1.85339	4	756
	PYROXD1	-1.85247	4	757
	SMG9	-1.85182	4	758
	C14orf2	-1.85153	4	759
	CNOT6	-1.85147	4	760
	PRR20D	-1.85147	4	761
	ASCC3	-1.84827	4	762
	CHAMP1	-1.84593	4	763
	CENPW	-1.84391	4	764
	FAM217A	-1.84236	4	765
	INCENP	-1.84184	4	766
	TASP1	-1.83814	4	767
	RRAGC	-1.83659	4	768
	CINP	-1.83082	4	769
	TRUB2	-1.83046	4	770
	ZNF408	-1.83046	4	771
	CPNE8	-1.82856	4	772
	PPP1R36	-1.82854	4	773
	MYEOV2	-1.82854	4	774
	C7orf26	-1.82817	4	775
	HS6ST1	-1.82792	4	776
	TMEM230	-1.82778	4	777
	FAM216A	-1.82481	4	778
	SPTSSA	-1.82416	3	779
	ATP5I	-1.82416	4	780
	DPH3	-1.82352	4	781
	RMND5A	-1.82142	4	782
	BTBD16	-1.82094	4	783
	CSK	-1.82094	4	784
	RHOQ	-1.82094	4	785
	CDCA5	-1.81955	4	786
	SMARCD1	-1.81889	4	787
	METAP2	-1.81504	4	788
	VPRBP	-1.81385	4	789
	SP2	-1.81161	4	790
	OSBPL8	-1.81006	4	791
	ENO1	-1.81006	4	792
	TRPM7	-1.8063	3	793
	RPP38	-1.80478	4	794
	GNL2	-1.80235	4	795
	SECISBP2	-1.80224	4	796
	SBF2	-1.80153	3	797
	ZC3H7A	-1.7999	4	798
	SARS	-1.79877	4	799
	PTBP1	-1.79647	4	800
	TFPI	-1.79618	4	801
	RBCK1	-1.79473	4	802
	NSUN4	-1.79473	4	803
	SPDYC	-1.79398	4	804
	HOOK1	-1.79209	4	805
	MRPS31	-1.79171	4	806
	C6orf136	-1.78804	4	807
	PTGES3L	-1.78777	4	808
	SAMHD1	-1.78645	4	809
	FARP1	-1.78508	4	810
	ARMC7	-1.78433	4	811
	TPCN1	-1.78394	4	812
	FAAH	-1.78384	3	813
	WDR48	-1.78384	3	814
	ARHGAP40	-1.78376	4	815
	COG4	-1.78274	4	816
	GGACT	-1.77997	4	817
	ANKRD13A	-1.77972	4	818
	ARAF	-1.77969	4	819
	NCAPG	-1.77922	4	820
	CDC5L	-1.77872	4	821
	UNC50	-1.77833	3	822
	TMEM258	-1.77699	4	823
	SMNDC1	-1.77674	4	824
	MLLT11	-1.77436	4	825
	SF3B1	-1.77436	4	826
	AAAS	-1.77436	4	827
	TTC1	-1.7729	4	828
	CIAO1	-1.77278	4	829
	CARF	-1.77204	4	830
	CARS	-1.7714	4	831
	CTDNEP1	-1.77005	4	832
	SIN3A	-1.76846	4	833
	TAF1B	-1.76831	4	834
	EPS15L1	-1.76723	4	835
	ACSL3	-1.76593	4	836
	RNF19A	-1.76593	4	837
	PPP2CA	-1.76593	4	838
	CSRP2BP	-1.76593	4	839
	SMCHD1	-1.76558	4	840
	KIF20A	-1.76401	4	841
	RPS6	-1.76382	4	842
	NCKAP1L	-1.76379	4	843
	NCAPH2	-1.76311	4	844
	WDR43	-1.76117	4	845
	CCNT1	-1.76058	3	846
	SDR39U1	-1.7598	4	847
	ROBO2	-1.75348	4	848
	ATP6V1A	-1.75202	3	849
	EPB41L2	-1.75092	4	850
	ANO6	-1.74867	4	851
	RPS5	-1.7482	3	852
	RBM14-RBM4	-1.74784	4	853
	C16orf59	-1.74744	4	854
	MGEA5	-1.74667	4	855
	GTF2H2C	-1.74459	4	856
	MRPL15	-1.74263	4	857
	NDE1	-1.74239	4	858
	NUP93	-1.74237	3	859
	SACM1L	-1.73813	4	860
	KLHL9	-1.73662	4	861
	EPSTI1	-1.73406	2	862
	TAF5L	-1.73206	4	863
	SMC5	-1.73183	4	864
	GOLGA6L4	-1.73183	4	865
	RPAP2	-1.73183	4	866
	SUPT20HL2	-1.73057	4	867
	EIF3CL	-1.73057	4	868
	NSMCE4A	-1.72801	4	869
	ZNF862	-1.72777	4	870
	SLC25A26	-1.727	4	871
	HINFP	-1.72653	4	872
	RPL7	-1.72653	4	873
	MDM1	-1.72591	3	874
	WDR70	-1.72428	3	875
	SF3A2	-1.71829	4	876
	RPL35A	-1.71781	4	877
	NOP14	-1.71781	4	878
	CSTF3	-1.71669	4	879
	XAGE1B	-1.71648	4	880
	S100A16	-1.71593	4	881
	PTDSS2	-1.71545	4	882
	GCAT	-1.71324	4	883
	NCAPD3	-1.71275	4	884
	NUBP2	-1.71	4	885
	GGT6	-1.71	4	886
	NUP35	-1.71	4	887
	ATP2A2	-1.71	4	888
	SUMO2	-1.70979	4	889
	RBM22	-1.70735	4	890
	COPS8	-1.70531	4	891
	TRAPPC3	-1.70526	3	892
	RPL35	-1.70278	4	893
	RDH11	-1.7007	4	894
	TLK2	-1.70011	4	895
	GOLGA1	-1.7	4	896
	OR4X2	-1.69762	3	897
	VPS35	-1.69757	4	898
	BNIPL	-1.69756	4	899
	MKLN1	-1.69724	4	900
	ACR	-1.69631	3	901
	ARFRP1	-1.69497	4	902
	RPL6	-1.69188	4	903
	ILF3	-1.69119	4	904
	PPCDC	-1.6905	4	905
	ZW10	-1.6905	4	906
	ZNF488	-1.69035	4	907
	CUL4B	-1.68831	4	908
	HIST2H2BE	-1.68831	4	909
	LMO3	-1.68823	4	910
	PALD1	-1.68806	4	911
	GZMA	-1.68797	3	912
	DVL3	-1.68704	4	913
	LCMT1	-1.68704	4	914
	SYNPO2L	-1.68681	4	915
	RPL13	-1.68641	3	916
	PSME3	-1.68555	4	917
	MCTP1	-1.68469	3	918
	TTK	-1.68467	4	919
	MOCS3	-1.6839	4	920
	NDC80	-1.67993	4	921
	NUS1	-1.67993	4	922
	NDUFB8	-1.67993	4	923
	SEPP1	-1.67993	4	924
	SRSF3	-1.67993	4	925
	PFDN5	-1.67855	4	926
	FAM105A	-1.67415	4	927
	CCDC142	-1.67284	4	928
	RFK	-1.67274	3	929
	BCDIN3D	-1.66977	4	930
	MRPS26	-1.66765	4	931
	DCPS	-1.66758	4	932
	XIRP2	-1.66754	4	933
	NPM1	-1.66703	4	934
	RRM2	-1.66554	4	935
	ITGAV	-1.66539	4	936
	SMN2	-1.66539	4	937
	CDC42EP3	-1.66476	4	938
	HIVEP3	-1.66289	4	939
	C17orf96	-1.66274	4	940
	PPP1R35	-1.66133	4	941
	ANKRD33	-1.66133	4	942
	POLR1E	-1.6589	4	943
	ZNF45	-1.6589	4	944
	OR52B6	-1.65854	4	945
	DPP7	-1.65833	4	946
	TBCE	-1.6453	4	947
	IL1RN	-1.6427	4	948
	CPLX4	-1.64137	4	949
	MANF	-1.63985	4	950
	MRPL17	-1.63684	4	951
	BANP	-1.63652	4	952
	IARS2	-1.63652	4	953
	MRPS30	-1.63482	4	954
	MSTO1	-1.63321	4	955
	METTL6	-1.63256	4	956
	CIT	-1.63056	4	957
	DPM1	-1.63056	4	958
	ATIC	-1.63021	4	959
	DDX28	-1.62941	4	960
	GART	-1.62837	4	961
	MRPL3	-1.62803	4	962
	AMPD2	-1.62722	4	963
	SPINK5	-1.61948	4	964
	BIRC2	-1.61765	4	965
	MRPL10	-1.61714	4	966
	C1orf109	-1.61714	4	967
	CLEC7A	-1.61714	4	968
	TUT1	-1.61714	4	969
	SLC39A10	-1.61692	4	970
	SRGN	-1.61573	4	971
	TTLL12	-1.6157	4	972
	SMU1	-1.61485	3	973
	EFTUD2	-1.61485	3	974
	MRPL13	-1.61201	4	975
	CASC1	-1.61185	4	976
	EIF3B	-1.60928	4	977
	BRD9	-1.60867	4	978
	RSU1	-1.6086	4	979
	VPS16	-1.60716	4	980
	POLR1C	-1.60387	2	981
	ACTR10	-1.60224	4	982
	PTPN11	-1.60224	4	983
	HSF2	-1.5991	3	984
	PGGT1B	-1.59705	4	985
	HOXD1	-1.59449	3	986
	HUWE1	-1.58781	4	987
	ACLY	-1.58562	4	988
	SUPV3L1	-1.58562	4	989
	FASTKD3	-1.58562	4	990
	ZNRF4	-1.58544	3	991
	SIRPA	-1.58381	4	992
	METRNL	-1.58365	4	993
	PRCP	-1.58349	4	994
	MEIS1	-1.5811	4	995
	TMEM127	-1.57732	4	996
	IL2RB	-1.57717	4	997
	TBC1D29	-1.57648	4	998
	GLA	-1.57648	4	999
	MCMBP	-1.57443	4	1000
	YBEY	-1.57341	3	1001
	VDAC1	-1.57308	4	1002
	FPGS	-1.56765	4	1003
	LRRC47	-1.56667	4	1004
	RGAG4	-1.55888	4	1005
	FITM1	-1.55881	4	1006
	RRP12	-1.55881	4	1007
	BCL3	-1.55809	4	1008
	RPL27	-1.55463	4	1009
	SLC35E2	-1.55434	4	1010
	C2orf91	-1.5517	4	1011
	FKBPL	-1.54921	4	1012
	RPAP1	-1.5456	4	1013
	CCT5	-1.54559	3	1014
	TIPIN	-1.54495	4	1015
	SPICE1	-1.5406	4	1016
	GCSH	-1.53574	3	1017
	SCO1	-1.53499	3	1018
	SNRPB	-1.53449	4	1019
	CARD6	-1.53445	4	1020
	UBE3D	-1.53201	4	1021
	EIF3I	-1.53158	3	1022
	NRXN2	-1.52992	4	1023
	VANGL1	-1.52917	4	1024
	B4GALT3	-1.52917	4	1025
	IL18	-1.529	3	1026
	PLK4	-1.52521	4	1027
	PPAN-P2RY11	-1.52355	2	1028
	LIG4	-1.52265	4	1029
	SPATA31E1	-1.52042	4	1030
	VPS26A	-1.52042	4	1031
	SCAMP3	-1.51784	4	1032
	POLR1A	-1.51708	4	1033
	ATP5C1	-1.51708	4	1034
	EEA1	-1.51562	2	1035
	CCDC73	-1.51505	4	1036
	SLC33A1	-1.5149	4	1037
	CNOT11	-1.51466	4	1038
	WDR46	-1.51463	3	1039
	ATL2	-1.5114	4	1040
	SLC35D1	-1.50883	4	1041
	DCUN1D5	-1.50816	3	1042
	GCM1	-1.50816	3	1043
	TBC1D3C	-1.50774	4	1044
	HS3ST3A1	-1.50464	3	1045
	C7orf34	-1.50392	4	1046
	TMEM45B	-1.50129	3	1047
	ATP6V0C	-1.5008	4	1048
	IPPK	-1.49853	4	1049
	ITPRIPL2	-1.49743	3	1050
	MTFMT	-1.49723	4	1051
	FAM72C	-1.49723	4	1052
	PIAS3	-1.49669	4	1053
	NUDCD3	-1.49574	4	1054
	TIMM10	-1.49471	4	1055
	ANKEF1	-1.49471	4	1056
	FNIP1	-1.49393	4	1057
	NDUFB9	-1.4929	4	1058
	SLC12A2	-1.4929	4	1059
	STIM1	-1.4929	4	1060
	TNNI2	-1.49289	4	1061
	ACTR2	-1.49266	4	1062
	HIPK1	-1.49266	4	1063
	PGK1	-1.49167	4	1064
	CCDC51	-1.49167	4	1065
	ATG101	-1.49154	4	1066
	DDB2	-1.49109	4	1067
	NDUFAF1	-1.49064	4	1068
	MRPS22	-1.49019	4	1069
	HYAL3	-1.48865	4	1070
	NUP37	-1.48862	4	1071
	KLF1	-1.48793	4	1072
	PSMC4	-1.48735	2	1073
	TVP23B	-1.48702	4	1074
	TRIM16L	-1.4863	4	1075
	IP6K1	-1.48485	4	1076
	PPP1R12A	-1.48472	4	1077
	ZNF256	-1.48464	4	1078
	OSBPL9	-1.48464	4	1079
	MDP1	-1.48464	4	1080
	KRT4	-1.48464	4	1081
	MRPS10	-1.48464	4	1082
	PTPRH	-1.48464	4	1083
	CX3CL1	-1.48464	4	1084
	CAMK2B	-1.48464	4	1085
	IL13RA2	-1.48439	3	1086
	MOGS	-1.48439	3	1087
	STARD3	-1.48434	4	1088
	PPIAL4F	-1.48334	4	1089
	IBA57	-1.48109	4	1090
	ARPC3	-1.47798	3	1091
	BUD31	-1.47761	4	1092
	SNRPD1	-1.47646	3	1093
	PRDM12	-1.47635	4	1094
	BOD1	-1.47264	4	1095
	POLE3	-1.4719	4	1096
	PTHLH	-1.47125	4	1097
	LIN9	-1.47044	4	1098
	HSD17B3	-1.47012	4	1099
	SRSF6	-1.47012	4	1100
	NBPF6	-1.46999	4	1101
	TPD52L2	-1.46889	4	1102
	C1QTNF6	-1.4686	4	1103
	PAPOLA	-1.4669	4	1104
	FOXP1	-1.46637	4	1105
	VPS36	-1.46637	4	1106
	WAPAL	-1.46563	3	1107
	COX7B	-1.46556	4	1108
	FKBP5	-1.464	2	1109
	XAB2	-1.46325	3	1110
	FANCL	-1.46283	4	1111
	OR2V1	-1.4605	4	1112
	CCNC	-1.45937	4	1113
	OR7C2	-1.45885	4	1114
	RPAIN	-1.45629	4	1115
	RPS17	-1.45584	3	1116
	ANOS1	-1.45453	4	1117
	SUMF1	-1.45394	4	1118
	COX6A1	-1.45334	3	1119
	FAM3C	-1.45256	4	1120
	B4GALNT1	-1.4512	4	1121
	GLRX5	-1.45038	4	1122
	HOXC10	-1.4502	4	1123
	PSMC3	-1.44884	4	1124
	CHMP1A	-1.44535	4	1125
	PPIP5K2	-1.44514	4	1126
	HIST1H2BF	-1.44491	4	1127
	EMC3	-1.44387	4	1128
	SPC25	-1.43977	3	1129
	GAPDH	-1.43926	4	1130
	SMAD6	-1.43926	4	1131
	CHD8	-1.43926	4	1132
	RPL36A-HNRNPH2	-1.43876	4	1133
	CENPA	-1.43876	4	1134
	DHPS	-1.43876	4	1135
	ERBB4	-1.43876	4	1136
	HSPD1	-1.43876	4	1137
	C2orf80	-1.43876	4	1138
	LRRC1	-1.43876	4	1139
	TM7SF2	-1.43876	4	1140
	ZFX	-1.43876	4	1141
	WDR75	-1.43876	4	1142
	KBTBD8	-1.43876	4	1143
	DENR	-1.43876	4	1144
	OBFC1	-1.43872	4	1145
	E2F1	-1.43818	4	1146
	HNRNPH1	-1.43781	4	1147
	RAB30	-1.43753	4	1148
	VPS72	-1.43548	4	1149
	PKNOX2	-1.43427	4	1150
	PPP1CB	-1.43403	4	1151
	HNRNPK	-1.43255	4	1152
	POLR2C	-1.43181	2	1153
	SULT2A1	-1.43181	4	1154
	SKP2	-1.43145	4	1155
	FREM3	-1.43027	4	1156
	KCNT2	-1.43019	3	1157
	SNRNP200	-1.43001	3	1158
	RBM25	-1.43001	3	1159
	CLNS1A	-1.42887	4	1160
	TMX4	-1.4288	4	1161
	SLC40A1	-1.42837	4	1162
	PHF8	-1.4277	4	1163
	SNAPC2	-1.42742	4	1164
	PIGA	-1.42689	4	1165
	LAMC1	-1.42687	4	1166
	MFN2	-1.42606	4	1167
	GTF2A1L	-1.42466	4	1168
	DYNC1I2	-1.42466	4	1169
	MSH6	-1.4244	4	1170
	43715	-1.42419	4	1171
	GGT7	-1.42419	3	1172
	NDUFA3	-1.4235	4	1173
	INTS1	-1.42344	3	1174
	43712	-1.42216	4	1175
	C11orf95	-1.42216	4	1176
	PPWD1	-1.42141	4	1177
	NNT	-1.42133	3	1178
	ADAMTS14	-1.42071	4	1179
	LCE3C	-1.42071	4	1180
	FAM157A	-1.41859	3	1181
	DPH6	-1.41839	4	1182
	COA5	-1.41789	4	1183
	VPS37C	-1.4177	4	1184
	YY1	-1.41674	2	1185
	PMM2	-1.41598	4	1186
	GANAB	-1.41584	4	1187
	EMC2	-1.41562	4	1188
	MBTPS2	-1.41524	4	1189
	ALG13	-1.41524	4	1190
	GLT6D1	-1.41507	3	1191
	RNF133	-1.41504	4	1192
	CDH12	-1.41451	3	1193
	ZNF564	-1.41241	4	1194
	ACTR1B	-1.41206	4	1195
	NPRL3	-1.41205	4	1196
	GNAS	-1.41195	4	1197
	NARS2	-1.4108	4	1198
	LRP10	-1.41015	4	1199
	VCAN	-1.40917	4	1200
	CLP1	-1.40833	3	1201
	TMEM238	-1.40814	4	1202
	HYPK	-1.40669	4	1203
	SPATA31C1	-1.40664	4	1204
	SRP14	-1.40664	4	1205
	KXD1	-1.40664	4	1206
	TTI2	-1.40664	4	1207
	FGF10	-1.40648	4	1208
	POFUT1	-1.40498	4	1209
	SPDYE2	-1.40453	4	1210
	G3BP2	-1.40435	4	1211
	CCS	-1.40379	4	1212
	PFDN1	-1.4026	4	1213
	MMS22L	-1.40186	3	1214
	HDAC10	-1.40183	4	1215
	NPIPA2	-1.40174	4	1216
	RPEL1	-1.40101	4	1217
	GNRH2	-1.40025	4	1218
	MOGAT2	-1.39979	4	1219
	C9orf171	-1.39948	3	1220
	TOB1	-1.39847	4	1221
	NACA2	-1.39795	4	1222
	STT3B	-1.39785	4	1223
	CCAR1	-1.39785	4	1224
	MRPL49	-1.39785	4	1225
	AQP1	-1.39732	4	1226
	PYGO1	-1.39537	4	1227
	CRAT	-1.3938	4	1228
	DCDC2B	-1.39249	2	1229
	HARS2	-1.39209	4	1230
	RPL28	-1.39179	4	1231
	CDC20	-1.39134	4	1232
	CRYBA2	-1.39029	4	1233
	C11orf94	-1.39011	4	1234
	NDUFAF7	-1.39002	4	1235
	ZKSCAN8	-1.38925	4	1236
	C5orf24	-1.38889	3	1237
	NAT10	-1.38844	4	1238
	FADS3	-1.38784	4	1239
	TMEM8A	-1.38784	4	1240
	FXN	-1.3866	4	1241
	SKA2	-1.38653	3	1242
	RARS	-1.38653	3	1243
	TIGD3	-1.38577	4	1244
	TFIP11	-1.3851	4	1245
	PRH2	-1.3851	4	1246
	COPS7A	-1.38468	4	1247
	CUL4A	-1.38315	3	1248
	MS4A14	-1.38311	4	1249
	PRMT7	-1.38297	4	1250
	LOC101928436	-1.38083	4	1251
	PBRM1	-1.3805	4	1252
	EIF4B	-1.37881	4	1253
	PITPNB	-1.37881	4	1254
	PHF23	-1.37881	4	1255
	PPP1R15B	-1.37881	4	1256
	GCLC	-1.37847	4	1257
	ELP2	-1.37627	4	1258
	CAPRIN1	-1.37557	4	1259
	PGK2	-1.37474	4	1260
	PSMA3	-1.37424	3	1261
	ASB10	-1.37321	4	1262
	MFAP1	-1.37321	4	1263
	CENPT	-1.37302	4	1264
	TBC1D4	-1.37302	4	1265
	RHOXF2	-1.37255	4	1266
	CHRM4	-1.37247	4	1267
	C8orf48	-1.37247	4	1268
	VPS33B	-1.37227	4	1269
	DNHD1	-1.37174	4	1270
	CNNM2	-1.37132	4	1271
	TFCP2	-1.37075	4	1272
	SNX1	-1.36814	4	1273
	BTF3	-1.36798	4	1274
	ORC5	-1.36772	4	1275
	REXO4	-1.36757	4	1276
	ESPN	-1.36709	4	1277
	PRICKLE4	-1.36646	4	1278
	API5	-1.36638	4	1279
	TYMP	-1.36592	3	1280
	NOL7	-1.36402	3	1281
	DNAJC16	-1.36299	4	1282
	HES3	-1.36106	3	1283
	PHF7	-1.35964	4	1284
	CDH10	-1.35947	4	1285
	PEX12	-1.35927	4	1286
	TP53RK	-1.3589	4	1287
	NUF2	-1.3589	4	1288
	TIMELESS	-1.35877	4	1289
	CSNK2A3	-1.35783	3	1290
	ABCA4	-1.35719	4	1291
	ZG16B	-1.35675	3	1292
	TCTN3	-1.3559	4	1293
	ENTPD5	-1.3559	4	1294
	PHLDB2	-1.35267	4	1295
	HECTD2	-1.35267	4	1296
	RPS12	-1.35267	4	1297
	CPSF2	-1.3515	4	1298
	SSBP1	-1.3515	4	1299
	MMP21	-1.35061	4	1300
	DDOST	-1.34994	4	1301
	TMED5	-1.34966	4	1302
	DUSP8	-1.34939	3	1303
	ANKFN1	-1.34833	4	1304
	DHDH	-1.34832	2	1305
	STAP1	-1.34696	4	1306
	QARS	-1.34696	4	1307
	EIF3F	-1.34633	4	1308
	FDPS	-1.34611	4	1309
	DR1	-1.34481	3	1310
	BRPF1	-1.34462	3	1311
	TAF12	-1.34347	2	1312
	SSX7	-1.34345	3	1313
	AUNIP	-1.34344	4	1314
	DNM1L	-1.34269	4	1315
	PCBP2	-1.34261	4	1316
	CYCS	-1.34105	4	1317
	TBX10	-1.34085	4	1318
	CTU1	-1.34011	4	1319
	YES1	-1.33935	4	1320
	NPIPB3	-1.33865	4	1321
	PHYH	-1.33846	4	1322
	MRPL18	-1.33791	4	1323
	HINT2	-1.3374	4	1324
	SVOPL	-1.33739	3	1325
	PTCD1	-1.33739	3	1326
	HIST1H2BD	-1.33678	4	1327
	ENAH	-1.33669	4	1328
	RAB40B	-1.33532	4	1329
	MTIF2	-1.33339	4	1330
	CEACAM21	-1.3331	4	1331
	CHIC1	-1.3329	4	1332
	DLG5	-1.3326	4	1333
	VARS2	-1.33207	4	1334
	USP8	-1.33207	4	1335
	CRLS1	-1.33137	4	1336
	RPL12	-1.33109	2	1337
	FOSL2	-1.33103	4	1338
	OR5K1	-1.32983	3	1339
	TMCO1	-1.32893	4	1340
	ST6GALNAC1	-1.32854	4	1341
	SKA3	-1.32813	4	1342
	TNPO1	-1.3264	4	1343
	FOXI3	-1.32607	4	1344
	MTO1	-1.32507	4	1345
	OR51B6	-1.32422	4	1346
	MAGEA2	-1.32309	4	1347
	PAK1IP1	-1.32277	4	1348
	CYTL1	-1.32248	4	1349
	ATP5B	-1.32087	3	1350
	SRC	-1.31931	4	1351
	C15orf27	-1.31921	4	1352
	MMP9	-1.31806	4	1353
	ASNA1	-1.31755	4	1354
	TBC1D3	-1.31719	4	1355
	IFITM1	-1.31701	3	1356
	CH17-360D5.1	-1.31433	4	1357
	COX6B1	-1.31375	3	1358
	CYB5RL	-1.31249	4	1359
	CLTC	-1.31126	3	1360
	HSPE1	-1.31126	3	1361
	KPNB1	-1.31126	3	1362
	TXNL4B	-1.31034	4	1363
	CAD	-1.31034	4	1364
	OPALIN	-1.31034	4	1365
	MRPL33	-1.31034	4	1366
	SCGB2A1	-1.3083	4	1367
	PRPF40A	-1.3083	4	1368
	MREG	-1.3083	4	1369
	PCID2	-1.3083	4	1370
	RPL17	-1.3083	4	1371
	NOL9	-1.30778	4	1372
	GSTM5	-1.30761	4	1373
	UBN2	-1.30705	3	1374
	ZNF155	-1.30656	3	1375
	PLA2G5	-1.30389	4	1376
	BOP1	-1.30284	4	1377
	C11orf31	-1.30284	4	1378
	LSM2	-1.30284	4	1379
	PDCD11	-1.30284	4	1380
	GLTSCR1	-1.30195	4	1381
	SMEK2	-1.30172	4	1382
	PIGQ	-1.30103	4	1383
	TRMT6	-1.30089	4	1384
	PRKRA	-1.29989	4	1385
	CDH18	-1.29903	4	1386
	PGAP2	-1.29893	4	1387
	SAMM50	-1.29847	4	1388
	C1QTNF9B-AS1	-1.29829	4	1389
	SGIP1	-1.29768	4	1390
	WRAP53	-1.29631	4	1391
	SNRPA1	-1.29631	4	1392
	PC	-1.29625	4	1393
	CDK18	-1.29566	4	1394
	THG1L	-1.29551	4	1395
	VSTM2A	-1.29531	4	1396
	NDUFV2	-1.29517	4	1397
	ZNF2	-1.29394	4	1398
	C11orf74	-1.2928	4	1399
	MAF	-1.2928	4	1400
	OTC	-1.29253	4	1401
	WDR38	-1.29174	4	1402
	CAPN13	-1.29124	4	1403
	UTP23	-1.29048	3	1404
	CACNA1A	-1.29036	4	1405
	OR8J1	-1.29019	3	1406
	USB1	-1.28973	4	1407
	OR10H1	-1.28916	3	1408
	OR5B2	-1.28909	4	1409
	ZRSR2	-1.28877	4	1410
	SUPT16H	-1.28875	3	1411
	CCDC126	-1.28849	3	1412
	COX5B	-1.28702	4	1413
	MEOX2	-1.28571	4	1414
	PRKDC	-1.28542	4	1415
	METTL17	-1.28526	4	1416
	REC8	-1.28526	4	1417
	CAV1	-1.28517	4	1418
	CHD4	-1.28339	4	1419
	SNRNP25	-1.28339	4	1420
	SLC11A1	-1.28255	4	1421
	CAMK2G	-1.28212	3	1422
	HSP90AA1	-1.28183	4	1423
	RPS19BP1	-1.28027	3	1424
	R3HDM2	-1.27941	4	1425
	COX7C	-1.27927	4	1426
	RETSAT	-1.27919	4	1427
	ARFIP2	-1.27805	4	1428
	NVL	-1.27745	4	1429
	RIOK2	-1.27745	4	1430
	CTAGE9	-1.27745	4	1431
	POLR2K	-1.277	3	1432
	TUBE1	-1.27689	3	1433
	NOP58	-1.27689	3	1434
	ALG8	-1.27687	4	1435
	EGR1	-1.2761	4	1436
	ZWINT	-1.27512	4	1437
	BZW2	-1.27496	4	1438
	OLFML2B	-1.27473	4	1439
	CHMP4C	-1.27463	4	1440
	CCDC184	-1.27452	3	1441
	PIBF1	-1.27429	4	1442
	SEC61B	-1.27396	4	1443
	ADGRE5	-1.27227	4	1444
	PPCS	-1.27222	4	1445
	CDIPT	-1.27222	4	1446
	MT1G	-1.27209	4	1447
	TOR1A	-1.27107	4	1448
	DPH2	-1.26978	4	1449
	RNF168	-1.26876	4	1450
	WDR12	-1.26876	4	1451
	ZNF311	-1.26855	4	1452
	AQP6	-1.26855	4	1453
	RAB4A	-1.26808	4	1454
	CYP4F12	-1.26768	4	1455
	PDYN	-1.26703	4	1456
	RAD1	-1.26655	4	1457
	FAM172A	-1.26644	4	1458
	ARHGEF11	-1.26528	4	1459
	RPL37	-1.26508	4	1460
	ENOX1	-1.26478	4	1461
	LCE3B	-1.26388	4	1462
	TTC14	-1.26367	4	1463
	ARSE	-1.2633	4	1464
	FAM180B	-1.26311	4	1465
	OR4F4	-1.26302	4	1466
	LRRC18	-1.26302	4	1467
	SPI1	-1.26283	4	1468
	TRPM1	-1.26245	4	1469
	CRISP1	-1.26144	4	1470
	CDC26	-1.26111	4	1471
	FAF2	-1.25976	4	1472
	ADAT2	-1.25921	4	1473
	WDR74	-1.25572	3	1474
	FAM122A	-1.255	4	1475
	TBCA	-1.25433	3	1476
	TMC5	-1.25433	3	1477
	RPL23	-1.25433	3	1478
	MROH7	-1.2541	4	1479
	AASDHPPT	-1.254	4	1480
	NSMF	-1.25392	4	1481
	CD99L2	-1.25392	4	1482
	CDK12	-1.25391	4	1483
	ALG14	-1.25387	4	1484
	ZNF281	-1.25387	4	1485
	C17orf89	-1.25387	4	1486
	KANSL3	-1.25387	4	1487
	SNCA	-1.25387	4	1488
	SYNPO	-1.25354	4	1489
	ATN1	-1.25266	3	1490
	ADAMTSL2	-1.25261	4	1491
	SEL1L3	-1.25225	4	1492
	ADCYAP1	-1.25072	4	1493
	CEP89	-1.24971	3	1494
	OR4F17	-1.24957	4	1495
	OMA1	-1.24925	3	1496
	TBC1D7	-1.24883	4	1497
	ABCG5	-1.24854	4	1498
	BPIFB6	-1.24809	4	1499
	RCOR1	-1.24728	3	1500
	SEMA3G	-1.24697	4	1501
	XRCC6	-1.24671	4	1502
	GFI1	-1.24652	4	1503
	SUDS3	-1.24617	3	1504
	GMNN	-1.24562	3	1505
	RPL7L1	-1.24524	4	1506
	SCAMP1	-1.24496	3	1507
	ADPRH	-1.24469	4	1508
	CBX3	-1.24438	4	1509
	MBLAC2	-1.24438	4	1510
	SNAPC1	-1.24438	4	1511
	ST6GALNAC5	-1.24438	4	1512
	PTK2	-1.24423	4	1513
	ADM	-1.24341	4	1514
	OSTC	-1.24325	4	1515
	PTCD3	-1.24263	4	1516
	FDX1L	-1.2425	4	1517
	SPDYE6	-1.24219	3	1518
	CPE	-1.24194	4	1519
	CBLL1	-1.24194	4	1520
	GJB3	-1.24144	2	1521
	RNF167	-1.24064	4	1522
	GRINA	-1.2401	4	1523
	PSMD6	-1.239	4	1524
	SLPI	-1.2381	4	1525
	SMARCA4	-1.23805	4	1526
	TAS2R10	-1.23752	4	1527
	BRD7	-1.23728	4	1528
	SLTM	-1.23728	4	1529
	IL36RN	-1.23657	4	1530
	SLAIN2	-1.23602	4	1531
	MRPL43	-1.23509	3	1532
	TRAF3IP1	-1.23509	4	1533
	PPP1R10	-1.23412	4	1534
	GTPBP8	-1.23408	4	1535
	PTK6	-1.23376	2	1536
	TNFRSF4	-1.23198	4	1537
	IL36G	-1.2319	4	1538
	MRPS2	-1.23189	3	1539
	UXT	-1.23135	4	1540
	HUS1	-1.23002	4	1541
	TSLP	-1.22956	4	1542
	DHX33	-1.22944	4	1543
	CEP135	-1.22944	4	1544
	SLMAP	-1.22943	4	1545
	SSRP1	-1.22893	3	1546
	MICAL2	-1.22893	3	1547
	ARPC5	-1.2289	4	1548
	MYBL2	-1.22873	4	1549
	FAM96B	-1.22873	4	1550
	ATP6V1B2	-1.22873	4	1551
	DOK1	-1.22774	4	1552
	DPM2	-1.22703	4	1553
	LRRC19	-1.22657	4	1554
	ZNF527	-1.22657	4	1555
	TEFM	-1.22467	4	1556
	ANTXRL	-1.22461	4	1557
	HNRNPA3	-1.22447	4	1558
	BMPR1A	-1.2242	3	1559
	HNRNPM	-1.22393	4	1560
	GPR75	-1.21981	4	1561
	FAM149B1	-1.21907	4	1562
	TYRP1	-1.21907	4	1563
	EMG1	-1.21851	4	1564
	ZNF563	-1.21773	4	1565
	PRMT9	-1.21773	4	1566
	DNAJA4	-1.21521	4	1567
	CBWD2	-1.21504	4	1568
	RBM43	-1.21504	4	1569
	MNT	-1.21459	3	1570
	RBM8A	-1.21459	3	1571
	RPL24	-1.21419	3	1572
	INTS4	-1.21419	3	1573
	LARS	-1.21247	4	1574
	FAM132A	-1.212	3	1575
	RNF114	-1.21185	4	1576
	SYT9	-1.21136	2	1577
	CACNA2D2	-1.21049	4	1578
	LRR1	-1.21044	4	1579
	DDX5	-1.21044	4	1580
	XRN2	-1.21044	4	1581
	GTF2B	-1.21044	4	1582
	MVD	-1.21044	4	1583
	PTPN2	-1.21004	3	1584
	OR4A47	-1.20991	4	1585
	GDNF	-1.20985	4	1586
	ANP32A	-1.20839	4	1587
	SMG5	-1.2079	4	1588
	LMO7DN	-1.2079	4	1589
	DOT1L	-1.2079	4	1590
	SMARCA5	-1.20785	4	1591
	LNX2	-1.20759	4	1592
	TXNRD1	-1.20731	3	1593
	CTAG1B	-1.20621	4	1594
	TPRKB	-1.20489	4	1595
	YEATS2	-1.20489	4	1596
	GPSM1	-1.20413	4	1597
	MBD6	-1.20333	4	1598
	MRPS17	-1.20213	4	1599
	KLHL3	-1.2021	4	1600
	GTF2H3	-1.2021	4	1601
	PLEKHD1	-1.2021	4	1602
	ZNF19	-1.20136	3	1603
	C16orf62	-1.20058	4	1604
	ASPM	-1.20037	4	1605
	ITIH5	-1.20014	4	1606
	COL6A6	-1.19892	4	1607
	FNBP4	-1.19783	4	1608
	UBL5	-1.19718	4	1609
	TNXB	-1.19629	4	1610
	ZNF333	-1.19462	4	1611
	NOP10	-1.19427	4	1612
	NFS1	-1.19378	3	1613
	SHISA8	-1.19339	4	1614
	ARHGAP27	-1.19174	4	1615
	YTHDF1	-1.19174	4	1616
	ZNF720	-1.19164	1	1617
	RFX5	-1.1915	4	1618
	OR2T10	-1.1908	4	1619
	TUBGCP4	-1.19058	4	1620
	LMO1	-1.19054	4	1621
	HADHA	-1.18983	4	1622
	PUS1	-1.18959	4	1623
	CD34	-1.18882	4	1624
	NPAS4	-1.18757	4	1625
	MTPAP	-1.18757	4	1626
	IL15	-1.18697	4	1627
	ATP6AP2	-1.18632	4	1628
	NUTF2	-1.18632	4	1629
	SLU7	-1.18632	4	1630
	AKT2	-1.18632	4	1631
	PTCHD4	-1.18632	4	1632
	CACNB3	-1.18632	4	1633
	TBR1	-1.18586	3	1634
	N4BP2L2	-1.18566	4	1635
	RNMTL1	-1.18566	4	1636
	ARHGEF3	-1.18332	4	1637
	COMMD1	-1.18284	4	1638
	PSMB9	-1.18284	4	1639
	LGALS9C	-1.18265	4	1640
	FUT7	-1.18237	4	1641
	SETD2	-1.18211	4	1642
	DMRT1	-1.18188	3	1643
	FNBP1L	-1.18072	4	1644
	EXOSC8	-1.18066	4	1645
	SMAD4	-1.18066	4	1646
	YIPF1	-1.18066	4	1647
	USP1	-1.18066	4	1648
	CHRNG	-1.18007	3	1649
	USP45	-1.18007	3	1650
	SLC30A9	-1.1799	4	1651
	MAOB	-1.17963	4	1652
	RPS29	-1.17942	4	1653
	COX18	-1.17937	3	1654
	RRM1	-1.17937	3	1655
	HIST1H1T	-1.17895	4	1656
	LCAT	-1.17791	4	1657
	C11orf80	-1.17791	4	1658
	TFB2M	-1.17654	4	1659
	MAPKAP1	-1.17654	4	1660
	NAALADL2	-1.17606	4	1661
	MSI1	-1.17606	4	1662
	RAD50	-1.17552	4	1663
	SH3BGRL2	-1.17533	3	1664
	BST2	-1.17448	4	1665
	STRN	-1.17442	4	1666
	TMEM143	-1.1733	4	1667
	CASC3	-1.17295	4	1668
	KHDC3L	-1.17245	4	1669
	FBXL3	-1.17158	4	1670
	DBF4	-1.17009	4	1671
	NUP43	-1.16924	4	1672
	ISCA2	-1.16853	4	1673
	FCGR1A	-1.16853	4	1674
	C9orf50	-1.16853	4	1675
	SBDS	-1.16853	4	1676
	MRPL44	-1.16853	4	1677
	GLMN	-1.16849	4	1678
	JADE2	-1.16837	3	1679
	CTRB1	-1.16786	4	1680
	SDCBP	-1.16779	4	1681
	MAP1LC3B2	-1.16744	4	1682
	F2RL1	-1.16741	3	1683
	RSL24D1	-1.16724	4	1684
	PIP5K1B	-1.16668	4	1685
	REST	-1.16612	4	1686
	CMC1	-1.16597	4	1687
	HMGN5	-1.1655	4	1688
	MZT1	-1.1654	4	1689
	ZBTB48	-1.16526	4	1690
	DDX59	-1.16518	4	1691
	TOMM34	-1.16484	4	1692
	MARK2	-1.16479	4	1693
	CTNNBL1	-1.1626	4	1694
	PPIAL4C	-1.16201	4	1695
	IDNK	-1.1615	4	1696
	LOC102723859	-1.1613	4	1697
	SLC9B1	-1.1613	4	1698
	TNFAIP6	-1.16113	4	1699
	LCN6	-1.16032	4	1700
	EEF1B2	-1.16032	4	1701
	GEMIN7	-1.15895	4	1702
	N6AMT1	-1.15767	3	1703
	AP4E1	-1.15694	4	1704
	ANKRD39	-1.15678	4	1705
	TRAFD1	-1.15655	3	1706
	ABCF1	-1.15595	4	1707
	METTL21C	-1.15536	4	1708
	C6orf226	-1.15493	4	1709
	DIS3	-1.15434	4	1710
	COPB1	-1.15378	4	1711
	PRSS38	-1.15319	4	1712
	POP4	-1.15316	4	1713
	KHK	-1.15316	4	1714
	PCDHA5	-1.15256	3	1715
	ATXN7L2	-1.15238	4	1716
	BABAM1	-1.1519	3	1717
	CCT3	-1.1519	3	1718
	CPD	-1.15112	4	1719
	ETAA1	-1.15062	4	1720
	FOXD4L4	-1.15001	4	1721
	PCDHGA2	-1.15001	4	1722
	KIDINS220	-1.14935	4	1723
	SEC13	-1.14881	4	1724
	DAZL	-1.14809	4	1725
	RAB11A	-1.14764	4	1726
	LAMA1	-1.14726	2	1727
	RGPD3	-1.14683	4	1728
	ZWILCH	-1.14671	4	1729
	YTHDF2	-1.14667	4	1730
	MAGED4	-1.14663	3	1731
	FRMD4A	-1.14642	4	1732
	RECQL4	-1.1464	4	1733
	TTN	-1.14551	4	1734
	VBP1	-1.14551	4	1735
	GINS1	-1.14551	4	1736
	NKD2	-1.14478	4	1737
	SAMD4B	-1.14472	4	1738
	LSM12	-1.1444	4	1739
	IGFBP6	-1.14432	4	1740
	TGIF1	-1.14416	4	1741
	SNAI1	-1.14397	4	1742
	ZNF251	-1.14332	4	1743
	EHD1	-1.14298	4	1744
	CCDC144A	-1.14295	4	1745
	CCDC176	-1.1425	3	1746
	UBE2S	-1.14224	4	1747
	EXT1	-1.14092	4	1748
	C11orf57	-1.14092	4	1749
	C5orf34	-1.14	3	1750
	ZNF618	-1.13969	3	1751
	ZNF180	-1.13945	4	1752
	ATXN1	-1.13914	4	1753
	C16orf78	-1.13895	4	1754
	TMEM88B	-1.13856	4	1755
	MS4A8	-1.13856	4	1756
	APBB1	-1.13847	4	1757
	FERMT2	-1.13847	4	1758
	CEBPB	-1.13833	4	1759
	GSK3A	-1.13817	4	1760
	STXBP5	-1.13811	4	1761
	PROCA1	-1.13811	4	1762
	CXCL1	-1.13638	4	1763
	ACADVL	-1.13537	4	1764
	NDUFS8	-1.13537	4	1765
	SLIRP	-1.13496	3	1766
	ADRBK1	-1.13487	4	1767
	ZNF516	-1.13298	3	1768
	ASPN	-1.13233	2	1769
	WBP4	-1.1323	4	1770
	INIP	-1.1323	4	1771
	GZF1	-1.13203	4	1772
	ACTB	-1.13179	4	1773
	SLC52A1	-1.13173	4	1774
	NAA50	-1.12916	4	1775
	NANP	-1.12843	4	1776
	AAR2	-1.12843	4	1777
	EIF2B5	-1.12843	4	1778
	OR10A3	-1.1284	4	1779
	CDK7	-1.12789	3	1780
	AMD1	-1.12789	3	1781
	GINS3	-1.12789	3	1782
	PLCE1	-1.12588	4	1783
	IFT57	-1.12577	4	1784
	MESDC2	-1.12539	4	1785
	CRHR2	-1.12477	4	1786
	EIF4G1	-1.12473	3	1787
	SLC5A9	-1.12473	3	1788
	POLD1	-1.12473	3	1789
	DDX49	-1.12473	3	1790
	NCAPH	-1.12218	3	1791
	OST4	-1.1215	3	1792
	C1orf86	-1.1215	3	1793
	KRTAP6-3	-1.1215	3	1794
	CTRC	-1.12041	3	1795
	ZBED5	-1.1204	3	1796
	RABGGTA	-1.11963	4	1797
	HIST1H3A	-1.11963	4	1798
	FMNL3	-1.11944	4	1799
	APLNR	-1.11895	4	1800
	GTF2H4	-1.11887	4	1801
	ALDH18A1	-1.11887	4	1802
	CD93	-1.11847	4	1803
	EPHA5	-1.11824	3	1804
	BAZ1B	-1.1182	4	1805
	ATR	-1.11756	4	1806
	NDUFA1	-1.11723	3	1807
	POLE2	-1.11708	4	1808
	SLC17A5	-1.11649	4	1809
	COG3	-1.11582	4	1810
	PRKCDBP	-1.11571	3	1811
	ELMOD3	-1.11571	4	1812
	PGA4	-1.1155	4	1813
	RAB19	-1.1154	4	1814
	ZRANB2	-1.11518	4	1815
	VIP	-1.11462	3	1816
	BRAP	-1.11461	1	1817
	TTPAL	-1.11363	4	1818
	IK	-1.1125	4	1819
	PLCB4	-1.11124	4	1820
	RNF151	-1.11124	4	1821
	DHX36	-1.11074	4	1822
	BARHL2	-1.11074	3	1823
	SPIN3	-1.11067	4	1824
	HIST2H3A	-1.11067	4	1825
	PLRG1	-1.11018	2	1826
	SRMS	-1.10973	4	1827
	VMP1	-1.10951	4	1828
	OR9Q1	-1.10935	3	1829
	OTULIN	-1.10919	4	1830
	ATP6V1G1	-1.10886	4	1831
	TNFSF9	-1.10847	4	1832
	KCNMB3	-1.1076	4	1833
	43525	-1.10715	4	1834
	OR10V1	-1.10576	4	1835
	TUBD1	-1.10527	4	1836
	PPA1	-1.10493	4	1837
	PDSS2	-1.10493	4	1838
	ALG5	-1.10379	4	1839
	MRPS9	-1.10379	4	1840
	ZPBP2	-1.1027	2	1841
	P2RX2	-1.1027	2	1842
	IL22RA1	-1.10207	4	1843
	REEP1	-1.10153	4	1844
	CDK9	-1.10142	2	1845
	SP4	-1.10142	2	1846
	FABP3	-1.10117	4	1847
	PRRX2	-1.10117	4	1848
	TOP3A	-1.10117	4	1849
	MICALCL	-1.1009	4	1850
	ALG11	-1.1008	4	1851
	KDM4D	-1.1008	3	1852
	RPL11	-1.1008	4	1853
	AKT3	-1.10062	4	1854
	CSNK1D	-1.1006	4	1855
	SDCCAG3	-1.10038	4	1856
	C19orf40	-1.10026	4	1857
	DLEC1	-1.09978	4	1858
	KIN	-1.09953	4	1859
	WNK1	-1.09923	3	1860
	VARS	-1.09923	3	1861
	ZNF397	-1.09923	3	1862
	MROH8	-1.09923	3	1863
	WBSCR16	-1.09923	3	1864
	LGI2	-1.09843	4	1865
	TYW5	-1.09814	4	1866
	ST13	-1.09781	4	1867
	CRYGD	-1.09748	4	1868
	RRAGA	-1.09742	4	1869
	YEATS4	-1.09703	4	1870
	MRPL11	-1.097	4	1871
	ZCCHC11	-1.09672	3	1872
	OR8I2	-1.09609	4	1873
	PAPOLG	-1.09603	4	1874
	SOD1	-1.0959	4	1875
	KIAA1549L	-1.09577	3	1876
	SLC35A3	-1.09553	3	1877
	FETUB	-1.09518	4	1878
	C19orf80	-1.09512	4	1879
	PCDHA1	-1.09506	4	1880
	DBR1	-1.095	3	1881
	HOXC5	-1.09497	2	1882
	EMC9	-1.09339	3	1883
	FLII	-1.0928	4	1884
	UBL4A	-1.09265	4	1885
	SRSF9	-1.09219	4	1886
	STAG3	-1.09209	3	1887
	NSUN3	-1.09197	3	1888
	AKAP9	-1.09143	4	1889
	ATXN10	-1.09136	3	1890
	NEK1	-1.0901	4	1891
	DSN1	-1.0901	4	1892
	PPP2R1A	-1.08975	3	1893
	PKNOX1	-1.08753	4	1894
	URB1	-1.08753	4	1895
	ZNF589	-1.08746	3	1896
	GBF1	-1.08746	3	1897
	TMEM263	-1.086	3	1898
	PDIA3	-1.08566	4	1899
	RRM2B	-1.08566	3	1900
	KANSL2	-1.08543	4	1901
	HDAC8	-1.08543	4	1902
	TSPAN6	-1.08519	3	1903
	FAXDC2	-1.08489	2	1904
	EXOC8	-1.08345	3	1905
	CAMSAP3	-1.08345	3	1906
	CNTN4	-1.08296	4	1907
	POC1A	-1.08261	4	1908
	NDRG4	-1.08099	4	1909
	ADGRL1	-1.08039	2	1910
	COQ6	-1.07961	4	1911
	EFNA3	-1.07878	4	1912
	CTSH	-1.07848	4	1913
	BET1	-1.07824	4	1914
	AQP7	-1.07824	4	1915
	TOP2A	-1.07824	4	1916
	MED28	-1.07824	4	1917
	GLCE	-1.07794	4	1918
	PSG5	-1.07754	3	1919
	PITPNC1	-1.0774	4	1920
	DCST2	-1.07728	4	1921
	HAUS4	-1.07692	4	1922
	UCN	-1.07659	3	1923
	GPN2	-1.07616	2	1924
	ITFG1	-1.07613	4	1925
	NOP16	-1.07568	4	1926
	ELP6	-1.07555	3	1927
	ATP6V1D	-1.07502	3	1928
	HTR3B	-1.07454	4	1929
	NXN	-1.07432	4	1930
	ATP5S	-1.07427	3	1931
	NKTR	-1.07253	4	1932
	CTPS1	-1.07177	4	1933
	MDC1	-1.07142	4	1934
	CALY	-1.0709	4	1935
	NCBP2	-1.07025	3	1936
	LTV1	-1.06998	4	1937
	MCM6	-1.06968	4	1938
	NANS	-1.06965	4	1939
	SYTL3	-1.06938	4	1940
	CBFA2T2	-1.06851	4	1941
	PAGE3	-1.0684	4	1942
	CEP85	-1.06799	4	1943
	NPEPPS	-1.06785	4	1944
	PROCR	-1.0669	3	1945
	HPS3	-1.06529	4	1946
	FUT11	-1.06527	4	1947
	ZDHHC20	-1.06478	4	1948
	FBLN7	-1.06458	3	1949
	POSTN	-1.06442	4	1950
	CCDC146	-1.0643	4	1951
	ATP13A1	-1.06316	4	1952
	GATSL2	-1.06292	4	1953
	KIF5B	-1.06253	4	1954
	METTL13	-1.06193	4	1955
	RASAL2	-1.06068	3	1956
	CSNK2A1	-1.06063	4	1957
	UVSSA	-1.06045	4	1958
	GOLGA8R	-1.06033	4	1959
	PRND	-1.06033	4	1960
	OR4K15	-1.05996	3	1961
	TRIM63	-1.05897	4	1962
	PHF5A	-1.05861	3	1963
	PPTC7	-1.05822	4	1964
	HELZ2	-1.05809	4	1965
	GBP4	-1.05762	4	1966
	COL4A1	-1.05753	4	1967
	C20orf173	-1.05753	4	1968
	EED	-1.05753	4	1969
	CALML6	-1.05736	4	1970
	IFIT3	-1.05736	4	1971
	MRPL35	-1.05736	4	1972
	IL1RL2	-1.05736	4	1973
	SLAIN1	-1.05648	4	1974
	PATL1	-1.05604	4	1975
	PAICS	-1.05573	4	1976
	CMPK1	-1.05573	4	1977
	LMBRD2	-1.05549	4	1978
	NCKIPSD	-1.0551	4	1979
	LOC100507462	-1.05443	4	1980
	ENSA	-1.05443	4	1981
	ZNF728	-1.05443	4	1982
	MCM7	-1.05443	4	1983
	KRTAP5-5	-1.05443	4	1984
	INTS9	-1.05443	4	1985
	UGP2	-1.05443	4	1986
	CHMP3	-1.05409	4	1987
	C1D	-1.05361	4	1988
	MTOR	-1.05285	3	1989
	HEY2	-1.05254	4	1990
	DHODH	-1.0523	4	1991
	STT3A	-1.05225	4	1992
	ANKHD1	-1.05189	4	1993
	ZNF335	-1.05152	4	1994
	POP1	-1.05129	4	1995
	TM7SF3	-1.05111	3	1996
	RAB12	-1.0505	4	1997
	FAM57A	-1.05019	4	1998
	SHC1	-1.05008	4	1999
[truncated: 17,113 more rows]

## Sheet: gRNA List
Organism	Cell Line	Gene_ID	Gene Name	Gene LogP	Number of Guides per Gene	Guide_ID	Guide Sequence	Guide Score	Read Count_WT	Read Count_PARP14-KO	Is the Guide a Hit?
Homo Sapiens	PATU8988T_PANCREAS	6202	RPS8	-6.97691	4	5804	ACAGCACACCGTACCGACAG	-5.41975	39	0	Yes
Homo Sapiens	PATU8988T_PANCREAS	6202	RPS8	-6.97691	4	46477	GCGCCCAGCTGCCAACACCA	-4.85271	26	0	Yes
Homo Sapiens	PATU8988T_PANCREAS	6202	RPS8	-6.97691	4	5132	ACAAGAAATACCGTGCCCTG	-2.41975	9	1	Yes
Homo Sapiens	PATU8988T_PANCREAS	6202	RPS8	-6.97691	4	48304	GCTGGTTCGTACCAAGACCC	-2.2133	12	2	Yes
Homo Sapiens	PATU8988T_PANCREAS	3192	HNRNPU	-6.34354	4	52285	GGCTGGTCACTAACTACAAG	-3.68279	11	0	Yes
Homo Sapiens	PATU8988T_PANCREAS	3192	HNRNPU	-6.34354	4	24818	CATCTGGTCGCCGTCCAGAG	-2.76525	107	16	Yes
Homo Sapiens	PATU8988T_PANCREAS	3192	HNRNPU	-6.34354	4	21499	CACCGTCACCGCGAACAGCG	-2.71673	42	6	Yes
Homo Sapiens	PATU8988T_PANCREAS	3192	HNRNPU	-6.34354	4	17110	ATCGAGTTAGAGGACCAAAG	-2.00471	29	7	Yes
Homo Sapiens	PATU8988T_PANCREAS	6223	RPS19	-6.16542	4	2213	AACTGGTTCTACACGCGAGC	-4.16821	83	4	Yes
Homo Sapiens	PATU8988T_PANCREAS	6223	RPS19	-6.16542	4	67403	TGACGGTATCCACCCATTCG	-3.04268	76	9	Yes
Homo Sapiens	PATU8988T_PANCREAS	6223	RPS19	-6.16542	4	55624	GTAGAACCAGTTCTCATCGT	-3.03642	22	2	Yes
Homo Sapiens	PATU8988T_PANCREAS	6223	RPS19	-6.16542	4	46547	GCGCGGCACCTGTACCTCCG	0.264746	13	17	No
Homo Sapiens	PATU8988T_PANCREAS	688	KLF5	-6.00268	4	8678	ACTGCAGTGAAACAATTCCA	-2.98235	95	12	Yes
Homo Sapiens	PATU8988T_PANCREAS	688	KLF5	-6.00268	4	56957	GTCTTGATGTGTGTTACGCA	-2.84266	428	63	Yes
Homo Sapiens	PATU8988T_PANCREAS	688	KLF5	-6.00268	4	38099	GAAGAACTGGTCTACGACTG	-2.49149	267	50	Yes
Homo Sapiens	PATU8988T_PANCREAS	688	KLF5	-6.00268	4	48396	GCTGTCTGATTTGTAGAACT	-1.90128	184	52	Yes
Homo Sapiens	PATU8988T_PANCREAS	677	ZFP36L1	-5.86438	4	53690	GGGTGACTGAGTGCCTCCGA	-2.54261	97	17	Yes
Homo Sapiens	PATU8988T_PANCREAS	677	ZFP36L1	-5.86438	4	614	AAACGGTGCCTGTAAGTACG	-2.40407	182	36	Yes
Homo Sapiens	PATU8988T_PANCREAS	677	ZFP36L1	-5.86438	4	13984	AGGGGCAAAAGCCGATGGTG	-2.23027	113	25	Yes
Homo Sapiens	PATU8988T_PANCREAS	677	ZFP36L1	-5.86438	4	48392	GCTGTCTCGCGAGCTCAGAG	-1.85147	144	42	Yes
Homo Sapiens	PATU8988T_PANCREAS	78988	MRPL57	-5.54971	4	51811	GGCCTCCCTCCTGCGCACCG	-2.16195	45	10	Yes
Homo Sapiens	PATU8988T_PANCREAS	78988	MRPL57	-5.54971	4	34496	CTGACTGCGCTCCTCTGGCG	-1.84785	36	10	Yes
Homo Sapiens	PATU8988T_PANCREAS	78988	MRPL57	-5.54971	4	46530	GCGCGCAACGACACGAACCG	-1.80832	35	10	Yes
Homo Sapiens	PATU8988T_PANCREAS	78988	MRPL57	-5.54971	4	13892	AGGGCATGCTCAGCCAGTAA	-1.74419	71	22	Yes
Homo Sapiens	PATU8988T_PANCREAS	100128124	HGC6.3	-5.37234	4	65404	TCTCCTCCCCCAACACTGCA	-4.00471	14	0	Yes
Homo Sapiens	PATU8988T_PANCREAS	100128124	HGC6.3	-5.37234	4	65403	TCTCCTCCCCACACACTGCA	-3.90518	13	0	Yes
Homo Sapiens	PATU8988T_PANCREAS	100128124	HGC6.3	-5.37234	4	65402	TCTCCTCCCAACACACTGCA	-2.68279	5	0	Yes
Homo Sapiens	PATU8988T_PANCREAS	100128124	HGC6.3	-5.37234	4	64071	TCCCCCTGCAGTGTGTTGGG	-0.0175642	436	461	No
Homo Sapiens	PATU8988T_PANCREAS	283871	PGP	-5.33407	4	46951	GCGTGCGGCTGAGCGCCGAG	-2.00225	291	77	Yes
Homo Sapiens	PATU8988T_PANCREAS	283871	PGP	-5.33407	4	48654	GCTTCTCGGCGTAGGCAGCG	-1.92095	229	64	Yes
Homo Sapiens	PATU8988T_PANCREAS	283871	PGP	-5.33407	4	17400	ATGAAGCGGCCGTTCTCAAG	-1.89723	180	51	Yes
Homo Sapiens	PATU8988T_PANCREAS	283871	PGP	-5.33407	4	7696	ACGCTGCTGTTCGACTGCGA	-1.68279	218	72	Yes
Homo Sapiens	PATU8988T_PANCREAS	7086	TKT	-5.26776	4	29813	CCTGCCCAGCTACAAAGTTG	-2.39181	357	72	Yes
Homo Sapiens	PATU8988T_PANCREAS	7086	TKT	-5.26776	4	5880	ACAGCCTCGTACATACCCGA	-2.34575	246	51	Yes
Homo Sapiens	PATU8988T_PANCREAS	7086	TKT	-5.26776	4	73226	TTACCTTGGAGAGCACAAAG	-1.8837	99	28	Yes
Homo Sapiens	PATU8988T_PANCREAS	7086	TKT	-5.26776	4	37419	GAAACAAGCTTTCACCGACG	-1.65142	272	92	Yes
Homo Sapiens	PATU8988T_PANCREAS	85437	ZCRB1	-5.18805	4	39162	GACAAACAATGACTTGTACC	-2.42934	150	29	Yes
Homo Sapiens	PATU8988T_PANCREAS	85437	ZCRB1	-5.18805	4	40739	GAGCAGCTGAGTTCATCCGA	-2.2601	187	41	Yes
Homo Sapiens	PATU8988T_PANCREAS	85437	ZCRB1	-5.18805	4	34183	CTCTGCACAAAACTGTACCA	-1.68279	68	22	Yes
Homo Sapiens	PATU8988T_PANCREAS	85437	ZCRB1	-5.18805	4	63386	TCATGAAAGATAAAGATACC	-1.62437	120	41	Yes
Homo Sapiens	PATU8988T_PANCREAS	283643	C14orf80	-5.15504	4	60858	TAGATCCACCTGTACACACG	-2.78924	238	36	Yes
Homo Sapiens	PATU8988T_PANCREAS	283643	C14orf80	-5.15504	4	51190	GGCACTGGCACAACTACCTG	-2.03509	179	46	Yes
Homo Sapiens	PATU8988T_PANCREAS	283643	C14orf80	-5.15504	4	52862	GGGCAGCGACCGACTCAACG	-1.71931	39	12	Yes
Homo Sapiens	PATU8988T_PANCREAS	283643	C14orf80	-5.15504	4	6138	ACAGTCATCTCGTCACCCAG	-1.61567	377	131	Yes
Homo Sapiens	PATU8988T_PANCREAS	4836	NMT1	-5.12655	4	45068	GCATGTACATACCCAGCTTG	-2.41975	69	13	Yes
Homo Sapiens	PATU8988T_PANCREAS	4836	NMT1	-5.12655	4	12932	AGGACAACAGCTACAACCGG	-2.22953	148	33	Yes
Homo Sapiens	PATU8988T_PANCREAS	4836	NMT1	-5.12655	4	53192	GGGCTTTGGTAGTACCACCC	-1.65422	49	16	Yes
Homo Sapiens	PATU8988T_PANCREAS	4836	NMT1	-5.12655	4	53769	GGGTTCGAGTGGTCTCAAGT	-1.60371	212	74	Yes
Homo Sapiens	PATU8988T_PANCREAS	6119	RPA3	-5.11313	4	55119	GGTTGGAAGAGTAACCGCCA	-2.41975	4	0	Yes
Homo Sapiens	PATU8988T_PANCREAS	6119	RPA3	-5.11313	4	69760	TGGACATGATGGACTTGCCC	-2.22494	165	37	Yes
Homo Sapiens	PATU8988T_PANCREAS	6119	RPA3	-5.11313	4	60537	TACGGGTTCCATCAACTCGA	-1.99091	25	6	Yes
Homo Sapiens	PATU8988T_PANCREAS	6119	RPA3	-5.11313	4	42492	GATGAATTGAGCTAGCATGC	-1.60032	16	5	Yes
Homo Sapiens	PATU8988T_PANCREAS	27085	MTBP	-5.09576	4	67446	TGACTCAAAGGAATTATGGA	-4.49014	20	0	Yes
Homo Sapiens	PATU8988T_PANCREAS	27085	MTBP	-5.09576	4	69568	TGGAAACCAATCCTCTGGAA	-2.81054	58	8	Yes
Homo Sapiens	PATU8988T_PANCREAS	27085	MTBP	-5.09576	4	65578	TCTCTTTCTAGGTAGAGCAA	-2.55726	10	1	Yes
Homo Sapiens	PATU8988T_PANCREAS	27085	MTBP	-5.09576	4	16455	ATATCCGACATATAGCAGGA	-0.0978237	0	0	No
Homo Sapiens	PATU8988T_PANCREAS	29777	ABT1	-5.08489	4	39886	GACGCGTCCGACCTCGCCAT	-3.55726	32	2	Yes
Homo Sapiens	PATU8988T_PANCREAS	29777	ABT1	-5.08489	4	9529	AGAACAGACACTAGATGCGG	-1.98131	106	28	Yes
Homo Sapiens	PATU8988T_PANCREAS	29777	ABT1	-5.08489	4	58589	GTTCCAAAGATCATAACGGA	-1.62139	68	23	Yes
Homo Sapiens	PATU8988T_PANCREAS	29777	ABT1	-5.08489	4	21	AAAAAAGCGGTCCTACACCA	-1.58881	103	36	Yes
Homo Sapiens	PATU8988T_PANCREAS	92935	MARS2	-4.9996	4	31325	CGCCCTTGTAGAGCAGACCG	-2.22853	126	28	Yes
Homo Sapiens	PATU8988T_PANCREAS	92935	MARS2	-4.9996	4	75934	TTTCCTGTATCTCTCGAGAG	-2.18945	259	60	Yes
Homo Sapiens	PATU8988T_PANCREAS	92935	MARS2	-4.9996	4	74929	TTGCCTTAACCGCTATACCG	-1.98535	36	9	Yes
Homo Sapiens	PATU8988T_PANCREAS	92935	MARS2	-4.9996	4	53853	GGTACCAGTGGAGAATCGCG	-1.55726	43	15	Yes
Homo Sapiens	PATU8988T_PANCREAS	1111	CHEK1	-4.99637	4	76051	TTTCTGGAGTACTGTAGTGG	-3.3955	58	5	Yes
Homo Sapiens	PATU8988T_PANCREAS	1111	CHEK1	-4.99637	4	36205	CTTACTGCAATGCTCGCTGG	-2.62139	22	3	Yes
Homo Sapiens	PATU8988T_PANCREAS	1111	CHEK1	-4.99637	4	71128	TGGTATTGGAATAACTCACA	-2.41975	9	1	Yes
Homo Sapiens	PATU8988T_PANCREAS	1111	CHEK1	-4.99637	4	5400	ACACCACCTGAAGTGACTCG	-1.5535	191	69	Yes
Homo Sapiens	PATU8988T_PANCREAS	6120	RPE	-4.98151	4	58407	GTTACCCGTCCATTACGTCC	-3.78432	102	7	Yes
Homo Sapiens	PATU8988T_PANCREAS	6120	RPE	-4.98151	4	27809	CCCCAGAGTCTAGCATCCGG	-2.96819	116	15	Yes
Homo Sapiens	PATU8988T_PANCREAS	6120	RPE	-4.98151	4	16468	ATATCTATCTGATTAGCCCA	-2.0844	106	26	Yes
Homo Sapiens	PATU8988T_PANCREAS	6120	RPE	-4.98151	4	30969	CGAGGCTACTGAGAACCCAG	-1.54849	40	14	Yes
Homo Sapiens	PATU8988T_PANCREAS	6144	RPL21	-4.98151	4	71441	TGGTTTCTTTAATAGGGAAT	-1.89851	215	61	Yes
Homo Sapiens	PATU8988T_PANCREAS	6144	RPL21	-4.98151	4	18889	ATTCGCATATATGTGGCCAA	-1.87041	122	35	Yes
Homo Sapiens	PATU8988T_PANCREAS	6144	RPL21	-4.98151	4	43859	GCACCCGATATATGTTCTCT	-1.84894	238	70	Yes
Homo Sapiens	PATU8988T_PANCREAS	6144	RPL21	-4.98151	4	36899	CTTGGCAAGAATCTTGCCCC	-1.54849	81	29	Yes
Homo Sapiens	PATU8988T_PANCREAS	55374	TMCO6	-4.90907	4	47701	GCTGAGAAACGACGCCCCAG	-1.94582	53	14	Yes
Homo Sapiens	PATU8988T_PANCREAS	55374	TMCO6	-4.90907	4	3359	AAGGCTGGAACAATGCCCTG	-1.60562	90	31	Yes
Homo Sapiens	PATU8988T_PANCREAS	55374	TMCO6	-4.90907	4	65027	TCTAAGCAACCTGCTAACTG	-1.52916	88	32	Yes
Homo Sapiens	PATU8988T_PANCREAS	55374	TMCO6	-4.90907	4	47555	GCTCTGGTCAGCCTTCGTCG	-1.52409	42	15	Yes
Homo Sapiens	PATU8988T_PANCREAS	84292	WDR83	-4.83181	4	59000	GTTGGGATTGCCGCTCACGG	-3.8183	144	10	Yes
Homo Sapiens	PATU8988T_PANCREAS	84292	WDR83	-4.83181	4	33419	CTCACCGGACAGGATAACTG	-2.07765	70	17	Yes
Homo Sapiens	PATU8988T_PANCREAS	84292	WDR83	-4.83181	4	1702	AACAGTAGTCTCTGCTCCGG	-1.99091	103	27	Yes
Homo Sapiens	PATU8988T_PANCREAS	84292	WDR83	-4.83181	4	44742	GCAGTAATTGCCATCCACTG	-1.49992	221	83	Yes
Homo Sapiens	PATU8988T_PANCREAS	11319	ECD	-4.75713	4	66612	TGAAACACGAATAATGACAT	-4.18529	16	0	Yes
Homo Sapiens	PATU8988T_PANCREAS	11319	ECD	-4.75713	4	50642	GGATAATACACAATTCCCCA	-2.90518	13	1	Yes
Homo Sapiens	PATU8988T_PANCREAS	11319	ECD	-4.75713	4	4793	AATTCATGGGCTCGGTACTG	-1.49014	20	7	Yes
Homo Sapiens	PATU8988T_PANCREAS	11319	ECD	-4.75713	4	44829	GCAGTGTGCTCGATGAAGTG	-1.47634	12	4	Yes
Homo Sapiens	PATU8988T_PANCREAS	5983	RFC3	-4.75321	4	60062	TACACACAGTAGATAACACG	-2.48485	67	12	Yes
Homo Sapiens	PATU8988T_PANCREAS	5983	RFC3	-4.75321	4	54173	GGTCCGTACACTAACAGATG	-2.36086	23	4	Yes
Homo Sapiens	PATU8988T_PANCREAS	5983	RFC3	-4.75321	4	44629	GCAGGCTTCACACATAAGCA	-2.26775	53	11	Yes
Homo Sapiens	PATU8988T_PANCREAS	5983	RFC3	-4.75321	4	2828	AAGCACCTACTACGAATAGG	1.28069	14	38	No
Homo Sapiens	PATU8988T_PANCREAS	339487	ZBTB8OS	-4.73098	4	15439	AGTGTCTAATCCTGCAGTCA	-2.83479	79	11	Yes
Homo Sapiens	PATU8988T_PANCREAS	339487	ZBTB8OS	-4.73098	4	65115	TCTACTTCTACTGTTTGGAG	-2.68279	17	2	Yes
Homo Sapiens	PATU8988T_PANCREAS	339487	ZBTB8OS	-4.73098	4	74538	TTCTTTAGGTTACACGCATG	-1.54849	81	29	Yes
Homo Sapiens	PATU8988T_PANCREAS	339487	ZBTB8OS	-4.73098	4	66837	TGAAGAACAGAAGGCGATCA	-1.46706	30	11	Yes
Homo Sapiens	PATU8988T_PANCREAS	10121	ACTR1A	-4.71444	4	38668	GAAGGTCTCGAAGAAAACTT	-2.04684	138	35	Yes
Homo Sapiens	PATU8988T_PANCREAS	10121	ACTR1A	-4.71444	4	67188	TGACACGAACGTGCTTGGGT	-1.80354	136	41	Yes
Homo Sapiens	PATU8988T_PANCREAS	10121	ACTR1A	-4.71444	4	14960	AGTCGTAGCCCTCCTTACGC	-1.71673	42	13	Yes
Homo Sapiens	PATU8988T_PANCREAS	10121	ACTR1A	-4.71444	4	31450	CGCTACAGGCAGGACCACAG	-1.46039	53	20	Yes
Homo Sapiens	PATU8988T_PANCREAS	6230	RPS25	-4.67948	4	54453	GGTGAGCAGAAGTGGTCCAA	-3.58968	44	3	Yes
Homo Sapiens	PATU8988T_PANCREAS	6230	RPS25	-4.67948	4	10129	AGACCCAGTGAACAAATCCG	-1.70926	54	17	Yes
Homo Sapiens	PATU8988T_PANCREAS	6230	RPS25	-4.67948	4	59439	TAAACTTATAACCCCAGCTG	-1.51286	23	8	Yes
Homo Sapiens	PATU8988T_PANCREAS	6230	RPS25	-4.67948	4	39218	GACAAGAAGAAGAAGGACGC	-1.44797	412	161	Yes
Homo Sapiens	PATU8988T_PANCREAS	23293	SMG6	-4.64257	4	26510	CCAGATCCAAACAAAAGCCG	-1.7499	65	20	Yes
Homo Sapiens	PATU8988T_PANCREAS	23293	SMG6	-4.64257	4	45782	GCCCGTATAGGGATACTGGG	-1.61027	96	33	Yes
Homo Sapiens	PATU8988T_PANCREAS	23293	SMG6	-4.64257	4	16187	ATAGACCCAGAAAATAATCG	-1.50721	84	31	Yes
Homo Sapiens	PATU8988T_PANCREAS	23293	SMG6	-4.64257	4	33300	CTCAACCGATTCCTTAGACG	-1.43411	100	39	Yes
Homo Sapiens	PATU8988T_PANCREAS	7186	TRAF2	-4.62881	4	16414	ATATATGCCCTCGTGAACAC	-1.92499	109	30	Yes
Homo Sapiens	PATU8988T_PANCREAS	7186	TRAF2	-4.62881	4	53246	GGGGACCCTGAAAGAATACG	-1.52524	77	28	Yes
Homo Sapiens	PATU8988T_PANCREAS	7186	TRAF2	-4.62881	4	9235	ACTTGCCACAAGTCTTGACG	-1.43014	208	82	Yes
Homo Sapiens	PATU8988T_PANCREAS	7186	TRAF2	-4.62881	4	43224	GATTGAAGCCCTGAGTAGCA	-1.42847	165	65	Yes
Homo Sapiens	PATU8988T_PANCREAS	5245	PHB	-4.61331	4	59991	TAATTGGTTTCTGTACCCAC	-4.18529	16	0	Yes
Homo Sapiens	PATU8988T_PANCREAS	5245	PHB	-4.61331	4	34196	CTCTGCCTTATATAATGGTG	-2.46706	30	5	Yes
Homo Sapiens	PATU8988T_PANCREAS	5245	PHB	-4.61331	4	25991	CCACAATGTCCTGCACTCCA	-2.34575	75	15	Yes
Homo Sapiens	PATU8988T_PANCREAS	5245	PHB	-4.61331	4	26994	CCAGTCATCACTGGTAGCAA	-0.787484	149	92	No
Homo Sapiens	PATU8988T_PANCREAS	1964	EIF1AX	-4.60633	4	55845	GTAGGTTTGGATAAATACCT	-2.68279	17	2	Yes
Homo Sapiens	PATU8988T_PANCREAS	1964	EIF1AX	-4.60633	4	33793	CTCCCCGCTAGAGTATGCTC	-2.63388	28	4	Yes
Homo Sapiens	PATU8988T_PANCREAS	1964	EIF1AX	-4.60633	4	13206	AGGAGGTAAAAACAGACGCA	-2.34068	70	14	Yes
Homo Sapiens	PATU8988T_PANCREAS	1964	EIF1AX	-4.60633	4	2660	AAGAGGTTATGTCACATCAG	-0.235327	120	109	No
Homo Sapiens	PATU8988T_PANCREAS	55236	UBA6	-4.5704	4	75304	TTGTAAGACTCAGTCAAATG	-2.84506	93	13	Yes
Homo Sapiens	PATU8988T_PANCREAS	55236	UBA6	-4.5704	4	35136	CTGGAACCATATTTACATGG	-1.99285	211	56	Yes
Homo Sapiens	PATU8988T_PANCREAS	55236	UBA6	-4.5704	4	4657	AATGTGAAGAATTTCTCCCA	-1.44959	170	66	Yes
Homo Sapiens	PATU8988T_PANCREAS	55236	UBA6	-4.5704	4	42637	GATGATGTGACATGAACGTA	-1.41233	193	77	Yes
Homo Sapiens	PATU8988T_PANCREAS	5134	PDCD2	-4.55288	4	13776	AGGCTTGTGCACAACCAGGT	-2.93071	56	7	Yes
Homo Sapiens	PATU8988T_PANCREAS	5134	PDCD2	-4.55288	4	64760	TCGCTGCGCAGTCGCCACGC	-2.58325	27	4	Yes
Homo Sapiens	PATU8988T_PANCREAS	5134	PDCD2	-4.55288	4	19715	CAAAGCATATTACTGCAGCA	-2.32022	41	8	Yes
Homo Sapiens	PATU8988T_PANCREAS	5134	PDCD2	-4.55288	4	42564	GATGAGCACCAGACTTAAGC	-0.366313	52	43	No
Homo Sapiens	PATU8988T_PANCREAS	5442	POLRMT	-4.53572	4	31349	CGCCGGGACCATCGAAAGGT	-3.43767	161	15	Yes
Homo Sapiens	PATU8988T_PANCREAS	5442	POLRMT	-4.53572	4	65332	TCTCCAGTATCTTTGCCCAG	-2.49014	20	3	Yes
Homo Sapiens	PATU8988T_PANCREAS	5442	POLRMT	-4.53572	4	33016	CTAGAGCGCGAGGTGTACGA	-1.94285	96	26	Yes
Homo Sapiens	PATU8988T_PANCREAS	5442	POLRMT	-4.53572	4	5172	ACAAGCCGAGAGGAACGATG	-1.39878	238	96	Yes
Homo Sapiens	PATU8988T_PANCREAS	11171	STRAP	-4.50931	4	61218	TAGTATGGAATATATTCCTG	-2.18029	71	16	Yes
Homo Sapiens	PATU8988T_PANCREAS	11171	STRAP	-4.50931	4	61193	TAGTAATTATTTGTTAACCG	-1.89691	86	24	Yes
Homo Sapiens	PATU8988T_PANCREAS	11171	STRAP	-4.50931	4	251	AAAAGCTCTGTGGTGCAGTG	-1.41556	171	68	Yes
Homo Sapiens	PATU8988T_PANCREAS	11171	STRAP	-4.50931	4	13118	AGGAGATGAATTGATGACCC	-1.39061	97	39	Yes
Homo Sapiens	PATU8988T_PANCREAS	226	ALDOA	-4.49899	4	34599	CTGAGTGCAAGCATGGCCTG	-2.12019	64	15	Yes
Homo Sapiens	PATU8988T_PANCREAS	226	ALDOA	-4.49899	4	4561	AATGGCGAGACTACCACCCA	-1.75318	62	19	Yes
Homo Sapiens	PATU8988T_PANCREAS	226	ALDOA	-4.49899	4	13314	AGGATGACACCCCCAATGCA	-1.61567	188	65	Yes
Homo Sapiens	PATU8988T_PANCREAS	226	ALDOA	-4.49899	4	20622	CAAGTTATCAAATCCAAGGG	-1.38733	43	17	Yes
Homo Sapiens	PATU8988T_PANCREAS	8317	CDC7	-4.47393	4	61126	TAGGGGGCAAGATAATGTCA	-4.62139	22	0	Yes
Homo Sapiens	PATU8988T_PANCREAS	8317	CDC7	-4.47393	4	72942	TTAAACACATTACTAAGCTG	-3.79826	25	1	Yes
Homo Sapiens	PATU8988T_PANCREAS	8317	CDC7	-4.47393	4	51441	GGCCAAACCAAAGTCTACCA	-0.0978237	0	0	No
Homo Sapiens	PATU8988T_PANCREAS	8317	CDC7	-4.47393	4	64485	TCCTGGTGTACCTGCCCTAG	0.96107	11	24	No
Homo Sapiens	PATU8988T_PANCREAS	11325	DDX42	-4.4018	4	29723	CCTGATCGACCCTATTCGAG	-3.53078	53	4	Yes
Homo Sapiens	PATU8988T_PANCREAS	11325	DDX42	-4.4018	4	33130	CTATACCCTACTCACTCCCA	-2.25702	66	14	Yes
Homo Sapiens	PATU8988T_PANCREAS	11325	DDX42	-4.4018	4	15153	AGTGATTGTGTGTCCTACCA	-1.62139	45	15	Yes
Homo Sapiens	PATU8988T_PANCREAS	11325	DDX42	-4.4018	4	65040	TCTACAAAATTGGATCTAAG	-1.35158	61	25	Yes
Homo Sapiens	PATU8988T_PANCREAS	10865	ARID5A	-4.39152	4	27927	CCCCGCCGTACCTCTCGTAG	-2.73009	61	9	Yes
Homo Sapiens	PATU8988T_PANCREAS	10865	ARID5A	-4.39152	4	48376	GCTGTCCTGAGGCCTACAAG	-2.09782	151	37	Yes
Homo Sapiens	PATU8988T_PANCREAS	10865	ARID5A	-4.39152	4	46293	GCGACACACGCCCATCGAGA	-2.0556	100	25	Yes
Homo Sapiens	PATU8988T_PANCREAS	10865	ARID5A	-4.39152	4	36651	CTTCTCTAGACTTAAAGATG	-1.34744	106	44	Yes
Homo Sapiens	PATU8988T_PANCREAS	3309	HSPA5	-4.36538	4	4550	AATGGCAAGGAACCATCCCG	-2.76079	18	2	Yes
Homo Sapiens	PATU8988T_PANCREAS	3309	HSPA5	-4.36538	4	30727	CGACATAGGACGGCGTGATG	-2.51286	31	5	Yes
Homo Sapiens	PATU8988T_PANCREAS	3309	HSPA5	-4.36538	4	22242	CAGACGGGTCATTCCACGTG	-2.09782	99	24	Yes
Homo Sapiens	PATU8988T_PANCREAS	3309	HSPA5	-4.36538	4	54447	GGTGAGAAGAGACACATCGA	1.05418	8	19	No
Homo Sapiens	PATU8988T_PANCREAS	157567	ANKRD46	-4.30869	4	46627	GCGCTTTGCCAGAACTAAAG	-1.94582	143	39	Yes
Homo Sapiens	PATU8988T_PANCREAS	157567	ANKRD46	-4.30869	4	52617	GGGACTTTAATTATTCCAAG	-1.83479	49	14	Yes
Homo Sapiens	PATU8988T_PANCREAS	157567	ANKRD46	-4.30869	4	62276	TCAATACAGGCTTGCAGCAA	-1.39869	169	68	Yes
Homo Sapiens	PATU8988T_PANCREAS	157567	ANKRD46	-4.30869	4	407	AAAATTGGATAGTATCCACA	-1.32022	76	32	Yes
Homo Sapiens	PATU8988T_PANCREAS	84154	RPF2	-4.30869	4	71102	TGGTAGTCATACATACGACC	-2.41975	9	1	Yes
Homo Sapiens	PATU8988T_PANCREAS	84154	RPF2	-4.30869	4	29271	CCTCAGAACCAGATCCAATG	-2.19298	46	10	Yes
Homo Sapiens	PATU8988T_PANCREAS	84154	RPF2	-4.30869	4	51997	GGCGGATATTTGATACTGTG	-1.62139	45	15	Yes
Homo Sapiens	PATU8988T_PANCREAS	84154	RPF2	-4.30869	4	17120	ATCGCCAGCAAATATCAGCA	-1.32022	160	68	Yes
Homo Sapiens	PATU8988T_PANCREAS	7307	U2AF1	-4.27706	4	54796	GGTGGGGAACGTGTACGTCA	-4.26775	17	0	Yes
Homo Sapiens	PATU8988T_PANCREAS	7307	U2AF1	-4.27706	4	422	AAACAAACCTGGCTAAACGT	-2.70926	54	8	Yes
Homo Sapiens	PATU8988T_PANCREAS	7307	U2AF1	-4.27706	4	68395	TGATTGACTTGAATAACCGT	-2.18529	16	3	Yes
Homo Sapiens	PATU8988T_PANCREAS	7307	U2AF1	-4.27706	4	33398	CTCACCCCATCTCATACTGA	0.264746	20	26	No
Homo Sapiens	PATU8988T_PANCREAS	10399	GNB2L1	-4.26156	4	36835	CTTGCGTTGTGAGATCCCAG	-2.41975	19	3	Yes
Homo Sapiens	PATU8988T_PANCREAS	10399	GNB2L1	-4.26156	4	73406	TTAGTCCGTACCTCGAGAGG	-1.71673	42	13	Yes
Homo Sapiens	PATU8988T_PANCREAS	10399	GNB2L1	-4.26156	4	15420	AGTGTATTTGCACACACCCA	-1.33048	93	39	Yes
Homo Sapiens	PATU8988T_PANCREAS	10399	GNB2L1	-4.26156	4	26000	CCACACAGGCTATCTGAACA	-1.30092	197	85	Yes
Homo Sapiens	PATU8988T_PANCREAS	91687	CENPL	-4.23626	4	9402	AGAAACGATTAGAATCGGTC	-2.2531	48	10	Yes
Homo Sapiens	PATU8988T_PANCREAS	91687	CENPL	-4.23626	4	25445	CATTCCTTCTGCATAAACAG	-2.09782	19	4	Yes
Homo Sapiens	PATU8988T_PANCREAS	91687	CENPL	-4.23626	4	74897	TTGCCATCTGAGAATAGAGA	-2.03642	22	5	Yes
Homo Sapiens	PATU8988T_PANCREAS	91687	CENPL	-4.23626	4	7354	ACCTGCAACTGCGAACACTG	1.61405	28	94	No
Homo Sapiens	PATU8988T_PANCREAS	6217	RPS16	-4.23023	4	5647	ACAGAAGACAGCGACAGCTG	-2.35021	80	16	Yes
Homo Sapiens	PATU8988T_PANCREAS	6217	RPS16	-4.23023	4	7469	ACCTTGTACTGTAGCGTGCG	-2.33883	103	21	Yes
Homo Sapiens	PATU8988T_PANCREAS	6217	RPS16	-4.23023	4	17031	ATCCGTGTCCGTGTAAAGGG	-2.16011	70	16	Yes
Homo Sapiens	PATU8988T_PANCREAS	6217	RPS16	-4.23023	4	35457	CTGGGACTCACCATAAATCT	0.281413	305	397	No
Homo Sapiens	PATU8988T_PANCREAS	2965	GTF2H1	-4.21361	4	16585	ATATTTAGGACCTATCCAGC	-2.33941	226	47	Yes
Homo Sapiens	PATU8988T_PANCREAS	2965	GTF2H1	-4.21361	4	61296	TAGTTGTGTCCCCTGCATGT	-1.87041	122	35	Yes
Homo Sapiens	PATU8988T_PANCREAS	2965	GTF2H1	-4.21361	4	49164	GGAAGATAAACCATTAGATG	-1.69627	214	70	Yes
Homo Sapiens	PATU8988T_PANCREAS	2965	GTF2H1	-4.21361	4	41689	GAGTCAAGTGATCAGTGCTG	-1.28448	411	180	Yes
Homo Sapiens	PATU8988T_PANCREAS	25796	PGLS	-4.20615	4	22739	CAGCAGGTCGAAAACCGGGA	-2.43343	105	20	Yes
Homo Sapiens	PATU8988T_PANCREAS	25796	PGLS	-4.20615	4	74202	TTCGCGCTCGGCCTGTCGGG	-2.21981	73	16	Yes
Homo Sapiens	PATU8988T_PANCREAS	25796	PGLS	-4.20615	4	31842	CGGCGTGATCGAAGGGCACG	-2.14845	86	20	Yes
Homo Sapiens	PATU8988T_PANCREAS	25796	PGLS	-4.20615	4	32037	CGGGGTTAATGGTGATCACC	0.690672	98	170	No
Homo Sapiens	PATU8988T_PANCREAS	118472	ZNF511	-4.2003	4	30637	CGAAGAACTGGTGCTCCCGC	-2.36791	81	16	Yes
Homo Sapiens	PATU8988T_PANCREAS	118472	ZNF511	-4.2003	4	22314	CAGAGACCGGAAGGATCACA	-1.77929	169	52	Yes
Homo Sapiens	PATU8988T_PANCREAS	118472	ZNF511	-4.2003	4	58001	GTGGTGCTCGTAGTCGTCCA	-1.51286	79	29	Yes
Homo Sapiens	PATU8988T_PANCREAS	118472	ZNF511	-4.2003	4	66319	TCTTCCAGATCCTGTCTGAG	-1.28069	83	36	Yes
Homo Sapiens	PATU8988T_PANCREAS	11232	POLG2	-4.19775	4	13244	AGGAGTTAATAGAAACCCTG	-2.99829	111	14	Yes
Homo Sapiens	PATU8988T_PANCREAS	11232	POLG2	-4.19775	4	54986	GGTTACGTCATCGACTCCAG	-2.46461	97	18	Yes
Homo Sapiens	PATU8988T_PANCREAS	11232	POLG2	-4.19775	4	31210	CGCAGAATGGTGGACCTCGG	-2.06981	50	12	Yes
Homo Sapiens	PATU8988T_PANCREAS	11232	POLG2	-4.19775	4	13894	AGGGCATGTGAAGTCGCACG	-1.28003	58	25	Yes
Homo Sapiens	PATU8988T_PANCREAS	2346	FOLH1	-4.18658	4	41347	GAGGCGCCCCCCTACCGAAG	-2.02674	98	25	Yes
Homo Sapiens	PATU8988T_PANCREAS	2346	FOLH1	-4.18658	4	73446	TTATAGGCGTGGAATTGCAG	-1.93432	199	55	Yes
Homo Sapiens	PATU8988T_PANCREAS	2346	FOLH1	-4.18658	4	2784	AAGATTCCAACCATCTGGAT	-1.50221	89	33	Yes
Homo Sapiens	PATU8988T_PANCREAS	2346	FOLH1	-4.18658	4	49946	GGAGAGAAAGCACTGAAAGG	-1.27616	85	37	Yes
Homo Sapiens	PATU8988T_PANCREAS	51691	LSM8	-4.17336	4	74917	TTGCCGTTATTACATCAGAT	-2.92095	91	12	Yes
Homo Sapiens	PATU8988T_PANCREAS	51691	LSM8	-4.17336	4	14733	AGTATTCAGCTCTTCACAGG	-2.68279	17	2	Yes
Homo Sapiens	PATU8988T_PANCREAS	51691	LSM8	-4.17336	4	33068	CTAGGATTATACATTGTAAG	-2.13345	40	9	Yes
Homo Sapiens	PATU8988T_PANCREAS	51691	LSM8	-4.17336	4	53470	GGGGTAGAACAAGTGGTACT	-0.638392	47	32	No
Homo Sapiens	PATU8988T_PANCREAS	6228	RPS23	-4.12448	4	56754	GTCGTGGACTTCGTACTGCT	-2.74692	68	10	Yes
Homo Sapiens	PATU8988T_PANCREAS	6228	RPS23	-4.12448	4	56178	GTCACCGACGAGACCAGAAG	-2.36868	110	22	Yes
Homo Sapiens	PATU8988T_PANCREAS	6228	RPS23	-4.12448	4	68904	TGCCATTAGGAAGTGTGTAA	-2.10363	248	61	Yes
Homo Sapiens	PATU8988T_PANCREAS	6228	RPS23	-4.12448	4	3829	AAGTTCAAGCAACCGTCATT	-0.201847	344	320	No
Homo Sapiens	PATU8988T_PANCREAS	1452	CSNK1A1	-4.08248	4	74979	TTGCTCTCGTACAGCAACTG	-3.1353	155	18	Yes
Homo Sapiens	PATU8988T_PANCREAS	1452	CSNK1A1	-4.08248	4	31265	CGCCAAATAGATGTCCCCGA	-2.59607	112	19	Yes
Homo Sapiens	PATU8988T_PANCREAS	1452	CSNK1A1	-4.08248	4	28883	CCGGGTTCTTACCGTATGTG	-1.88924	134	38	Yes
Homo Sapiens	PATU8988T_PANCREAS	1452	CSNK1A1	-4.08248	4	73419	TTAGTGTTTAGAATCTCCAG	-1.24078	105	47	Yes
Homo Sapiens	PATU8988T_PANCREAS	56652	C10orf2	-4.07962	4	29091	CCTACCCTTACTCTACCCCG	-2.20019	72	16	Yes
Homo Sapiens	PATU8988T_PANCREAS	56652	C10orf2	-4.07962	4	1268	AAATCCGCCAGTATTTGCGG	-1.67182	130	43	Yes
Homo Sapiens	PATU8988T_PANCREAS	56652	C10orf2	-4.07962	4	53417	GGGGGATGGAGTGAGCTACG	-1.35656	200	83	Yes
Homo Sapiens	PATU8988T_PANCREAS	56652	C10orf2	-4.07962	4	56534	GTCCCTTCAAGATACGATTG	-1.23966	266	120	Yes
Homo Sapiens	PATU8988T_PANCREAS	729250	PRR20E	-4.0725	4	51209	GGCAGAAGGCTTGATGGCAC	-1.83564	566	169	Yes
Homo Sapiens	PATU8988T_PANCREAS	729250	PRR20E	-4.0725	4	34210	CTCTGGCCAGCGTCCCCGCG	-1.75914	290	91	Yes
Homo Sapiens	PATU8988T_PANCREAS	729250	PRR20E	-4.0725	4	3448	AAGGGTTTCACGTAAGCGAT	-1.42923	228	90	Yes
Homo Sapiens	PATU8988T_PANCREAS	729250	PRR20E	-4.0725	4	68415	TGATTTCCGGTTCCCCCTGG	-1.23749	400	181	Yes
Homo Sapiens	PATU8988T_PANCREAS	10153	CEBPZ	-4.05905	4	4994	ACAAAGCAGCTCATGAGCCA	-3.37084	57	5	Yes
Homo Sapiens	PATU8988T_PANCREAS	10153	CEBPZ	-4.05905	4	19969	CAACATTAAAGCCTGGACAC	-2.09782	11	2	Yes
Homo Sapiens	PATU8988T_PANCREAS	10153	CEBPZ	-4.05905	4	66949	TGAAGGCAATTGTGTCATCG	-1.50118	81	30	Yes
Homo Sapiens	PATU8988T_PANCREAS	10153	CEBPZ	-4.05905	4	908	AAAGCTCCACATATAAATGG	-1.23533	10	4	Yes
Homo Sapiens	PATU8988T_PANCREAS	54708	2020-03-05	-4.0443	4	34387	CTGAATGGGTGAGACCATGC	-2.20402	154	35	Yes
Homo Sapiens	PATU8988T_PANCREAS	54708	2020-03-05	-4.0443	4	26838	CCAGGCCTGTCTACAACGCT	-1.58325	195	69	Yes
Homo Sapiens	PATU8988T_PANCREAS	54708	2020-03-05	-4.0443	4	13054	AGGACTATGTGCTTAGACTG	-1.5077	185	69	Yes
Homo Sapiens	PATU8988T_PANCREAS	54708	2020-03-05	-4.0443	4	14187	AGGTATTCAGCATTGCACTG	-1.22875	218	99	Yes
Homo Sapiens	PATU8988T_PANCREAS	54853	WDR55	-4.03871	4	74357	TTCTCCCTCTTGGCAAGAGT	-1.88442	68	19	Yes
Homo Sapiens	PATU8988T_PANCREAS	54853	WDR55	-4.03871	4	41525	GAGGTCAGGTCCCCAGACTG	-1.47286	82	31	Yes
Homo Sapiens	PATU8988T_PANCREAS	54853	WDR55	-4.03871	4	58921	GTTGCCTCATATCCATTAAG	-1.27616	85	37	Yes
Homo Sapiens	PATU8988T_PANCREAS	54853	WDR55	-4.03871	4	26579	CCAGCAGAAGACTATTGATG	-1.22711	34	15	Yes
Homo Sapiens	PATU8988T_PANCREAS	8340	HIST1H2BL	-3.98224	4	25128	CATGGCCTTAGAAGAGATGC	-2.06466	85	21	Yes
Homo Sapiens	PATU8988T_PANCREAS	8340	HIST1H2BL	-3.98224	4	38128	GAAGAAGGGCTCCAAGAAGG	-1.87543	23	6	Yes
Homo Sapiens	PATU8988T_PANCREAS	8340	HIST1H2BL	-3.98224	4	54409	GGTGACCAAGGCCCAGAAGA	-1.3885	136	55	Yes
Homo Sapiens	PATU8988T_PANCREAS	8340	HIST1H2BL	-3.98224	4	36551	CTTCGAGCGCATCGCAAGCG	-1.20745	40	18	Yes
Homo Sapiens	PATU8988T_PANCREAS	4170	MCL1	-3.97304	4	55328	GTAATAACACCAGTACGGAC	-2.45538	40	7	Yes
Homo Sapiens	PATU8988T_PANCREAS	4170	MCL1	-3.97304	4	14941	AGTCGCTGGAGATTATCTCT	-1.48249	46	17	Yes
Homo Sapiens	PATU8988T_PANCREAS	4170	MCL1	-3.97304	4	13639	AGGCGCTGGAGACCTTACGA	-1.36086	11	4	Yes
Homo Sapiens	PATU8988T_PANCREAS	4170	MCL1	-3.97304	4	25624	CCAAAAGTCGCCCTCCCGGG	-1.20474	223	103	Yes
Homo Sapiens	PATU8988T_PANCREAS	728489	DNLZ	-3.96596	4	55138	GGTTGTCAGCGATGATATGG	-2.25537	57	12	Yes
Homo Sapiens	PATU8988T_PANCREAS	728489	DNLZ	-3.96596	4	26718	CCAGCTCGTCTACACCTGCA	-2.05476	197	50	Yes
Homo Sapiens	PATU8988T_PANCREAS	728489	DNLZ	-3.96596	4	48174	GCTGGCCTATCACCAAGGCG	-2.05202	92	23	Yes
Homo Sapiens	PATU8988T_PANCREAS	728489	DNLZ	-3.96596	4	68540	TGCACGCGACTCAGCAACCT	-0.540767	173	127	No
Homo Sapiens	PATU8988T_PANCREAS	23272	FAM208A	-3.95015	4	48833	GGAAAACGAAATAACTCAAG	-2.05718	34	8	Yes
Homo Sapiens	PATU8988T_PANCREAS	23272	FAM208A	-3.95015	4	15821	ATAAATATAACTATACCTTG	-1.84198	133	39	Yes
Homo Sapiens	PATU8988T_PANCREAS	23272	FAM208A	-3.95015	4	5176	ACAAGCGAATCCTTTGGACA	-1.70634	246	80	Yes
Homo Sapiens	PATU8988T_PANCREAS	23272	FAM208A	-3.95015	4	66082	TCTGTCTATTTATTACCCGG	-1.19736	44	20	Yes
Homo Sapiens	PATU8988T_PANCREAS	7329	UBE2I	-3.95015	4	3201	AAGGAGGCTTGTTTAAACTA	-2.04536	26	6	Yes
Homo Sapiens	PATU8988T_PANCREAS	7329	UBE2I	-3.95015	4	6014	ACAGGCACACTGTCCCCGAA	-1.2784	101	44	Yes
Homo Sapiens	PATU8988T_PANCREAS	7329	UBE2I	-3.95015	4	6548	ACATTCGGGTGAAATAATGG	-1.23533	32	14	Yes
Homo Sapiens	PATU8988T_PANCREAS	7329	UBE2I	-3.95015	4	2944	AAGCCCTCCTTACAAATGGG	-1.19736	14	6	Yes
Homo Sapiens	PATU8988T_PANCREAS	6205	RPS11	-3.94309	4	53177	GGGCTTCAAGACACCCAAGG	-3.26775	8	0	Yes
Homo Sapiens	PATU8988T_PANCREAS	6205	RPS11	-3.94309	4	28480	CCGATGTTCTTGTAGTACCG	-1.94582	35	9	Yes
Homo Sapiens	PATU8988T_PANCREAS	6205	RPS11	-3.94309	4	55356	GTAATGTGTCCATTCGAGGG	-1.23533	10	4	Yes
Homo Sapiens	PATU8988T_PANCREAS	6205	RPS11	-3.94309	4	50913	GGATGTAGTGCAGATAGTCT	-1.1944	138	64	Yes
Homo Sapiens	PATU8988T_PANCREAS	55661	DDX27	-3.92492	4	43526	GCAACTTGTCACAGACGCAG	-5.74168	49	0	Yes
Homo Sapiens	PATU8988T_PANCREAS	55661	DDX27	-3.92492	4	36098	CTTAATCGGAACCATAGGCG	-2.17799	147	34	Yes
Homo Sapiens	PATU8988T_PANCREAS	55661	DDX27	-3.92492	4	68229	TGATGAGTAGTCAGTCTCCG	-2.03071	167	43	Yes
Homo Sapiens	PATU8988T_PANCREAS	55661	DDX27	-3.92492	4	31666	CGGATCCGGCCTAATCGTGA	-0.775896	31	19	No
Homo Sapiens	PATU8988T_PANCREAS	55272	IMP3	-3.91062	4	46448	GCGCAGCTTGAGGAGCACGG	-3.41975	9	0	Yes
Homo Sapiens	PATU8988T_PANCREAS	55272	IMP3	-3.91062	4	49090	GGAACTGGTCGCGTTCGGGC	-3.09782	31	3	Yes
Homo Sapiens	PATU8988T_PANCREAS	55272	IMP3	-3.91062	4	12504	AGCTCCAGCGAACCGCGCGT	-2.02382	18	4	Yes
Homo Sapiens	PATU8988T_PANCREAS	55272	IMP3	-3.91062	4	44712	GCAGGTGGACTTCCTGAACT	-0.377441	209	172	No
Homo Sapiens	PATU8988T_PANCREAS	51504	TRMT112	-3.90718	4	42006	GATACCTAAAGTGGAGTGGT	-4.17107	100	5	Yes
Homo Sapiens	PATU8988T_PANCREAS	51504	TRMT112	-3.90718	4	63226	TCATACGCGCCACGAAGTTG	-2.41975	44	8	Yes
Homo Sapiens	PATU8988T_PANCREAS	51504	TRMT112	-3.90718	4	69990	TGGAGGCGGCCGATAACGTG	-1.93432	24	6	Yes
Homo Sapiens	PATU8988T_PANCREAS	51504	TRMT112	-3.90718	4	47729	GCTGAGCTCGCATGTGCGGG	-1.18081	321	151	Yes
Homo Sapiens	PATU8988T_PANCREAS	22934	RPIA	-3.90118	4	12891	AGGAAGTGGGAATACAGACG	-4.29422	54	2	Yes
Homo Sapiens	PATU8988T_PANCREAS	22934	RPIA	-3.90118	4	52311	GGCTGTGGAGAACCACGTGA	-2.60562	90	15	Yes
Homo Sapiens	PATU8988T_PANCREAS	22934	RPIA	-3.90118	4	68165	TGATCTGGATCGACACCCAG	-2.01839	105	27	Yes
Homo Sapiens	PATU8988T_PANCREAS	22934	RPIA	-3.90118	4	43768	GCACAGTCTGGGACCCGTGG	0.287298	133	174	No
Homo Sapiens	PATU8988T_PANCREAS	9692	KIAA0391	-3.88832	4	2103	AACTATAATGACTGTATCCA	-2.2133	51	11	Yes
Homo Sapiens	PATU8988T_PANCREAS	9692	KIAA0391	-3.88832	4	35834	CTGTCATAGCTCTATAGATG	-1.8821	61	17	Yes
Homo Sapiens	PATU8988T_PANCREAS	9692	KIAA0391	-3.88832	4	55899	GTATAAAAACATGGTTTGAG	-1.18648	150	70	Yes
Homo Sapiens	PATU8988T_PANCREAS	9692	KIAA0391	-3.88832	4	61322	TATAAGACTTTAGAACCTAG	-1.17583	37	17	Yes
Homo Sapiens	PATU8988T_PANCREAS	100287171	WASH1	-3.8825	4	46552	GCGCGGCCAGCAGACCTGCA	-2.87041	40	5	Yes
Homo Sapiens	PATU8988T_PANCREAS	100287171	WASH1	-3.8825	4	54837	GGTGGTGTTGAAGAGCAGCA	-2.68279	11	1	Yes
Homo Sapiens	PATU8988T_PANCREAS	100287171	WASH1	-3.8825	4	51194	GGCACTGTACATGAGGTCGT	-2.00929	78	20	Yes
Homo Sapiens	PATU8988T_PANCREAS	100287171	WASH1	-3.8825	4	55737	GTAGCCGAGCCTCTCAAGGT	-0.875431	23	13	No
Homo Sapiens	PATU8988T_PANCREAS	6224	RPS20	-3.86398	4	57985	GTGGTGAAGGTTCTAAGACG	-2.41975	4	0	Yes
Homo Sapiens	PATU8988T_PANCREAS	6224	RPS20	-3.86398	4	58291	GTGTGTGCTGACTTGATAAG	-2.07358	58	14	Yes
Homo Sapiens	PATU8988T_PANCREAS	6224	RPS20	-3.86398	4	30	AAAAACACCCGTGGAGCCGG	-1.24078	52	23	Yes
Homo Sapiens	PATU8988T_PANCREAS	6224	RPS20	-3.86398	4	6853	ACCAGTTCGAATGCCTACCA	-1.16821	20	9	Yes
Homo Sapiens	PATU8988T_PANCREAS	7709	ZBTB17	-3.86278	4	49222	GGAAGGAGTTCACGCACACG	-2.22711	174	39	Yes
Homo Sapiens	PATU8988T_PANCREAS	7709	ZBTB17	-3.86278	4	57809	GTGGCGCTTGAGGTTGCCCG	-2.18529	33	7	Yes
Homo Sapiens	PATU8988T_PANCREAS	7709	ZBTB17	-3.86278	4	43918	GCACCTTCGGATCCACAGCG	-2.00471	59	15	Yes
Homo Sapiens	PATU8988T_PANCREAS	7709	ZBTB17	-3.86278	4	33843	CTCCGAGCTCTCGGACAAAG	-0.224404	249	228	No
Homo Sapiens	PATU8988T_PANCREAS	9136	RRP9	-3.84209	4	60038	TACAAGGTACTTGCCGTCGG	-4.11575	80	4	Yes
Homo Sapiens	PATU8988T_PANCREAS	9136	RRP9	-3.84209	4	59362	TAAAACGCGAATGTCAGCTG	-3.29946	45	4	Yes
Homo Sapiens	PATU8988T_PANCREAS	9136	RRP9	-3.84209	4	67836	TGAGGCCCGTGCATTTGAGG	-0.697	152	100	No
Homo Sapiens	PATU8988T_PANCREAS	9136	RRP9	-3.84209	4	21608	CACCTTCACGGAGCGATCGT	-0.590864	113	80	No
Homo Sapiens	PATU8988T_PANCREAS	28974	C19orf53	-3.83357	4	44421	GCAGCCTCTGAAAAGAATCG	-1.76525	53	16	Yes
Homo Sapiens	PATU8988T_PANCREAS	28974	C19orf53	-3.83357	4	64988	TCGTGTTATCGCTCCCAAGA	-1.69447	123	40	Yes
Homo Sapiens	PATU8988T_PANCREAS	28974	C19orf53	-3.83357	4	52673	GGGAGCGATAACACGACCTG	-1.41975	39	15	Yes
Homo Sapiens	PATU8988T_PANCREAS	28974	C19orf53	-3.83357	4	38112	GAAGAAGATCGAACATGACG	-1.15672	49	23	Yes
Homo Sapiens	PATU8988T_PANCREAS	6950	TCP1	-3.82768	4	42956	GATGTAACCATTACTAACGA	-3.49014	20	1	Yes
Homo Sapiens	PATU8988T_PANCREAS	6950	TCP1	-3.82768	4	5735	ACAGAGTTGACTGGATAGCG	-2.24078	52	11	Yes
Homo Sapiens	PATU8988T_PANCREAS	6950	TCP1	-3.82768	4	2194	AACTGGACCAAATTAGACAG	-1.86336	33	9	Yes
Homo Sapiens	PATU8988T_PANCREAS	6950	TCP1	-3.82768	4	19211	ATTGTTAACACAGATGAACT	1.03507	56	124	No
Homo Sapiens	PATU8988T_PANCREAS	26354	GNL3	-3.82232	4	19911	CAACACCTCTAGGACAACAT	-2.68279	11	1	Yes
Homo Sapiens	PATU8988T_PANCREAS	26354	GNL3	-3.82232	4	9168	ACTTCGCAGAGCAAGCGCAG	-2.00471	29	7	Yes
Homo Sapiens	PATU8988T_PANCREAS	26354	GNL3	-3.82232	4	38069	GAAGAAAGAATTGCCAACAG	-1.98535	73	19	Yes
Homo Sapiens	PATU8988T_PANCREAS	26354	GNL3	-3.82232	4	55358	GTAATGTTGGTGTATCCATG	-0.796654	111	68	No
Homo Sapiens	PATU8988T_PANCREAS	23019	CNOT1	-3.81795	4	76062	TTTCTTAAGACGCTGCGCAG	-2.39201	205	41	Yes
Homo Sapiens	PATU8988T_PANCREAS	23019	CNOT1	-3.81795	4	18114	ATGGCGCAAGGTATGCCAAG	-2.39155	151	30	Yes
Homo Sapiens	PATU8988T_PANCREAS	23019	CNOT1	-3.81795	4	18402	ATGTCGTGGTAGCTGTACTG	-2.11021	116	28	Yes
Homo Sapiens	PATU8988T_PANCREAS	23019	CNOT1	-3.81795	4	68477	TGCAATTGGCTACCATGGTG	-1.15094	165	79	Yes
Homo Sapiens	PATU8988T_PANCREAS	8872	CDC123	-3.80958	4	829	AAAGCAGAAAGATGTCGCTG	-1.99473	107	28	Yes
Homo Sapiens	PATU8988T_PANCREAS	8872	CDC123	-3.80958	4	35939	CTGTGCTCTTACCGTAAGCG	-1.31542	299	128	Yes
Homo Sapiens	PATU8988T_PANCREAS	8872	CDC123	-3.80958	4	75639	TTTACTCGATGATGGAACTC	-1.23653	239	108	Yes
Homo Sapiens	PATU8988T_PANCREAS	8872	CDC123	-3.80958	4	49207	GGAAGCTATCAATTCCCTCG	-1.14845	57	27	Yes
Homo Sapiens	PATU8988T_PANCREAS	7389	UROD	-3.79316	4	35554	CTGGGGTACAACAAGGATGT	-1.93994	146	40	Yes
Homo Sapiens	PATU8988T_PANCREAS	7389	UROD	-3.79316	4	57631	GTGGACCCTGATGACATACA	-1.5492	133	48	Yes
Homo Sapiens	PATU8988T_PANCREAS	7389	UROD	-3.79316	4	8722	ACTGCCTTACATCCGTGATG	-1.22907	91	41	Yes
Homo Sapiens	PATU8988T_PANCREAS	7389	UROD	-3.79316	4	16476	ATATCTGGTAGGACAAGTGG	-1.14334	160	77	Yes
Homo Sapiens	PATU8988T_PANCREAS	9188	DDX21	-3.78911	4	31897	CGGGAAGGACTTAATTGCAC	-3.68279	11	0	Yes
Homo Sapiens	PATU8988T_PANCREAS	9188	DDX21	-3.78911	4	43005	GATGTCATCCGAGTATATAG	-2.58325	27	4	Yes
Homo Sapiens	PATU8988T_PANCREAS	9188	DDX21	-3.78911	4	24467	CATCACAAAAAAGCTGTCAG	-1.84325	56	16	Yes
Homo Sapiens	PATU8988T_PANCREAS	9188	DDX21	-3.78911	4	19970	CAACATTAAATACCCAATGA	2.48714	0	5	No
Homo Sapiens	PATU8988T_PANCREAS	10575	CCT4	-3.78433	4	11443	AGCAATGATGACTACTGATG	-4.62139	22	0	Yes
Homo Sapiens	PATU8988T_PANCREAS	10575	CCT4	-3.78433	4	40517	GAGAGTGATACCTTTGGCGG	-2.90518	104	14	Yes
Homo Sapiens	PATU8988T_PANCREAS	10575	CCT4	-3.78433	4	22026	CAGAAATCTATTCTAAGGTG	-1.97229	32	8	Yes
Homo Sapiens	PATU8988T_PANCREAS	10575	CCT4	-3.78433	4	40082	GACTGACATGTCTCGACCTG	-0.346851	81	68	No
Homo Sapiens	PATU8988T_PANCREAS	7517	XRCC3	-3.76693	4	62858	TCAGCAAGTGCCAGACCTCG	-3.73009	61	4	Yes
Homo Sapiens	PATU8988T_PANCREAS	7517	XRCC3	-3.76693	4	38358	GAAGCAGCATCCTTACAGGT	-1.80184	100	30	Yes
Homo Sapiens	PATU8988T_PANCREAS	7517	XRCC3	-3.76693	4	19641	CAAACTGAAATCGGTAAAGG	-1.15672	49	23	Yes
Homo Sapiens	PATU8988T_PANCREAS	7517	XRCC3	-3.76693	4	13145	AGGAGCCGTCTACATCTGCA	-1.1353	38	18	Yes
Homo Sapiens	PATU8988T_PANCREAS	4723	NDUFV1	-3.76375	4	34298	CTGAAAGGTTCCCTGAGTCG	-1.86623	200	58	Yes
Homo Sapiens	PATU8988T_PANCREAS	4723	NDUFV1	-3.76375	4	19582	CAAACCAGGTACCTCCACGG	-1.71673	85	27	Yes
Homo Sapiens	PATU8988T_PANCREAS	4723	NDUFV1	-3.76375	4	71351	TGGTGGTGAACGCAGACGAG	-1.14845	173	83	Yes
Homo Sapiens	PATU8988T_PANCREAS	4723	NDUFV1	-3.76375	4	47935	GCTGCCTATATCTACATCCG	-1.13435	159	77	Yes
Homo Sapiens	PATU8988T_PANCREAS	6189	RPS3A	-3.76303	4	29670	CCTGACTAACTTCCATGGCA	-2.65241	46	7	Yes
Homo Sapiens	PATU8988T_PANCREAS	6189	RPS3A	-3.76303	4	22222	CAGACGAAGCAAGTAACCAT	-2.09782	7	1	Yes
Homo Sapiens	PATU8988T_PANCREAS	6189	RPS3A	-3.76303	4	73992	TTCCATGGTCAAAAAATGGC	-1.96032	79	21	Yes
Homo Sapiens	PATU8988T_PANCREAS	6189	RPS3A	-3.76303	4	45	AAAAACGCAACAATCAGATA	-0.608018	140	98	No
Homo Sapiens	PATU8988T_PANCREAS	79863	RBFA	-3.76303	4	66408	TCTTGAACAAACACTATCGG	-3.36086	47	4	Yes
Homo Sapiens	PATU8988T_PANCREAS	79863	RBFA	-3.76303	4	67661	TGAGCAGAACGCACACATGG	-2.47634	51	9	Yes
Homo Sapiens	PATU8988T_PANCREAS	79863	RBFA	-3.76303	4	35126	CTGGAAATAGCGCAGCATCG	-1.96032	159	43	Yes
Homo Sapiens	PATU8988T_PANCREAS	79863	RBFA	-3.76303	4	8266	ACTCACCGAGTGAGAACCCA	0.427267	122	176	No
Homo Sapiens	PATU8988T_PANCREAS	2885	GRB2	-3.74922	4	7570	ACGAGCTGAGCTTCAAAAGG	-2.28545	81	17	Yes
Homo Sapiens	PATU8988T_PANCREAS	2885	GRB2	-3.74922	4	2331	AAGAAATGCTTAGCAAACAG	-2.06611	89	22	Yes
Homo Sapiens	PATU8988T_PANCREAS	2885	GRB2	-3.74922	4	37644	GAAATACTTACTTGACAGAG	-1.95409	104	28	Yes
Homo Sapiens	PATU8988T_PANCREAS	2885	GRB2	-3.74922	4	14618	AGTACTTCCCGGCTCCATCT	-0.794897	213	131	No
Homo Sapiens	PATU8988T_PANCREAS	6233	RPS27A	-3.73851	4	37054	CTTGTGTTGAGACTTCGTGG	-5.34575	37	0	Yes
Homo Sapiens	PATU8988T_PANCREAS	6233	RPS27A	-3.73851	4	26161	CCACCCGGCCCGTACCTCGA	-2.24078	105	23	Yes
Homo Sapiens	PATU8988T_PANCREAS	6233	RPS27A	-3.73851	4	50656	GGATACGATAGAAAATGTAA	-1.95197	46	12	Yes
Homo Sapiens	PATU8988T_PANCREAS	6233	RPS27A	-3.73851	4	16791	ATCAGTCTCTGCTGATCAGG	-0.628338	51	35	No
Homo Sapiens	PATU8988T_PANCREAS	114971	PTPMT1	-3.72731	4	70401	TGGCGCGTCAAGCTCCGCAA	-2.66551	248	41	Yes
Homo Sapiens	PATU8988T_PANCREAS	114971	PTPMT1	-3.72731	4	60053	TACAATGCACGTAAACACAC	-2.08614	122	30	Yes
Homo Sapiens	PATU8988T_PANCREAS	114971	PTPMT1	-3.72731	4	32033	CGGGGTGATCACCATGAACG	-1.94733	190	52	Yes
Homo Sapiens	PATU8988T_PANCREAS	114971	PTPMT1	-3.72731	4	62864	TCAGCACAGTAGACATGACT	-0.721448	207	134	No
Homo Sapiens	PATU8988T_PANCREAS	10113	PREB	-3.70562	4	39405	GACAGGCATAAAGAATGGCG	-2.41975	34	6	Yes
Homo Sapiens	PATU8988T_PANCREAS	10113	PREB	-3.70562	4	29044	CCTAACTAGTTGGTAACCGT	-1.97229	10	2	Yes
Homo Sapiens	PATU8988T_PANCREAS	10113	PREB	-3.70562	4	43934	GCACGAGGGGCTAGAACTCA	-1.20918	174	80	Yes
Homo Sapiens	PATU8988T_PANCREAS	10113	PREB	-3.70562	4	13132	AGGAGCAGGGGCCTCGACAA	-1.1147	171	84	Yes
Homo Sapiens	PATU8988T_PANCREAS	57542	KLHL42	-3.68996	4	25183	CATGGTCGTCCACTTCCACG	-1.57031	110	39	Yes
Homo Sapiens	PATU8988T_PANCREAS	57542	KLHL42	-3.68996	4	67991	TGAGTGTTACAACCCCGAGC	-1.53078	26	9	Yes
Homo Sapiens	PATU8988T_PANCREAS	57542	KLHL42	-3.68996	4	5071	ACAACCCCAGCACCAACGAG	-1.35094	173	72	Yes
Homo Sapiens	PATU8988T_PANCREAS	57542	KLHL42	-3.68996	4	7572	ACGAGGAGATGACTGAGCGT	-1.10863	267	132	Yes
Homo Sapiens	PATU8988T_PANCREAS	729877	TBC1D3H	-3.6604	4	58716	GTTCGTTGATACCTGGGCCA	-2.45538	40	7	Yes
Homo Sapiens	PATU8988T_PANCREAS	729877	TBC1D3H	-3.6604	4	12858	AGGAAGATAGAGGAGGAACA	-2.22711	69	15	Yes
Homo Sapiens	PATU8988T_PANCREAS	729877	TBC1D3H	-3.6604	4	33557	CTCATAGATCGAGCGTACAA	-1.92095	45	12	Yes
Homo Sapiens	PATU8988T_PANCREAS	729877	TBC1D3H	-3.6604	4	44965	GCATCGACCGGGACATAAGC	-0.480293	72	55	No
Homo Sapiens	PATU8988T_PANCREAS	2230	FDX1	-3.65817	4	56410	GTCCACTTTATAAACCGTGA	-2.35416	85	17	Yes
Homo Sapiens	PATU8988T_PANCREAS	2230	FDX1	-3.65817	4	57084	GTGACAGGTTGAACAAGCCA	-2.00471	14	3	Yes
Homo Sapiens	PATU8988T_PANCREAS	2230	FDX1	-3.65817	4	44610	GCAGGCCGCTGGATCCAGCG	-1.91983	197	55	Yes
Homo Sapiens	PATU8988T_PANCREAS	2230	FDX1	-3.65817	4	54224	GGTCGCTGAGCGTGTCGGCG	-0.521323	113	84	No
Homo Sapiens	PATU8988T_PANCREAS	51012	SLMO2	-3.63813	4	62463	TCACATCGGCAGCCACCCGT	-3.03642	22	2	Yes
Homo Sapiens	PATU8988T_PANCREAS	51012	SLMO2	-3.63813	4	8520	ACTCTGTGCTGAGAAGTCTG	-1.78372	73	22	Yes
Homo Sapiens	PATU8988T_PANCREAS	51012	SLMO2	-3.63813	4	21027	CACACTTACAGACTTCACAA	-1.7759	31	9	Yes
Homo Sapiens	PATU8988T_PANCREAS	51012	SLMO2	-3.63813	4	24440	CATCAACTCCAACCACACTT	1.39356	68	193	No
Homo Sapiens	PATU8988T_PANCREAS	11140	CDC37	-3.62796	4	48160	GCTGGCCAAGAGCCTAAAGG	-1.93432	49	13	Yes
Homo Sapiens	PATU8988T_PANCREAS	11140	CDC37	-3.62796	4	39859	GACGCACCCCAACATCGACA	-1.68279	23	7	Yes
Homo Sapiens	PATU8988T_PANCREAS	11140	CDC37	-3.62796	4	45801	GCCCTCCATGTACTGGCGAT	-1.17874	54	25	Yes
Homo Sapiens	PATU8988T_PANCREAS	11140	CDC37	-3.62796	4	75268	TTGGTGCATTGACCTAGAGG	-1.09782	15	7	Yes
Homo Sapiens	PATU8988T_PANCREAS	130916	MTERF4	-3.62796	4	60857	TAGATCCAATAACTATGTGC	-2.62139	45	7	Yes
Homo Sapiens	PATU8988T_PANCREAS	130916	MTERF4	-3.62796	4	16299	ATAGGCAGTTTCAATAACTG	-1.79382	242	74	Yes
Homo Sapiens	PATU8988T_PANCREAS	130916	MTERF4	-3.62796	4	23748	CAGGTCCTCTCGAAGAACAG	-1.24807	90	40	Yes
Homo Sapiens	PATU8988T_PANCREAS	130916	MTERF4	-3.62796	4	39130	GAATTGCTCAGTGTACGGCG	-1.09782	99	49	Yes
Homo Sapiens	PATU8988T_PANCREAS	25843	MOB4	-3.62796	4	12493	AGCTCATAAAACTCCAAAAG	-3.83479	39	2	Yes
Homo Sapiens	PATU8988T_PANCREAS	25843	MOB4	-3.62796	4	22176	CAGACATGGTACCTGCGCCT	-2.25702	133	29	Yes
Homo Sapiens	PATU8988T_PANCREAS	25843	MOB4	-3.62796	4	71585	TGTACTGTCCATTTCATCAA	-1.74808	112	35	Yes
Homo Sapiens	PATU8988T_PANCREAS	25843	MOB4	-3.62796	4	403	AAAATTCTTGAACCACCTGA	-1.09782	67	33	Yes
Homo Sapiens	PATU8988T_PANCREAS	3183	HNRNPC	-3.62796	4	33615	CTCATTAACATACTGAACGA	-4.79826	25	0	Yes
Homo Sapiens	PATU8988T_PANCREAS	3183	HNRNPC	-3.62796	4	1443	AAATTCACTTACCTAAAACC	-3.26775	8	0	Yes
Homo Sapiens	PATU8988T_PANCREAS	3183	HNRNPC	-3.62796	4	61478	TATCAGGAAACACTTCACGA	-2.47634	25	4	Yes
Homo Sapiens	PATU8988T_PANCREAS	3183	HNRNPC	-3.62796	4	14396	AGGTGTGAAACGATCTGCAG	-1.09782	23	11	Yes
Homo Sapiens	PATU8988T_PANCREAS	87178	PNPT1	-3.62796	4	43013	GATGTCCTAGCAATTAATGG	-1.58968	89	31	Yes
Homo Sapiens	PATU8988T_PANCREAS	87178	PNPT1	-3.62796	4	33152	CTATATCACTATAGGTGCGA	-1.44741	78	30	Yes
Homo Sapiens	PATU8988T_PANCREAS	87178	PNPT1	-3.62796	4	40709	GAGCACTATGGAGTAGCGCA	-1.16011	212	101	Yes
Homo Sapiens	PATU8988T_PANCREAS	87178	PNPT1	-3.62796	4	19496	CAAAATAAGATTAGATACGG	-1.09782	41	20	Yes
Homo Sapiens	PATU8988T_PANCREAS	9295	SRSF11	-3.62796	4	69795	TGGACGATACTCACTCCGGC	-1.47634	64	24	Yes
Homo Sapiens	PATU8988T_PANCREAS	9295	SRSF11	-3.62796	4	64880	TCGGGGAGACATTAGTCACC	-1.2601	93	41	Yes
Homo Sapiens	PATU8988T_PANCREAS	9295	SRSF11	-3.62796	4	21249	CACATTCTAAGTCTAGGAGT	-1.23659	228	103	Yes
Homo Sapiens	PATU8988T_PANCREAS	9295	SRSF11	-3.62796	4	42155	GATCAAGATCACGTTCTAGG	-1.09782	61	30	Yes
Homo Sapiens	PATU8988T_PANCREAS	23203	PMPCA	-3.59579	4	60905	TAGCAAAGGCTTGGACACGG	-2.90518	20	2	Yes
Homo Sapiens	PATU8988T_PANCREAS	23203	PMPCA	-3.59579	4	19099	ATTGGATAATGGGCTTCGCG	-2.73009	30	4	Yes
Homo Sapiens	PATU8988T_PANCREAS	23203	PMPCA	-3.59579	4	55411	GTACACTGGGGGGATTGCCA	-1.12141	184	90	Yes
Homo Sapiens	PATU8988T_PANCREAS	23203	PMPCA	-3.59579	4	32684	CTAAACCGTCTGTACGCAGG	-1.08055	82	41	Yes
Homo Sapiens	PATU8988T_PANCREAS	6184	RPN1	-3.59336	4	22419	CAGAGTCATCCAAAATAAGG	-3.55726	10	0	Yes
Homo Sapiens	PATU8988T_PANCREAS	6184	RPN1	-3.59336	4	67794	TGAGGACGTGAAGCGCACAG	-2.99399	66	8	Yes
Homo Sapiens	PATU8988T_PANCREAS	6184	RPN1	-3.59336	4	55827	GTAGGTCCTCAGAGCGCGTG	0.397986	177	250	No
Homo Sapiens	PATU8988T_PANCREAS	6184	RPN1	-3.59336	4	70063	TGGATACGGATGAAGCACAT	1.47046	57	171	No
Homo Sapiens	PATU8988T_PANCREAS	6421	SFPQ	-3.5931	4	65086	TCTACCTGCTGATATCACGG	-3.09782	7	0	Yes
Homo Sapiens	PATU8988T_PANCREAS	6421	SFPQ	-3.5931	4	17641	ATGATCGTGGAAGATCTACA	-2.55726	10	1	Yes
Homo Sapiens	PATU8988T_PANCREAS	6421	SFPQ	-3.5931	4	30656	CGAAGCTGTCTACCTCTCAT	-1.89429	65	18	Yes
Homo Sapiens	PATU8988T_PANCREAS	6421	SFPQ	-3.5931	4	18181	ATGGGCCTCAATCAGAATCG	-0.935552	83	46	No
Homo Sapiens	PATU8988T_PANCREAS	84135	UTP15	-3.58473	4	57079	GTGACAGCATAATTATATGG	-2.09782	7	1	Yes
Homo Sapiens	PATU8988T_PANCREAS	84135	UTP15	-3.58473	4	2342	AAGAACACTCTGATTATGTG	-1.7499	21	6	Yes
Homo Sapiens	PATU8988T_PANCREAS	84135	UTP15	-3.58473	4	3078	AAGCTGCATAATCAAAACTG	-1.7499	21	6	Yes
Homo Sapiens	PATU8988T_PANCREAS	84135	UTP15	-3.58473	4	60150	TACAGCTGACAAATATCACG	4.29449	0	20	No
Homo Sapiens	PATU8988T_PANCREAS	23412	COMMD3	-3.57912	4	2304	AAGAAACATCCGTTATATGA	-2.26775	44	9	Yes
Homo Sapiens	PATU8988T_PANCREAS	23412	COMMD3	-3.57912	4	36707	CTTGAAACATATCGACCCAG	-1.09782	43	21	Yes
Homo Sapiens	PATU8988T_PANCREAS	23412	COMMD3	-3.57912	4	73331	TTAGAGTTGACTTGTCAGCT	-1.08239	185	93	Yes
Homo Sapiens	PATU8988T_PANCREAS	23412	COMMD3	-3.57912	4	46991	GCGTTGGAGTCGAAGGAGCG	-1.07316	115	58	Yes
Homo Sapiens	PATU8988T_PANCREAS	51388	NIP7	-3.55662	4	67415	TGACGTGCAACCGAAACTTG	-1.82675	178	53	Yes
Homo Sapiens	PATU8988T_PANCREAS	51388	NIP7	-3.55662	4	48171	GCTGGCCGCCAATATTTCCG	-1.51286	47	17	Yes
Homo Sapiens	PATU8988T_PANCREAS	51388	NIP7	-3.55662	4	26430	CCAGACCAGATTTCAACACA	-1.38323	38	15	Yes
Homo Sapiens	PATU8988T_PANCREAS	51388	NIP7	-3.55662	4	588	AAACCTTGGCATAAGGTGCA	-1.06516	130	66	Yes
Homo Sapiens	PATU8988T_PANCREAS	1915	EEF1A1	-3.55405	4	24802	CATCTGATCTATAAATGCGG	-4.74168	24	0	Yes
Homo Sapiens	PATU8988T_PANCREAS	1915	EEF1A1	-3.55405	4	69293	TGCTCCAGTCAACGTTACAA	-3.60032	33	2	Yes
Homo Sapiens	PATU8988T_PANCREAS	1915	EEF1A1	-3.55405	4	18635	ATTACAGGGACATCTCAGGT	-1.87543	23	6	Yes
Homo Sapiens	PATU8988T_PANCREAS	1915	EEF1A1	-3.55405	4	43698	GCACAAATGCTACTGTGTCG	0.224104	7	9	No
Homo Sapiens	PATU8988T_PANCREAS	116228	COX20	-3.5531	4	32132	CGGTGAGCCCGAGGAGAGGA	-1.92895	152	42	Yes
Homo Sapiens	PATU8988T_PANCREAS	116228	COX20	-3.5531	4	4108	AATATTGAATGCCGGGCGCA	-1.35059	111	46	Yes
Homo Sapiens	PATU8988T_PANCREAS	116228	COX20	-3.5531	4	25259	CATGTGATGTTGGAGTAGGA	-1.21981	73	33	Yes
Homo Sapiens	PATU8988T_PANCREAS	116228	COX20	-3.5531	4	64398	TCCTCGGGCTCACCGGGCTC	-1.06388	83	42	Yes
Homo Sapiens	PATU8988T_PANCREAS	5499	PPP1CA	-3.54854	4	39890	GACGCTACAACATCAAACTG	-2.08702	265	66	Yes
Homo Sapiens	PATU8988T_PANCREAS	5499	PPP1CA	-3.54854	4	11615	AGCAGATTCGGCGGATCATG	-1.41975	204	81	Yes
Homo Sapiens	PATU8988T_PANCREAS	5499	PPP1CA	-3.54854	4	24290	CATACTCAAATAGTCGCAGA	-1.22615	93	42	Yes
Homo Sapiens	PATU8988T_PANCREAS	5499	PPP1CA	-3.54854	4	34409	CTGACAGAGAACGAGATCCG	-1.0622	239	122	Yes
Homo Sapiens	PATU8988T_PANCREAS	10849	CD3EAP	-3.54469	4	54212	GGTCGCCAGAAATGGATGTG	-1.6597	61	20	Yes
Homo Sapiens	PATU8988T_PANCREAS	10849	CD3EAP	-3.54469	4	12293	AGCGCCTCCAAGGAGAAACG	-1.57175	49	17	Yes
Homo Sapiens	PATU8988T_PANCREAS	10849	CD3EAP	-3.54469	4	13293	AGGATCCTTAGGGTGCCCTG	-1.09782	21	10	Yes
Homo Sapiens	PATU8988T_PANCREAS	10849	CD3EAP	-3.54469	4	12625	AGCTGCTGAGGACTCGATAG	-1.0613	38	19	Yes
Homo Sapiens	PATU8988T_PANCREAS	3145	HMBS	-3.53825	4	12365	AGCGGGGAAACCTCAACACC	-3.17962	126	14	Yes
Homo Sapiens	PATU8988T_PANCREAS	3145	HMBS	-3.53825	4	22756	CAGCATACATGCATTCCTCA	-2.36868	110	22	Yes
Homo Sapiens	PATU8988T_PANCREAS	3145	HMBS	-3.53825	4	2738	AAGATGAGAGTGATTCGCGT	-1.86721	74	21	Yes
Homo Sapiens	PATU8988T_PANCREAS	3145	HMBS	-3.53825	4	16638	ATCAAGAATCTTGTCCCCTG	-0.54893	323	236	No
Homo Sapiens	PATU8988T_PANCREAS	124454	EARS2	-3.53562	4	71849	TGTCCAACAAGGAATCGGGC	-2.69986	84	13	Yes
Homo Sapiens	PATU8988T_PANCREAS	124454	EARS2	-3.53562	4	66569	TCTTTGCTAAGAAGTACCAG	-1.97977	128	34	Yes
Homo Sapiens	PATU8988T_PANCREAS	124454	EARS2	-3.53562	4	29727	CCTGATGAGAGCCCCCGCCG	-1.90168	205	58	Yes
Homo Sapiens	PATU8988T_PANCREAS	124454	EARS2	-3.53562	4	49713	GGACGGCGCGAGGCCAACCT	-1.05865	108	55	Yes
Homo Sapiens	PATU8988T_PANCREAS	6921	TCEB1	-3.53388	4	7590	ACGATAAAAGCCATGTTGAG	-1.48249	93	35	Yes
Homo Sapiens	PATU8988T_PANCREAS	6921	TCEB1	-3.53388	4	56097	GTCAAATTGATATCATCTGA	-1.37793	84	34	Yes
Homo Sapiens	PATU8988T_PANCREAS	6921	TCEB1	-3.53388	4	9299	ACTTTCGATAGCACATGTGA	-1.17799	73	34	Yes
Homo Sapiens	PATU8988T_PANCREAS	6921	TCEB1	-3.53388	4	14243	AGGTCCTTCACAGCCACCAT	-1.0583	143	73	Yes
Homo Sapiens	PATU8988T_PANCREAS	5315	PKM	-3.52665	4	19509	CAAAATCGAGAATCATGAGG	-3.49014	20	1	Yes
Homo Sapiens	PATU8988T_PANCREAS	5315	PKM	-3.52665	4	59297	GTTTGCGTCATTCATCCGCA	-2.51816	90	16	Yes
Homo Sapiens	PATU8988T_PANCREAS	5315	PKM	-3.52665	4	57986	GTGGTGAATCAATGTCCAGG	-1.86336	50	14	Yes
Homo Sapiens	PATU8988T_PANCREAS	5315	PKM	-3.52665	4	36652	CTTCTCTCATGGAACTCATG	-0.380223	89	73	No
Homo Sapiens	PATU8988T_PANCREAS	81929	SEH1L	-3.52403	4	38927	GAATCAAATGATAAACTGCG	-3.60032	33	2	Yes
Homo Sapiens	PATU8988T_PANCREAS	81929	SEH1L	-3.52403	4	65576	TCTCTTTCGACTTCCACGGG	-3.09782	7	0	Yes
Homo Sapiens	PATU8988T_PANCREAS	81929	SEH1L	-3.52403	4	73341	TTAGCAACCTGTTCCGCAGA	-0.642144	69	47	No
Homo Sapiens	PATU8988T_PANCREAS	81929	SEH1L	-3.52403	4	9158	ACTTCCTACGGCGATCATGG	-0.535945	41	30	No
Homo Sapiens	PATU8988T_PANCREAS	7019	TFAM	-3.51764	4	16582	ATATTTAAAGCTCAGAACCC	-2.51678	122	22	Yes
Homo Sapiens	PATU8988T_PANCREAS	7019	TFAM	-3.51764	4	16424	ATATCAAGATGCTTATAGGG	-1.9279	159	44	Yes
Homo Sapiens	PATU8988T_PANCREAS	7019	TFAM	-3.51764	4	2457	AAGAATTGCCCAGCGTTGGA	-1.85787	104	30	Yes
Homo Sapiens	PATU8988T_PANCREAS	7019	TFAM	-3.51764	4	59430	TAAACGTTATAAGCTGAACG	0.120081	275	320	No
Homo Sapiens	PATU8988T_PANCREAS	2237	FEN1	-3.50732	4	65340	TCTCCATCATGCGAATGGTG	-2.26775	8	1	Yes
Homo Sapiens	PATU8988T_PANCREAS	2237	FEN1	-3.50732	4	39997	GACTACTGTGAGAGTATCCG	-1.97229	54	14	Yes
Homo Sapiens	PATU8988T_PANCREAS	2237	FEN1	-3.50732	4	73507	TTATCTTGATGCACCCAGTG	-1.48639	287	109	Yes
Homo Sapiens	PATU8988T_PANCREAS	2237	FEN1	-3.50732	4	63084	TCAGGTGTCGCATTAGCACA	-1.04891	57	29	Yes
Homo Sapiens	PATU8988T_PANCREAS	136319	MTPN	-3.49998	4	57464	GTGCGACAAGGAGTTCATGT	-1.76959	136	42	Yes
Homo Sapiens	PATU8988T_PANCREAS	136319	MTPN	-3.49998	4	51658	GGCCCTGAAAAACGGAGACT	-1.46706	61	23	Yes
Homo Sapiens	PATU8988T_PANCREAS	136319	MTPN	-3.49998	4	56110	GTCAACCGGACACTAGAAGG	-1.12336	341	167	Yes
Homo Sapiens	PATU8988T_PANCREAS	136319	MTPN	-3.49998	4	54336	GGTGAAAGACTATGTGGCCA	-1.04611	136	70	Yes
Homo Sapiens	PATU8988T_PANCREAS	51067	YARS2	-3.49504	4	24876	CATGAAGCGAGTCTGCCGTG	-1.85118	117	34	Yes
Homo Sapiens	PATU8988T_PANCREAS	51067	YARS2	-3.49504	4	59599	TAACCCCTGAGCGCCCGAGT	-1.83165	152	45	Yes
Homo Sapiens	PATU8988T_PANCREAS	51067	YARS2	-3.49504	4	52919	GGGCCACAACGTGATCGCGC	-1.77855	108	33	Yes
Homo Sapiens	PATU8988T_PANCREAS	51067	YARS2	-3.49504	4	49606	GGACCCTGCATCCATAACGC	-1.04536	26	13	Yes
Homo Sapiens	PATU8988T_PANCREAS	84950	PRPF38A	-3.4914	4	38971	GAATCTATGAGTCCAAGTAC	-3.26775	8	0	Yes
Homo Sapiens	PATU8988T_PANCREAS	84950	PRPF38A	-3.4914	4	76416	TTTGTGGGTGGCGTCTATGG	-3.05202	30	3	Yes
Homo Sapiens	PATU8988T_PANCREAS	84950	PRPF38A	-3.4914	4	66317	TCTTCCAGAGCACTAACTCG	-0.794432	46	28	No
Homo Sapiens	PATU8988T_PANCREAS	84950	PRPF38A	-3.4914	4	73596	TTATTTCTTACCTGTAGTCG	-0.317605	183	157	No
Homo Sapiens	PATU8988T_PANCREAS	51659	GINS2	-3.48116	4	14413	AGGTTAATCGCCAGCCACAG	-2.90518	20	2	Yes
Homo Sapiens	PATU8988T_PANCREAS	51659	GINS2	-3.48116	4	54203	GGTCGAATTCCTCGCCGAGA	-1.76371	164	51	Yes
Homo Sapiens	PATU8988T_PANCREAS	51659	GINS2	-3.48116	4	42586	GATGAGGGATCATGAACGAA	-1.50221	44	16	Yes
Homo Sapiens	PATU8988T_PANCREAS	51659	GINS2	-3.48116	4	73190	TTACCTACATCCATCCACTC	-1.04124	24	12	Yes
Homo Sapiens	PATU8988T_PANCREAS	5889	RAD51C	-3.44403	4	58684	GTTCGACTAGTGATAGTGGA	-2.23247	201	45	Yes
Homo Sapiens	PATU8988T_PANCREAS	5889	RAD51C	-3.44403	4	557	AAACCCTCCGAGCTTAGCAA	-2.04536	26	6	Yes
Homo Sapiens	PATU8988T_PANCREAS	5889	RAD51C	-3.44403	4	9523	AGAACACCGAAAAGCTTTGG	-1.82365	42	12	Yes
Homo Sapiens	PATU8988T_PANCREAS	5889	RAD51C	-3.44403	4	36746	CTTGAGCAGGAGCATACCCA	0.96929	41	87	No
Homo Sapiens	PATU8988T_PANCREAS	2201	FBN2	-3.44117	4	65468	TCTCGGTGTAGATATTCGCA	-2.90518	6	0	Yes
Homo Sapiens	PATU8988T_PANCREAS	2201	FBN2	-3.44117	4	11190	AGATGCGGGTATCCTCGCTG	-1.62437	241	83	Yes
Homo Sapiens	PATU8988T_PANCREAS	2201	FBN2	-3.44117	4	39056	GAATGTATGATAATGAACGG	-1.30045	144	62	Yes
Homo Sapiens	PATU8988T_PANCREAS	2201	FBN2	-3.44117	4	31615	CGGACTTGGTCACTGCACCG	-1.02743	159	83	Yes
Homo Sapiens	PATU8988T_PANCREAS	29116	MYLIP	-3.43837	4	25471	CATTCTGTGCGGGATAGCGA	-1.45928	184	71	Yes
Homo Sapiens	PATU8988T_PANCREAS	29116	MYLIP	-3.43837	4	66218	TCTTAGGATAGCTTATCCTG	-1.2847	106	46	Yes
Homo Sapiens	PATU8988T_PANCREAS	29116	MYLIP	-3.43837	4	50359	GGAGGCGAAAGCCAACGGCG	-1.17583	75	35	Yes
Homo Sapiens	PATU8988T_PANCREAS	29116	MYLIP	-3.43837	4	34807	CTGCAGTTTACGGGTAGCAA	-1.02609	254	133	Yes
Homo Sapiens	PATU8988T_PANCREAS	26229	B3GAT3	-3.42118	4	26474	CCAGAGCCCATACCTGGCAT	-2.41975	59	11	Yes
Homo Sapiens	PATU8988T_PANCREAS	26229	B3GAT3	-3.42118	4	74074	TTCCGCTGCTCGACACCACG	-1.87113	334	97	Yes
Homo Sapiens	PATU8988T_PANCREAS	26229	B3GAT3	-3.42118	4	31093	CGATGACAACACCTACAGCC	-1.55726	32	11	Yes
Homo Sapiens	PATU8988T_PANCREAS	26229	B3GAT3	-3.42118	4	30926	CGAGCTGTACCAGCGCGTAG	-1.01982	35	18	Yes
Homo Sapiens	PATU8988T_PANCREAS	6209	RPS15	-3.41647	4	47868	GCTGCATCAGCTGCTCGCTG	-2.16821	20	4	Yes
Homo Sapiens	PATU8988T_PANCREAS	6209	RPS15	-3.41647	4	16819	ATCATCCTACCCGAGATGGT	-2.09782	43	10	Yes
Homo Sapiens	PATU8988T_PANCREAS	6209	RPS15	-3.41647	4	36823	CTTGCGCAGGCGCTTCAGCA	-1.2133	12	5	Yes
Homo Sapiens	PATU8988T_PANCREAS	6209	RPS15	-3.41647	4	48277	GCTGGTCGAGGTCCACGCCG	-1.01765	69	36	Yes
Homo Sapiens	PATU8988T_PANCREAS	10471	PFDN6	-3.41369	4	69240	TGCTAGTCAAACAGGAGCTG	-3.26775	80	8	Yes
Homo Sapiens	PATU8988T_PANCREAS	10471	PFDN6	-3.41369	4	22102	CAGAAGTTTAAAGACCACGT	-3.00471	29	3	Yes
Homo Sapiens	PATU8988T_PANCREAS	10471	PFDN6	-3.41369	4	9030	ACTTAAGTAAATCCATGTCG	-1.68279	23	7	Yes
Homo Sapiens	PATU8988T_PANCREAS	10471	PFDN6	-3.41369	4	37651	GAAATATCAACAGCTACAGA	2.03146	31	139	No
Homo Sapiens	PATU8988T_PANCREAS	27089	UQCRQ	-3.4051	4	50676	GGATAGGCGCGCTGCTCGAA	-2.06745	140	35	Yes
Homo Sapiens	PATU8988T_PANCREAS	27089	UQCRQ	-3.4051	4	39037	GAATGCGGCGCAGAACATTG	-1.9297	88	24	Yes
Homo Sapiens	PATU8988T_PANCREAS	27089	UQCRQ	-3.4051	4	37532	GAAAGAAAGACTCCCGAATG	-1.80564	48	14	Yes
Homo Sapiens	PATU8988T_PANCREAS	27089	UQCRQ	-3.4051	4	18871	ATTCCTTTAGTGAAGACGTG	-0.576992	91	65	No
Homo Sapiens	PATU8988T_PANCREAS	10063	COX17	-3.40282	4	56831	GTCTCCGGGCAAGCGCAGCA	-2.4436	121	23	Yes
Homo Sapiens	PATU8988T_PANCREAS	10063	COX17	-3.40282	4	25795	CCAAGAAGGCGCGCGATGCG	-1.8821	123	35	Yes
Homo Sapiens	PATU8988T_PANCREAS	10063	COX17	-3.40282	4	36641	CTTCTCCTGAGACTCAGGCG	-1.80409	61	18	Yes
Homo Sapiens	PATU8988T_PANCREAS	10063	COX17	-3.40282	4	31517	CGCTTGCCCGGAGACCAAGA	-0.710801	25	16	No
Homo Sapiens	PATU8988T_PANCREAS	57510	XPO5	-3.40239	4	3579	AAGTAAAGATACTCACTGTG	-2.66203	206	34	Yes
Homo Sapiens	PATU8988T_PANCREAS	57510	XPO5	-3.40239	4	66254	TCTTCAACTCAGATGACTTG	-1.90518	111	31	Yes
Homo Sapiens	PATU8988T_PANCREAS	57510	XPO5	-3.40239	4	3270	AAGGCCAAAATGTCTGACGA	-1.6124	299	104	Yes
Homo Sapiens	PATU8988T_PANCREAS	57510	XPO5	-3.40239	4	10409	AGAGACATTAGTAAGGACGC	-1.01321	297	157	Yes
Homo Sapiens	PATU8988T_PANCREAS	9092	SART1	-3.39805	4	33836	CTCCGAATACCTCACGCCTG	-1.91181	108	30	Yes
Homo Sapiens	PATU8988T_PANCREAS	9092	SART1	-3.39805	4	38257	GAAGATAAAGACCCTAGGAG	-1.08465	108	54	Yes
Homo Sapiens	PATU8988T_PANCREAS	9092	SART1	-3.39805	4	38460	GAAGCGCGATGACGGCTACG	-1.02846	466	244	Yes
Homo Sapiens	PATU8988T_PANCREAS	9092	SART1	-3.39805	4	46012	GCCGTCGGACGACACCCGAG	-1.01141	80	42	Yes
Homo Sapiens	PATU8988T_PANCREAS	54892	NCAPG2	-3.39035	4	29437	CCTCCTTAGTAACATGACAA	-3.15672	49	5	Yes
Homo Sapiens	PATU8988T_PANCREAS	54892	NCAPG2	-3.39035	4	7032	ACCCGATGGTCCGTTCCACA	-1.54192	116	42	Yes
Homo Sapiens	PATU8988T_PANCREAS	54892	NCAPG2	-3.39035	4	63706	TCCACGGGATACACCTTCCG	-1.36086	23	9	Yes
Homo Sapiens	PATU8988T_PANCREAS	54892	NCAPG2	-3.39035	4	72642	TGTGTTGTTAGAAAGCCCAG	-1.00856	46	24	Yes
Homo Sapiens	PATU8988T_PANCREAS	79613	TANGO6	-3.38731	4	40544	GAGATAGGGGCAGATACCCA	-2.85271	26	3	Yes
Homo Sapiens	PATU8988T_PANCREAS	79613	TANGO6	-3.38731	4	54952	GGTGTTCAGGCAGTAGTCCG	-2.03071	41	10	Yes
Homo Sapiens	PATU8988T_PANCREAS	79613	TANGO6	-3.38731	4	25373	CATTATGATTACCATCAAAG	-1.73525	27	8	Yes
Homo Sapiens	PATU8988T_PANCREAS	79613	TANGO6	-3.38731	4	35063	CTGCTGCGATATCCCCAAAG	-1.00706	76	40	Yes
Homo Sapiens	PATU8988T_PANCREAS	6426	SRSF1	-3.38517	4	47155	GCTATGGCCCCCCATCCAGG	-3.38323	38	3	Yes
Homo Sapiens	PATU8988T_PANCREAS	6426	SRSF1	-3.38517	4	31394	CGCGACGGCTATGATTACGA	-1.96032	199	54	Yes
Homo Sapiens	PATU8988T_PANCREAS	6426	SRSF1	-3.38517	4	7289	ACCTCCAGACATCCGAACCA	-1.79826	12	3	Yes
Homo Sapiens	PATU8988T_PANCREAS	6426	SRSF1	-3.38517	4	32049	CGGGTCCTCGAACTCAACGA	0.124569	5	6	No
Homo Sapiens	PATU8988T_PANCREAS	8615	USO1	-3.38517	4	37001	CTTGTATACCCACTTCCAAG	-4.09782	15	0	Yes
Homo Sapiens	PATU8988T_PANCREAS	8615	USO1	-3.38517	4	49807	GGACTTACTAGCGGATTCCA	-2.33048	46	9	Yes
Homo Sapiens	PATU8988T_PANCREAS	8615	USO1	-3.38517	4	48164	GCTGGCCAGTTATTATGTGG	-1.79826	38	11	Yes
Homo Sapiens	PATU8988T_PANCREAS	8615	USO1	-3.38517	4	48031	GCTGCTGCAATAACCCACAC	-0.290469	95	83	No
Homo Sapiens	PATU8988T_PANCREAS	9410	SNRNP40	-3.3731	4	19351	ATTTGACCGACTGATATGTG	-2.1282	191	46	Yes
Homo Sapiens	PATU8988T_PANCREAS	9410	SNRNP40	-3.3731	4	11777	AGCATCCACAGATAAAACCG	-1.97824	80	21	Yes
Homo Sapiens	PATU8988T_PANCREAS	9410	SNRNP40	-3.3731	4	68779	TGCATGGCCTCTCATGGTGT	-1.78872	112	34	Yes
Homo Sapiens	PATU8988T_PANCREAS	9410	SNRNP40	-3.3731	4	67373	TGACGATGGCACAGTTAAGG	-0.590528	158	112	No
Homo Sapiens	PATU8988T_PANCREAS	80018	NAA25	-3.37265	4	14696	AGTATATACTACCAACCCAA	-2.32022	27	5	Yes
Homo Sapiens	PATU8988T_PANCREAS	80018	NAA25	-3.37265	4	71472	TGTAACGATGAGTACAAACT	-1.81911	243	73	Yes
Homo Sapiens	PATU8988T_PANCREAS	80018	NAA25	-3.37265	4	38074	GAAGAAAGTTCCCAATAGTG	-1.78814	70	21	Yes
Homo Sapiens	PATU8988T_PANCREAS	80018	NAA25	-3.37265	4	74815	TTGCACAAGTCCGTACTGAA	0.247673	84	107	No
Homo Sapiens	PATU8988T_PANCREAS	11338	U2AF2	-3.349	4	54050	GGTCACAGCCAGACCGTCAG	-3.85271	26	1	Yes
Homo Sapiens	PATU8988T_PANCREAS	11338	U2AF2	-3.349	4	50149	GGAGCCGGGACCGCAAACGC	-2.94582	35	4	Yes
Homo Sapiens	PATU8988T_PANCREAS	11338	U2AF2	-3.349	4	33378	CTCACCAGGCACATAGACGG	-0.920946	22	12	No
Homo Sapiens	PATU8988T_PANCREAS	11338	U2AF2	-3.349	4	38130	GAAGAAGGTCCGTAAATACT	0.467773	99	147	No
Homo Sapiens	PATU8988T_PANCREAS	6050	RNH1	-3.3371	4	31424	CGCGGAGATGACTCACCACA	-2.47865	124	23	Yes
Homo Sapiens	PATU8988T_PANCREAS	6050	RNH1	-3.3371	4	44609	GCAGGCCCGCATCCCCCAAG	-2.08134	86	21	Yes
Homo Sapiens	PATU8988T_PANCREAS	6050	RNH1	-3.3371	4	39214	GACAACTGCCGGGACCTGTG	-1.7759	79	24	Yes
Homo Sapiens	PATU8988T_PANCREAS	6050	RNH1	-3.3371	4	8974	ACTGTGGCCTCACGGAAGCA	-0.601322	240	169	No
Homo Sapiens	PATU8988T_PANCREAS	116986	AGAP2	-3.33451	4	28908	CCGGTGACCAACATTCGGTG	-2.40627	212	42	Yes
Homo Sapiens	PATU8988T_PANCREAS	116986	AGAP2	-3.33451	4	44502	GCAGCTGAGTTCCCTTCGCG	-2.10425	224	55	Yes
Homo Sapiens	PATU8988T_PANCREAS	116986	AGAP2	-3.33451	4	43127	GATTACATCCACAGTACCCA	-1.77339	114	35	Yes
Homo Sapiens	PATU8988T_PANCREAS	116986	AGAP2	-3.33451	4	62167	TCAACTCACTAGGGGAAGCG	0.253399	155	198	No
Homo Sapiens	PATU8988T_PANCREAS	6881	TAF10	-3.33235	4	50410	GGAGGGGGCCATATCTAACG	-2.46039	71	13	Yes
Homo Sapiens	PATU8988T_PANCREAS	6881	TAF10	-3.33235	4	38310	GAAGATTACACGCCTACGGT	-1.78588	28	8	Yes
Homo Sapiens	PATU8988T_PANCREAS	6881	TAF10	-3.33235	4	9515	AGAACAAGGCCAGCCCCGCG	-1.77242	82	25	Yes
Homo Sapiens	PATU8988T_PANCREAS	6881	TAF10	-3.33235	4	68747	TGCATCAAGAAGTCCACCAA	-0.76458	126	79	No
Homo Sapiens	PATU8988T_PANCREAS	5130	PCYT1A	-3.33149	4	52793	GGGATTATGATGTGTATGCG	-1.8821	123	35	Yes
Homo Sapiens	PATU8988T_PANCREAS	5130	PCYT1A	-3.33149	4	67034	TGAATAAGGAATATCATCAT	-1.78232	44	13	Yes
Homo Sapiens	PATU8988T_PANCREAS	5130	PCYT1A	-3.33149	4	3983	AATACGTACCTCATTGTGGG	-1.63839	31	10	Yes
Homo Sapiens	PATU8988T_PANCREAS	5130	PCYT1A	-3.33149	4	27220	CCATCGGCATAAACTCTCAC	1.78087	30	113	No
Homo Sapiens	PATU8988T_PANCREAS	54938	SARS2	-3.32204	4	60389	TACCGGGCAGAGACAAACAC	-3.48029	72	6	Yes
Homo Sapiens	PATU8988T_PANCREAS	54938	SARS2	-3.32204	4	3502	AAGGTCTGGCACCGTCATGG	-1.84033	86	25	Yes
Homo Sapiens	PATU8988T_PANCREAS	54938	SARS2	-3.32204	4	28901	CCGGTCCTATTACCTGCGCG	-1.7671	228	71	Yes
Homo Sapiens	PATU8988T_PANCREAS	54938	SARS2	-3.32204	4	35765	CTGTACGAGTATGCGCGCGA	-0.777943	140	87	No
Homo Sapiens	PATU8988T_PANCREAS	3301	DNAJA1	-3.31607	4	61043	TAGGACTGATCCGCTCCCCA	-1.94582	503	139	Yes
Homo Sapiens	PATU8988T_PANCREAS	3301	DNAJA1	-3.31607	4	49851	GGAGAACAGGCAATTAAAGA	-1.78063	60	18	Yes
Homo Sapiens	PATU8988T_PANCREAS	3301	DNAJA1	-3.31607	4	41814	GAGTGCTGTCCCAATTGCCG	-1.76409	72	22	Yes
Homo Sapiens	PATU8988T_PANCREAS	3301	DNAJA1	-3.31607	4	75622	TTTACCGAGTAAAAACAGCA	-0.419752	44	35	No
Homo Sapiens	PATU8988T_PANCREAS	3705	ITPK1	-3.30505	4	55126	GGTTGGCGAGTCCTACACCG	-3.01239	376	49	Yes
Homo Sapiens	PATU8988T_PANCREAS	3705	ITPK1	-3.30505	4	47147	GCTATCGTGTTCAACCAGGA	-1.86694	241	70	Yes
Homo Sapiens	PATU8988T_PANCREAS	3705	ITPK1	-3.30505	4	37898	GAACCTTAGCCGGCCGATCG	-1.75884	369	116	Yes
Homo Sapiens	PATU8988T_PANCREAS	3705	ITPK1	-3.30505	4	50551	GGAGTCGTCATCGGTCCTGA	-0.989995	450	242	No
Homo Sapiens	PATU8988T_PANCREAS	283459	GATC	-3.2837	4	27007	CCAGTCGCGCCACTGCCTCG	-2.23533	87	19	Yes
Homo Sapiens	PATU8988T_PANCREAS	283459	GATC	-3.2837	4	56404	GTCCACGGCGCGTAGCCGGT	-1.99091	77	20	Yes
Homo Sapiens	PATU8988T_PANCREAS	283459	GATC	-3.2837	4	7672	ACGCGCCGTGGACACAGACG	-1.7499	87	27	Yes
Homo Sapiens	PATU8988T_PANCREAS	283459	GATC	-3.2837	4	37102	CTTTACCTGAGGATCCGCCT	0.0126003	87	94	No
Homo Sapiens	PATU8988T_PANCREAS	26057	ANKRD17	-3.27853	4	23329	CAGGAGCCGATATAGAACTA	-1.89668	253	72	Yes
Homo Sapiens	PATU8988T_PANCREAS	26057	ANKRD17	-3.27853	4	45242	GCCACAACCACTACTACCAT	-1.61794	260	90	Yes
Homo Sapiens	PATU8988T_PANCREAS	26057	ANKRD17	-3.27853	4	15259	AGTGCTTGAACTGGTACACG	-1.61384	285	99	Yes
Homo Sapiens	PATU8988T_PANCREAS	26057	ANKRD17	-3.27853	4	62788	TCAGACCCTCAATGACACGC	1.49942	38	117	No
Homo Sapiens	PATU8988T_PANCREAS	51433	ANAPC5	-3.2487	4	667	AAACTTACTAGTGACCGAAG	-3.09782	15	1	Yes
Homo Sapiens	PATU8988T_PANCREAS	51433	ANAPC5	-3.2487	4	47590	GCTGAAAGAAAGCTTACTGT	-2.87918	54	7	Yes
Homo Sapiens	PATU8988T_PANCREAS	51433	ANAPC5	-3.2487	4	250	AAAAGCTCTCTGTTGAACAA	-0.852711	80	47	No
Homo Sapiens	PATU8988T_PANCREAS	51433	ANAPC5	-3.2487	4	41391	GAGGCTGTATGGCCGCAGGT	-0.63685	339	233	No
Homo Sapiens	PATU8988T_PANCREAS	9326	ZNHIT3	-3.23244	4	43952	GCACGCGGCAGGCTGGACAG	-2.12336	113	27	Yes
Homo Sapiens	PATU8988T_PANCREAS	9326	ZNHIT3	-3.23244	4	64079	TCCCCGCTCACTAGGGCACG	-1.91599	66	18	Yes
Homo Sapiens	PATU8988T_PANCREAS	9326	ZNHIT3	-3.23244	4	56900	GTCTGCTTCCGGAAGCACAA	-1.72585	101	32	Yes
Homo Sapiens	PATU8988T_PANCREAS	9326	ZNHIT3	-3.23244	4	20323	CAAGCAGATCACGCAGACGA	0.575577	115	184	No
Homo Sapiens	PATU8988T_PANCREAS	54455	FBXO42	-3.22212	4	72886	TGTTTAGGTCAAGTCTCCAG	-2.00471	89	23	Yes
Homo Sapiens	PATU8988T_PANCREAS	54455	FBXO42	-3.22212	4	8694	ACTGCATTGTGACAACCCAT	-1.87041	122	35	Yes
Homo Sapiens	PATU8988T_PANCREAS	54455	FBXO42	-3.22212	4	26755	CCAGGAAGGAAACATTCAGT	-1.72075	76	24	Yes
Homo Sapiens	PATU8988T_PANCREAS	54455	FBXO42	-3.22212	4	60779	TAGACATAATAGGTCCATGT	-0.188336	147	138	No
Homo Sapiens	PATU8988T_PANCREAS	51362	CDC40	-3.19512	4	70096	TGGATGAAATCACAGCAAAG	-2.49992	36	6	Yes
Homo Sapiens	PATU8988T_PANCREAS	51362	CDC40	-3.19512	4	1404	AAATGTATGACTATCAAGGC	-2.02382	113	29	Yes
Homo Sapiens	PATU8988T_PANCREAS	51362	CDC40	-3.19512	4	36777	CTTGATGATTATCTAATGAA	-1.70663	60	19	Yes
Homo Sapiens	PATU8988T_PANCREAS	51362	CDC40	-3.19512	4	43361	GCAAACATGGTCTCATAGGT	-0.0978237	54	54	No
Homo Sapiens	PATU8988T_PANCREAS	79068	FTO	-3.19245	4	56771	GTCTAATATAAAACACACCG	-3.13345	40	4	Yes
Homo Sapiens	PATU8988T_PANCREAS	79068	FTO	-3.19245	4	41238	GAGGATGACTCTCATCTCGA	-2.01343	82	21	Yes
Homo Sapiens	PATU8988T_PANCREAS	79068	FTO	-3.19245	4	1919	AACCGGCCAAAACACAGTGT	-1.56845	193	69	Yes
Homo Sapiens	PATU8988T_PANCREAS	79068	FTO	-3.19245	4	1308	AAATCTGCAGACATACACAA	2.20596	15	78	No
Homo Sapiens	PATU8988T_PANCREAS	60625	DHX35	-3.18894	4	19207	ATTGTGTATGTGATCGACTG	-2.28851	104	22	Yes
Homo Sapiens	PATU8988T_PANCREAS	60625	DHX35	-3.18894	4	3265	AAGGCAGTCCTGCATACATG	-1.88699	393	113	Yes
Homo Sapiens	PATU8988T_PANCREAS	60625	DHX35	-3.18894	4	17196	ATCTCAGGAACCGTAGACTG	-1.70448	133	43	Yes
Homo Sapiens	PATU8988T_PANCREAS	60625	DHX35	-3.18894	4	54334	GGTGAAAATTCACCAGACAG	-0.810247	135	82	No
Homo Sapiens	PATU8988T_PANCREAS	2673	GFPT1	-3.18278	4	49958	GGAGAGAGGAGCTTTAACTG	-3.53321	118	10	Yes
Homo Sapiens	PATU8988T_PANCREAS	2673	GFPT1	-3.18278	4	2810	AAGCAATAAGAATCAAACGC	-2.83929	106	15	Yes
Homo Sapiens	PATU8988T_PANCREAS	2673	GFPT1	-3.18278	4	75024	TTGGAATAGCTCATACCCGT	-0.621386	45	31	No
Homo Sapiens	PATU8988T_PANCREAS	2673	GFPT1	-3.18278	4	33880	CTCCGTACACCAATCAACAG	-0.00471432	14	15	No
Homo Sapiens	PATU8988T_PANCREAS	653519	GPR89A	-3.18011	4	12591	AGCTGATCTATATGCTACCA	-2.30218	211	45	Yes
Homo Sapiens	PATU8988T_PANCREAS	653519	GPR89A	-3.18011	4	72237	TGTGATTGGAGTGACTCTCA	-2.08533	114	28	Yes
Homo Sapiens	PATU8988T_PANCREAS	653519	GPR89A	-3.18011	4	796	AAAGATGATGAGCTCAAACA	-1.69927	175	57	Yes
Homo Sapiens	PATU8988T_PANCREAS	653519	GPR89A	-3.18011	4	31617	CGGAGAACAATGTTCCAGAA	0.469048	213	316	No
Homo Sapiens	PATU8988T_PANCREAS	25828	TXN2	-3.17629	4	54741	GGTGGCCAAGCAGCACGGGA	-3.85271	26	1	Yes
Homo Sapiens	PATU8988T_PANCREAS	25828	TXN2	-3.17629	4	28089	CCCGGACAATATACACCACG	-2.52409	42	7	Yes
Homo Sapiens	PATU8988T_PANCREAS	25828	TXN2	-3.17629	4	7342	ACCTGACTTTCAAGACCGAG	-1.69707	202	66	Yes
Homo Sapiens	PATU8988T_PANCREAS	25828	TXN2	-3.17629	4	46956	GCGTGGAAATCCACAACCAC	0.220538	80	100	No
Homo Sapiens	PATU8988T_PANCREAS	53918	PELO	-3.163	4	9918	AGAATGAGTATGTCAAGATG	-1.91725	179	50	Yes
Homo Sapiens	PATU8988T_PANCREAS	53918	PELO	-3.163	4	8751	ACTGCTCCCTCACAAATCCT	-1.82718	125	37	Yes
Homo Sapiens	PATU8988T_PANCREAS	53918	PELO	-3.163	4	67435	TGACTAAGCAGATATGGGCG	-1.69005	198	65	Yes
Homo Sapiens	PATU8988T_PANCREAS	53918	PELO	-3.163	4	52360	GGCTTGAGAGTCGAAGTCGA	-0.392271	194	158	No
Homo Sapiens	PATU8988T_PANCREAS	55578	SUPT20H	-3.16225	4	42138	GATCAAAGACCGATGCTGAG	-1.92095	45	12	Yes
Homo Sapiens	PATU8988T_PANCREAS	55578	SUPT20H	-3.16225	4	50698	GGATATTCTCTGATGCTCAG	-1.81498	216	65	Yes
Homo Sapiens	PATU8988T_PANCREAS	55578	SUPT20H	-3.16225	4	68022	TGATAACCACAAATGGACCC	-1.6883	261	86	Yes
Homo Sapiens	PATU8988T_PANCREAS	55578	SUPT20H	-3.16225	4	60363	TACCGAAGACTGAACTGACA	-0.203533	183	170	No
Homo Sapiens	PATU8988T_PANCREAS	1662	DDX10	-3.11266	4	15164	AGTGCAAGGATAGAAACACC	-2.46039	35	6	Yes
Homo Sapiens	PATU8988T_PANCREAS	1662	DDX10	-3.11266	4	68061	TGATAGGCCAGTTCTCTCGT	-2.36086	23	4	Yes
Homo Sapiens	PATU8988T_PANCREAS	1662	DDX10	-3.11266	4	24865	CATGAACCCAGACATACTCA	-1.68279	32	10	Yes
Homo Sapiens	PATU8988T_PANCREAS	1662	DDX10	-3.11266	4	60616	TACTCGTGTGCACACCAGGT	-0.592588	30	21	No
Homo Sapiens	PATU8988T_PANCREAS	2107	ETF1	-3.11266	4	4593	AATGGTCTGGTTGTATACTG	-4.55726	21	0	Yes
Homo Sapiens	PATU8988T_PANCREAS	2107	ETF1	-3.11266	4	70487	TGGCTCCCAGGACTGAAAGG	-2.68279	5	0	Yes
Homo Sapiens	PATU8988T_PANCREAS	2107	ETF1	-3.11266	4	19685	CAAAGACCAGATTTCACGAG	-1.68279	29	9	Yes
Homo Sapiens	PATU8988T_PANCREAS	2107	ETF1	-3.11266	4	66161	TCTTAAACGGGCAAAACGCA	-0.497431	61	46	No
Homo Sapiens	PATU8988T_PANCREAS	23404	EXOSC2	-3.11266	4	32250	CGTAGTGGGACGAATCACAG	-2.2133	12	2	Yes
Homo Sapiens	PATU8988T_PANCREAS	23404	EXOSC2	-3.11266	4	64952	TCGTCCATGAACCTTCCTGG	-2.13735	36	8	Yes
Homo Sapiens	PATU8988T_PANCREAS	23404	EXOSC2	-3.11266	4	30716	CGACACTAAGAAACATCTAG	-1.68279	29	9	Yes
Homo Sapiens	PATU8988T_PANCREAS	23404	EXOSC2	-3.11266	4	2994	AAGCGCAGGATACACTGATA	-0.867526	103	60	No
Homo Sapiens	PATU8988T_PANCREAS	5093	PCBP1	-3.11266	4	56734	GTCGGTTAAGAGGATCCGCG	-3.32022	55	5	Yes
Homo Sapiens	PATU8988T_PANCREAS	5093	PCBP1	-3.11266	4	10477	AGAGATCCGCGAGAGTACGG	-2.25537	57	12	Yes
Homo Sapiens	PATU8988T_PANCREAS	5093	PCBP1	-3.11266	4	5338	ACACACTCGGTGACAGACTG	-1.68279	29	9	Yes
Homo Sapiens	PATU8988T_PANCREAS	5093	PCBP1	-3.11266	4	18227	ATGGTCATGACTCTCCCTTG	0.243213	89	113	No
Homo Sapiens	PATU8988T_PANCREAS	51144	HSD17B12	-3.11266	4	17448	ATGACACAATTGGTACTGCC	-2.24757	141	31	Yes
Homo Sapiens	PATU8988T_PANCREAS	51144	HSD17B12	-3.11266	4	22107	CAGAATAGATGGTCAAGAGT	-1.90779	276	78	Yes
Homo Sapiens	PATU8988T_PANCREAS	51144	HSD17B12	-3.11266	4	65189	TCTATTTCAGTGAACAACGT	-1.68279	32	10	Yes
Homo Sapiens	PATU8988T_PANCREAS	51144	HSD17B12	-3.11266	4	40928	GAGCGAGTACGAAATACGCA	-0.545283	59	43	No
Homo Sapiens	PATU8988T_PANCREAS	6637	SNRPG	-3.11266	4	25235	CATGTCCAAGGAATATTGCG	-2.41975	14	2	Yes
Homo Sapiens	PATU8988T_PANCREAS	6637	SNRPG	-3.11266	4	72610	TGTGTGGAGATGGCGACTAG	-2.07183	54	13	Yes
Homo Sapiens	PATU8988T_PANCREAS	6637	SNRPG	-3.11266	4	73030	TTAATAGTGAAATTAAATGG	-1.68279	14	4	Yes
Homo Sapiens	PATU8988T_PANCREAS	6637	SNRPG	-3.11266	4	26001	CCACACATTCATCTATCACA	-0.784666	65	40	No
Homo Sapiens	PATU8988T_PANCREAS	8452	CUL3	-3.11266	4	15881	ATAACTTGTACATGCAACCA	-1.69774	96	31	Yes
Homo Sapiens	PATU8988T_PANCREAS	8452	CUL3	-3.11266	4	40776	GAGCATCTCAAACACAACGA	-1.68279	68	22	Yes
Homo Sapiens	PATU8988T_PANCREAS	8452	CUL3	-3.11266	4	16916	ATCCAGCGTAAGAATAACAG	-1.68279	2	0	Yes
Homo Sapiens	PATU8988T_PANCREAS	8452	CUL3	-3.11266	4	54868	GGTGTATTAGGGATCATCTA	0.175195	47	57	No
Homo Sapiens	PATU8988T_PANCREAS	9816	URB2	-3.10521	4	64566	TCGAACCAAAAAAGCCCAGG	-5.43767	80	1	Yes
Homo Sapiens	PATU8988T_PANCREAS	9816	URB2	-3.10521	4	3106	AAGCTTGAATCAGAGAACGA	-0.682786	20	13	No
Homo Sapiens	PATU8988T_PANCREAS	9816	URB2	-3.10521	4	28019	CCCGAAGGTATAGAACCTAG	0.803612	52	98	No
Homo Sapiens	PATU8988T_PANCREAS	9816	URB2	-3.10521	4	42153	GATCAAGAGATAATGGCCAA	1.60262	3	12	No
Homo Sapiens	PATU8988T_PANCREAS	6935	ZEB1	-3.09793	4	54989	GGTTACTTGTACACAGCTGA	-2.2103	159	36	Yes
Homo Sapiens	PATU8988T_PANCREAS	6935	ZEB1	-3.09793	4	38544	GAAGGACAAAAGCTTTGAAG	-2.0556	100	25	Yes
Homo Sapiens	PATU8988T_PANCREAS	6935	ZEB1	-3.09793	4	22192	CAGACCAGACAGTGTTACCA	-1.52313	93	34	Yes
Homo Sapiens	PATU8988T_PANCREAS	6935	ZEB1	-3.09793	4	4512	AATGCTTCACCCATACAACA	2.87047	22	179	No
Homo Sapiens	PATU8988T_PANCREAS	2232	FDXR	-3.09755	4	26458	CCAGAGAACGGACATCACGA	-3.44022	70	6	Yes
Homo Sapiens	PATU8988T_PANCREAS	2232	FDXR	-3.09755	4	72444	TGTGGCGCCTGATCACCCCG	-2.79826	25	3	Yes
Homo Sapiens	PATU8988T_PANCREAS	2232	FDXR	-3.09755	4	24849	CATCTTTCATCAGAGCTACG	0.390923	61	86	No
Homo Sapiens	PATU8988T_PANCREAS	2232	FDXR	-3.09755	4	34870	CTGCCCACCACACAGATCTG	0.427961	281	405	No
Homo Sapiens	PATU8988T_PANCREAS	5693	PSMB5	-3.09755	4	48594	GCTTCATGGAACAACCACCC	-3.60032	33	2	Yes
Homo Sapiens	PATU8988T_PANCREAS	5693	PSMB5	-3.09755	4	17297	ATCTGTGGCTGGGATAAGAG	-2.79826	38	5	Yes
Homo Sapiens	PATU8988T_PANCREAS	5693	PSMB5	-3.09755	4	28652	CCGCTACCGGTGAACCAGCG	-0.891373	77	44	No
Homo Sapiens	PATU8988T_PANCREAS	5693	PSMB5	-3.09755	4	76354	TTTGTACTGATACACCATGT	-0.262211	64	57	No
Homo Sapiens	PATU8988T_PANCREAS	6873	TAF2	-3.0775	4	22415	CAGAGTATGAATCAACACAA	-2.97229	21	2	Yes
Homo Sapiens	PATU8988T_PANCREAS	6873	TAF2	-3.0775	4	64456	TCCTGGAACTCAGAAATACG	-2.7759	31	4	Yes
Homo Sapiens	PATU8988T_PANCREAS	6873	TAF2	-3.0775	4	55496	GTACCGCCATTGGATTAAAG	-0.384128	99	81	No
Homo Sapiens	PATU8988T_PANCREAS	6873	TAF2	-3.0775	4	8979	ACTGTGTAAAAGATTTGTGC	-0.335983	91	77	No
Homo Sapiens	PATU8988T_PANCREAS	9670	IPO13	-3.06984	4	56034	GTATGTCTATGAGATGTTGG	-2.84506	46	6	Yes
Homo Sapiens	PATU8988T_PANCREAS	9670	IPO13	-3.06984	4	50212	GGAGCTCTTCGACAGCAGTG	-2.00471	29	7	Yes
Homo Sapiens	PATU8988T_PANCREAS	9670	IPO13	-3.06984	4	29150	CCTAGGGCATGCAGTACCAA	-1.65422	149	50	Yes
Homo Sapiens	PATU8988T_PANCREAS	9670	IPO13	-3.06984	4	14573	AGTACCGCAAAGGCCTGGTG	0.390676	66	93	No
Homo Sapiens	PATU8988T_PANCREAS	80146	UXS1	-3.06675	4	55812	GTAGGGCTGGCAAAACGAGT	-1.88632	151	43	Yes
Homo Sapiens	PATU8988T_PANCREAS	80146	UXS1	-3.06675	4	29203	CCTCAAAGTGAGGATTACTG	-1.81403	229	69	Yes
Homo Sapiens	PATU8988T_PANCREAS	80146	UXS1	-3.06675	4	56565	GTCCGGATGCAGATAACAGG	-1.27536	189	83	Yes
Homo Sapiens	PATU8988T_PANCREAS	80146	UXS1	-3.06675	4	31041	CGAGTTGATTAACCACGACG	-0.99942	169	90	Yes
Homo Sapiens	PATU8988T_PANCREAS	6520	SLC3A2	-3.06354	4	46438	GCGCAGAAGTGGTGGCACAC	-2.00471	29	7	Yes
Homo Sapiens	PATU8988T_PANCREAS	6520	SLC3A2	-3.06354	4	23484	CAGGCCCGTGAACTTAGCCG	-1.65894	179	60	Yes
Homo Sapiens	PATU8988T_PANCREAS	6520	SLC3A2	-3.06354	4	39804	GACCTTACTCCCAACTACCG	-1.65142	90	30	Yes
Homo Sapiens	PATU8988T_PANCREAS	6520	SLC3A2	-3.06354	4	67981	TGAGTGGCAAAATATCACCA	-0.972293	175	95	No
Homo Sapiens	PATU8988T_PANCREAS	6903	TBCC	-3.06218	4	64337	TCCTAGCCGCTTACGACCTG	-2.83479	19	2	Yes
Homo Sapiens	PATU8988T_PANCREAS	6903	TBCC	-3.06218	4	32099	CGGTCAAAAGAACGTCGCGC	-2.23027	56	12	Yes
Homo Sapiens	PATU8988T_PANCREAS	6903	TBCC	-3.06218	4	71711	TGTATGCTTTCAACTGCCGG	-1.24776	232	104	Yes
Homo Sapiens	PATU8988T_PANCREAS	6903	TBCC	-3.06218	4	17943	ATGGAAATCCCAACACCCTG	-0.998288	27	14	Yes
Homo Sapiens	PATU8988T_PANCREAS	158	ADSL	-3.05589	4	53979	GGTATAAATTCCGGACATGG	-3.0613	38	4	Yes
Homo Sapiens	PATU8988T_PANCREAS	158	ADSL	-3.05589	4	1418	AAATGTGTGAAACCTAATGT	-1.99399	66	17	Yes
Homo Sapiens	PATU8988T_PANCREAS	158	ADSL	-3.05589	4	61937	TATTGAAGTACTGTCTGTGC	-1.12336	56	27	Yes
Homo Sapiens	PATU8988T_PANCREAS	158	ADSL	-3.05589	4	22593	CAGCAACGTTCTGAACGCAT	-0.995944	40	21	Yes
Homo Sapiens	PATU8988T_PANCREAS	2197	FAU	-3.05415	4	32117	CGGTCGCCCAGATCAAGGTA	-2.60478	107	18	Yes
Homo Sapiens	PATU8988T_PANCREAS	2197	FAU	-3.05415	4	21414	CACCCCGCACTGGCCCAGAG	-2.34575	18	3	Yes
Homo Sapiens	PATU8988T_PANCREAS	2197	FAU	-3.05415	4	26792	CCAGGAGCTACACACCTTCG	-1.64738	321	109	Yes
Homo Sapiens	PATU8988T_PANCREAS	2197	FAU	-3.05415	4	33469	CTCACTCACCTCCAAGCATG	-0.803376	105	64	No
Homo Sapiens	PATU8988T_PANCREAS	85476	GFM1	-3.05228	4	57075	GTGACACCATCTATAACACA	-1.67008	112	37	Yes
Homo Sapiens	PATU8988T_PANCREAS	85476	GFM1	-3.05228	4	43187	GATTCCAGCTGAATTAAGGG	-1.43767	80	31	Yes
Homo Sapiens	PATU8988T_PANCREAS	85476	GFM1	-3.05228	4	37908	GAACGAGTCCTTTACTACAC	-1.199	250	116	Yes
Homo Sapiens	PATU8988T_PANCREAS	85476	GFM1	-3.05228	4	73676	TTCACAGACAAAGCCAACAG	-0.99473	107	57	Yes
Homo Sapiens	PATU8988T_PANCREAS	8697	CDC23	-3.04649	4	7143	ACCGCCTCCGCCTATTACAG	-2.60032	16	2	Yes
Homo Sapiens	PATU8988T_PANCREAS	8697	CDC23	-3.04649	4	58919	GTTGCCTATCACAATATCAG	-1.90518	13	3	Yes
Homo Sapiens	PATU8988T_PANCREAS	8697	CDC23	-3.04649	4	42130	GATATTTATCAATCTCACAG	-1.05476	32	16	Yes
Homo Sapiens	PATU8988T_PANCREAS	8697	CDC23	-3.04649	4	51980	GGCGCTTAGAGAATTGAGAG	-0.992641	118	63	Yes
Homo Sapiens	PATU8988T_PANCREAS	26973	CHORDC1	-3.04618	4	36620	CTTCTAGACTCTCTAGACCC	-2.36461	76	15	Yes
Homo Sapiens	PATU8988T_PANCREAS	26973	CHORDC1	-3.04618	4	60752	TAGAAGCAATAAAAAGACCA	-1.58815	117	41	Yes
Homo Sapiens	PATU8988T_PANCREAS	26973	CHORDC1	-3.04618	4	37544	GAAAGACCGGAACACCTGGG	-1.22558	58	26	Yes
Homo Sapiens	PATU8988T_PANCREAS	26973	CHORDC1	-3.04618	4	55370	GTACAAAAGGGAAACACATG	-0.992471	131	70	Yes
Homo Sapiens	PATU8988T_PANCREAS	4627	MYH9	-3.03746	4	70132	TGGATTACAAAGCTGACGAG	-1.46039	215	83	Yes
Homo Sapiens	PATU8988T_PANCREAS	4627	MYH9	-3.03746	4	47860	GCTGCAGGTCAAGTTCAACG	-1.40301	256	103	Yes
Homo Sapiens	PATU8988T_PANCREAS	4627	MYH9	-3.03746	4	4660	AATGTGACCGATTTCACCAG	-1.1353	311	151	Yes
Homo Sapiens	PATU8988T_PANCREAS	4627	MYH9	-3.03746	4	46039	GCCTACAGGAGTATGATGCA	-0.989047	331	178	Yes
Homo Sapiens	PATU8988T_PANCREAS	4221	MEN1	-3.03328	4	26828	CCAGGCATGATCCTCAGACA	-1.8879	82	23	Yes
Homo Sapiens	PATU8988T_PANCREAS	4221	MEN1	-3.03328	4	13265	AGGATAGAGGGACAGGTCGA	-1.50964	148	55	Yes
Homo Sapiens	PATU8988T_PANCREAS	4221	MEN1	-3.03328	4	37949	GAACGTTGGTAGGGATGACG	-1.19671	316	147	Yes
Homo Sapiens	PATU8988T_PANCREAS	4221	MEN1	-3.03328	4	26424	CCAGACAGTCAATGCCGGTG	-0.987641	62	33	Yes
Homo Sapiens	PATU8988T_PANCREAS	7384	UQCRC1	-3.0308	4	53017	GGGCCTTGTAATGTGTGCTG	-1.70116	315	103	Yes
Homo Sapiens	PATU8988T_PANCREAS	7384	UQCRC1	-3.0308	4	21507	CACCGTGCAAGTGGGCTGAG	-1.44335	492	193	Yes
Homo Sapiens	PATU8988T_PANCREAS	7384	UQCRC1	-3.0308	4	3464	AAGGTAGAGCATCATCACGG	-1.26542	154	68	Yes
Homo Sapiens	PATU8988T_PANCREAS	7384	UQCRC1	-3.0308	4	18383	ATGTCCATGGGATGCCACCG	-0.986507	373	201	Yes
Homo Sapiens	PATU8988T_PANCREAS	10412	NSA2	-3.03046	4	34909	CTGCCTAAAGTACGTGCCCA	-2.41975	29	5	Yes
Homo Sapiens	PATU8988T_PANCREAS	10412	NSA2	-3.03046	4	4412	AATGATGAAAAGACACCACA	-2.20474	55	12	Yes
Homo Sapiens	PATU8988T_PANCREAS	10412	NSA2	-3.03046	4	38125	GAAGAAGGCATGGAAGAGAA	-1.63839	63	21	Yes
Homo Sapiens	PATU8988T_PANCREAS	10412	NSA2	-3.03046	4	40217	GAGAAAGAAGGAAAGTCGAG	0.902176	3	7	No
Homo Sapiens	PATU8988T_PANCREAS	4736	RPL10A	-3.03046	4	38095	GAAGAACTATGATCCCCAGA	-3.18529	50	5	Yes
Homo Sapiens	PATU8988T_PANCREAS	4736	RPL10A	-3.03046	4	64728	TCGCGACACCCTGTACGAGG	-2.26775	8	1	Yes
Homo Sapiens	PATU8988T_PANCREAS	4736	RPL10A	-3.03046	4	20915	CACACACAGAGAACTTAGGG	-1.63839	63	21	Yes
Homo Sapiens	PATU8988T_PANCREAS	4736	RPL10A	-3.03046	4	51592	GGCCCAGGTTTAAATAAGGC	-0.180286	35	33	No
Homo Sapiens	PATU8988T_PANCREAS	25996	REXO2	-3.03012	4	15943	ATAATCAGGTTAGGACCCTG	-2.5766	562	100	Yes
Homo Sapiens	PATU8988T_PANCREAS	25996	REXO2	-3.03012	4	36805	CTTGCAGTCTGGCCTTACCA	-2.01585	324	85	Yes
Homo Sapiens	PATU8988T_PANCREAS	25996	REXO2	-3.03012	4	13232	AGGAGTCTGCTGTCGTACAA	-1.63746	281	96	Yes
Homo Sapiens	PATU8988T_PANCREAS	25996	REXO2	-3.03012	4	70658	TGGGAGTCACGGACGGTTCG	-0.480463	454	348	No
Homo Sapiens	PATU8988T_PANCREAS	387787	LIPT2	-3.02478	4	56794	GTCTAGCCAGACGCCAGTGT	-3.15672	49	5	Yes
Homo Sapiens	PATU8988T_PANCREAS	387787	LIPT2	-3.02478	4	24987	CATGCACGTAGCGTCGCTGG	-1.69539	114	37	Yes
Homo Sapiens	PATU8988T_PANCREAS	387787	LIPT2	-3.02478	4	45290	GCCACCCGGTACTCGACCTG	-1.33883	51	21	Yes
Homo Sapiens	PATU8988T_PANCREAS	387787	LIPT2	-3.02478	4	45751	GCCCGCCTCAGTCCCCGACG	-0.983653	84	45	Yes
Homo Sapiens	PATU8988T_PANCREAS	7298	TYMS	-2.99949	4	18465	ATGTGCGCTTGGAATCCAAG	-2.77025	50	7	Yes
Homo Sapiens	PATU8988T_PANCREAS	7298	TYMS	-2.99949	4	65061	TCTACAGATTATTCAGGACA	-1.65422	49	16	Yes
Homo Sapiens	PATU8988T_PANCREAS	7298	TYMS	-2.99949	4	6588	ACCAAACGTGTGTTCTGGAA	-1.48007	231	88	Yes
Homo Sapiens	PATU8988T_PANCREAS	7298	TYMS	-2.99949	4	73918	TTCCAAGGGAGTGAAAATCT	1.36208	276	761	No
Homo Sapiens	PATU8988T_PANCREAS	126961	HIST2H3C	-2.99028	4	54746	GGTGGCCAGCTGCTTCCTCG	-2.98535	36	4	Yes
Homo Sapiens	PATU8988T_PANCREAS	126961	HIST2H3C	-2.99028	4	29006	CCGTGGACTTCTGGTAGCGC	-1.62834	77	26	Yes
Homo Sapiens	PATU8988T_PANCREAS	126961	HIST2H3C	-2.99028	4	44655	GCAGGGCTACGGTGCCGGGC	-1.62139	22	7	Yes
Homo Sapiens	PATU8988T_PANCREAS	126961	HIST2H3C	-2.99028	4	34005	CTCGCGTACCAGCCGCTGGA	0.386298	157	220	No
Homo Sapiens	PATU8988T_PANCREAS	26277	TINF2	-2.99028	4	69071	TGCCTGGAGACAATATGGTG	-2.52409	85	15	Yes
Homo Sapiens	PATU8988T_PANCREAS	26277	TINF2	-2.99028	4	49098	GGAACTTGAACAAGAGTATG	-1.78588	57	17	Yes
Homo Sapiens	PATU8988T_PANCREAS	26277	TINF2	-2.99028	4	22118	CAGAATCTGGACCTATAGTG	-1.62139	45	15	Yes
Homo Sapiens	PATU8988T_PANCREAS	26277	TINF2	-2.99028	4	20777	CAATGGGCCTCCACTAGGGG	-0.606837	147	103	No
Homo Sapiens	PATU8988T_PANCREAS	902	CCNH	-2.98175	4	44768	GCAGTCAGGGCAATTTGGGA	-3.55726	21	1	Yes
Homo Sapiens	PATU8988T_PANCREAS	902	CCNH	-2.98175	4	23857	CAGTAATGGAATATCACCCC	-2.58325	27	4	Yes
Homo Sapiens	PATU8988T_PANCREAS	902	CCNH	-2.98175	4	43205	GATTCTCCAATATGGGATAG	-1.6167	191	66	Yes
Homo Sapiens	PATU8988T_PANCREAS	902	CCNH	-2.98175	4	56375	GTCCAAGAGGACTCTCCCGG	-0.929426	104	58	No
Homo Sapiens	PATU8988T_PANCREAS	51493	RTCB	-2.97299	4	56730	GTCGGGTTTGACATCAACTG	-3.60879	56	4	Yes
Homo Sapiens	PATU8988T_PANCREAS	51493	RTCB	-2.97299	4	29325	CCTCCAAAGTGAGTTACCTG	-1.96456	61	16	Yes
Homo Sapiens	PATU8988T_PANCREAS	51493	RTCB	-2.97299	4	39087	GAATTAAGGAATGCCTGTCG	-1.57302	252	90	Yes
Homo Sapiens	PATU8988T_PANCREAS	51493	RTCB	-2.97299	4	41471	GAGGGTCAAGACTATCTGAA	-0.965858	260	142	Yes
Homo Sapiens	PATU8988T_PANCREAS	56902	PNO1	-2.97196	4	5702	ACAGACTTGTAAAGAAACCA	-2.10704	156	38	Yes
Homo Sapiens	PATU8988T_PANCREAS	56902	PNO1	-2.97196	4	28399	CCGACGGGCGAAGAAACGAC	-1.86336	33	9	Yes
Homo Sapiens	PATU8988T_PANCREAS	56902	PNO1	-2.97196	4	41529	GAGGTCATCCAACCTGATGA	-1.6124	19	6	Yes
Homo Sapiens	PATU8988T_PANCREAS	56902	PNO1	-2.97196	4	18276	ATGGTGTGTATCTGTTAGCT	-0.654217	99	67	No
Homo Sapiens	PATU8988T_PANCREAS	55656	INTS8	-2.96686	4	32987	CTACTTATAAGGTCGGATGG	-4.58968	89	3	Yes
Homo Sapiens	PATU8988T_PANCREAS	55656	INTS8	-2.96686	4	25780	CCAACTTACACACTTAACTG	-1.58657	86	30	Yes
Homo Sapiens	PATU8988T_PANCREAS	55656	INTS8	-2.96686	4	1796	AACCAAAGAACTAATTGCAG	-1.16821	20	9	Yes
Homo Sapiens	PATU8988T_PANCREAS	55656	INTS8	-2.96686	4	4431	AATGCACAGATTTACTCTAG	-0.964557	123	67	Yes
Homo Sapiens	PATU8988T_PANCREAS	136647	MPLKIP	-2.96269	4	39131	GAATTGCTGCTGGGACCCCG	-1.93432	149	41	Yes
Homo Sapiens	PATU8988T_PANCREAS	136647	MPLKIP	-2.96269	4	70477	TGGCTATTATTATTACCTGG	-1.81664	78	23	Yes
Homo Sapiens	PATU8988T_PANCREAS	136647	MPLKIP	-2.96269	4	33819	CTCCCGTACGGCCTAGACCG	-1.0143	150	79	Yes
Homo Sapiens	PATU8988T_PANCREAS	136647	MPLKIP	-2.96269	4	14783	AGTCACTCTCCGCGACACGG	-0.962169	70	38	Yes
Homo Sapiens	PATU8988T_PANCREAS	6143	RPL19	-2.95711	4	39026	GAATGCCAGAGAAGGTCACA	-2.56731	71	12	Yes
Homo Sapiens	PATU8988T_PANCREAS	6143	RPL19	-2.95711	4	71543	TGTACCCTTCCGCTTACCTG	-2.26775	8	1	Yes
Homo Sapiens	PATU8988T_PANCREAS	6143	RPL19	-2.95711	4	10184	AGACCTTCTTCTTGCCACAG	-1.6023	121	42	Yes
Homo Sapiens	PATU8988T_PANCREAS	6143	RPL19	-2.95711	4	48620	GCTTCCGGATCTGCTGACCT	0.252119	50	64	No
Homo Sapiens	PATU8988T_PANCREAS	9821	RB1CC1	-2.94965	4	75978	TTTCTAACAGCTCTATTACG	-1.39155	151	61	Yes
Homo Sapiens	PATU8988T_PANCREAS	9821	RB1CC1	-2.94965	4	35711	CTGGTTAGGCACTCCAACAG	-1.33345	145	61	Yes
Homo Sapiens	PATU8988T_PANCREAS	9821	RB1CC1	-2.94965	4	16121	ATACTAATGACATTTACCTG	-1.21164	144	66	Yes
Homo Sapiens	PATU8988T_PANCREAS	9821	RB1CC1	-2.94965	4	39600	GACCAGATGATTGCTAGCTG	-0.957646	97	53	Yes
Homo Sapiens	PATU8988T_PANCREAS	54069	MIS18A	-2.94911	4	23069	CAGCTCAGCGAGTCGCCCAG	-1.86336	50	14	Yes
Homo Sapiens	PATU8988T_PANCREAS	54069	MIS18A	-2.94911	4	5886	ACAGCGAAGCAGGATGCAGT	-1.61978	111	38	Yes
Homo Sapiens	PATU8988T_PANCREAS	54069	MIS18A	-2.94911	4	24940	CATGAGCGAAGACGCGTCGG	-1.60032	33	11	Yes
Homo Sapiens	PATU8988T_PANCREAS	54069	MIS18A	-2.94911	4	28611	CCGCGCAGCACAAAGTCTCA	-0.00590124	151	161	No
Homo Sapiens	PATU8988T_PANCREAS	7284	TUFM	-2.94911	4	11597	AGCAGAGCCTACGATGACTG	-2.96572	72	9	Yes
Homo Sapiens	PATU8988T_PANCREAS	7284	TUFM	-2.94911	4	64887	TCGGGGTATCACCATCAATG	-1.97753	91	24	Yes
Homo Sapiens	PATU8988T_PANCREAS	7284	TUFM	-2.94911	4	6016	ACAGGCACTGCACCCCTCGA	-1.60032	67	23	Yes
Homo Sapiens	PATU8988T_PANCREAS	7284	TUFM	-2.94911	4	57083	GTGACAGGTACACTAGAGCG	0.131658	28	33	No
Homo Sapiens	PATU8988T_PANCREAS	219541	MED19	-2.94472	4	21582	CACCTGGCAGTTCCCTCATG	-2.59352	140	24	Yes
Homo Sapiens	PATU8988T_PANCREAS	219541	MED19	-2.94472	4	29676	CCTGACTTGTCCGCGCCAGG	-1.52142	168	62	Yes
Homo Sapiens	PATU8988T_PANCREAS	219541	MED19	-2.94472	4	64481	TCCTGGTCCGAAGCCGAGTG	-1.45452	104	40	Yes
Homo Sapiens	PATU8988T_PANCREAS	219541	MED19	-2.94472	4	44238	GCAGATCAATCATCCCTGGC	1.20014	84	208	No
Homo Sapiens	PATU8988T_PANCREAS	6132	RPL8	-2.93891	4	45790	GCCCGTGTGAATGCCCTCGG	-4.34575	18	0	Yes
Homo Sapiens	PATU8988T_PANCREAS	6132	RPL8	-2.93891	4	23272	CAGGACATCATCCACGACCC	-3.22711	34	3	Yes
Homo Sapiens	PATU8988T_PANCREAS	6132	RPL8	-2.93891	4	22629	CAGCACACGATTGTACCCTC	-1.2133	12	5	Yes
Homo Sapiens	PATU8988T_PANCREAS	6132	RPL8	-2.93891	4	46506	GCGCCGTGGATTTCGCTGAG	-0.953434	37	20	Yes
Homo Sapiens	PATU8988T_PANCREAS	7167	TPI1	-2.92808	4	40721	GAGCAGACAAAGGTCATCGC	-1.95309	198	54	Yes
Homo Sapiens	PATU8988T_PANCREAS	7167	TPI1	-2.92808	4	29988	CCTGGCATGATCAAAGACTG	-1.36631	105	43	Yes
Homo Sapiens	PATU8988T_PANCREAS	7167	TPI1	-2.92808	4	47269	GCTCATCGGCACTCTGAACG	-1.16654	85	40	Yes
Homo Sapiens	PATU8988T_PANCREAS	7167	TPI1	-2.92808	4	38748	GAAGTCGATATAGGCAGTAG	-0.94868	100	55	Yes
Homo Sapiens	PATU8988T_PANCREAS	9491	PSMF1	-2.92706	4	24667	CATCCTTATACTCATACCGG	-2.79826	64	9	Yes
Homo Sapiens	PATU8988T_PANCREAS	9491	PSMF1	-2.92706	4	20975	CACACCTATCCATGAGCAGT	-1.19543	213	99	Yes
Homo Sapiens	PATU8988T_PANCREAS	9491	PSMF1	-2.92706	4	23287	CAGGACCTACAAGAACAGTG	-1.09782	207	103	Yes
Homo Sapiens	PATU8988T_PANCREAS	9491	PSMF1	-2.92706	4	26465	CCAGAGAGGTGGACCCACTC	-0.948446	109	60	Yes
Homo Sapiens	PATU8988T_PANCREAS	348180	CTU2	-2.92228	4	44189	GCAGAGCACCAAAGCACCGA	-2.76079	94	14	Yes
Homo Sapiens	PATU8988T_PANCREAS	348180	CTU2	-2.92228	4	31241	CGCAGGGCTTCTCGGATGAG	-1.98967	166	44	Yes
Homo Sapiens	PATU8988T_PANCREAS	348180	CTU2	-2.92228	4	47274	GCTCATCTTTCCAGGCGAGA	-1.58611	100	35	Yes
Homo Sapiens	PATU8988T_PANCREAS	348180	CTU2	-2.92228	4	64259	TCCGGCTCGTATCACCACAA	-0.50308	48	36	No
Homo Sapiens	PATU8988T_PANCREAS	23512	SUZ12	-2.92196	4	40403	GAGACTCTCTGAATTTCTAG	-1.68279	44	14	Yes
Homo Sapiens	PATU8988T_PANCREAS	23512	SUZ12	-2.92196	4	74380	TTCTCTATAACAACAATACA	-1.6124	159	55	Yes
Homo Sapiens	PATU8988T_PANCREAS	23512	SUZ12	-2.92196	4	49934	GGAGACTATTCTTGATGGGA	-1.58592	215	76	Yes
Homo Sapiens	PATU8988T_PANCREAS	23512	SUZ12	-2.92196	4	65159	TCTATAGATTTCTTCGAACT	-0.164938	65	62	No
Homo Sapiens	PATU8988T_PANCREAS	11285	B4GALT7	-2.91588	4	21800	CACTACAAGACCTATGTCGG	-2.07765	70	17	Yes
Homo Sapiens	PATU8988T_PANCREAS	11285	B4GALT7	-2.91588	4	49140	GGAAGACGGAACACTTCCGA	-1.66719	91	30	Yes
Homo Sapiens	PATU8988T_PANCREAS	11285	B4GALT7	-2.91588	4	70585	TGGGAAGAAGACGCATCCTG	-1.14363	127	61	Yes
Homo Sapiens	PATU8988T_PANCREAS	11285	B4GALT7	-2.91588	4	31956	CGGGCAGCGCTCATCAACGT	-0.945821	80	44	Yes
Homo Sapiens	PATU8988T_PANCREAS	22845	DOLK	-2.91588	4	28956	CCGTATGGGACCGATACTCG	-2.86336	101	14	Yes
Homo Sapiens	PATU8988T_PANCREAS	22845	DOLK	-2.91588	4	41272	GAGGCACTGCTGGTATTGGG	-2.25702	66	14	Yes
Homo Sapiens	PATU8988T_PANCREAS	22845	DOLK	-2.91588	4	45437	GCCAGGGTAGGACCACACCA	-1.46395	115	44	Yes
Homo Sapiens	PATU8988T_PANCREAS	22845	DOLK	-2.91588	4	75047	TTGGACTAGTCATGAAGGAG	-0.945821	125	69	Yes
Homo Sapiens	PATU8988T_PANCREAS	10419	PRMT5	-2.90909	4	49827	GGAGAAAAACCCAAATGCCG	-2.93913	42	5	Yes
Homo Sapiens	PATU8988T_PANCREAS	10419	PRMT5	-2.90909	4	53891	GGTACTGAGAGTATTTGATG	-1.65531	155	52	Yes
Homo Sapiens	PATU8988T_PANCREAS	10419	PRMT5	-2.90909	4	38314	GAAGATTCGCAGGAACTCCG	-1.56249	68	24	Yes
Homo Sapiens	PATU8988T_PANCREAS	10419	PRMT5	-2.90909	4	68511	TGCACCAACTACACACACAG	-0.942173	78	43	Yes
Homo Sapiens	PATU8988T_PANCREAS	9013	TAF1C	-2.90909	4	69934	TGGAGCCTAAGATCCAGTGG	-1.8996	128	36	Yes
Homo Sapiens	PATU8988T_PANCREAS	9013	TAF1C	-2.90909	4	64208	TCCGCAAGGCCATGGCCCGA	-1.69729	99	32	Yes
Homo Sapiens	PATU8988T_PANCREAS	9013	TAF1C	-2.90909	4	28475	CCGATGCTGAAGTGGAACCA	-1.14966	169	81	Yes
Homo Sapiens	PATU8988T_PANCREAS	9013	TAF1C	-2.90909	4	5689	ACAGACGAGATGAAGAGTAG	-0.942173	236	131	Yes
Homo Sapiens	PATU8988T_PANCREAS	1801	DPH1	-2.90861	4	26627	CCAGCCCATACCGGTAAGCG	-2.49992	110	20	Yes
Homo Sapiens	PATU8988T_PANCREAS	1801	DPH1	-2.90861	4	26140	CCACCATACTCAGGCAACTG	-2.06745	46	11	Yes
Homo Sapiens	PATU8988T_PANCREAS	1801	DPH1	-2.90861	4	42909	GATGGGTGACGTGACCTACG	-1.57826	172	61	Yes
Homo Sapiens	PATU8988T_PANCREAS	1801	DPH1	-2.90861	4	16973	ATCCCCCCGACTGTCCAAAG	-0.415306	80	64	No
Homo Sapiens	PATU8988T_PANCREAS	101060389	LOC101060389	-2.89514	4	50994	GGATTTCACAGCCCAAATGG	-3.34575	37	3	Yes
Homo Sapiens	PATU8988T_PANCREAS	101060389	LOC101060389	-2.89514	4	50263	GGAGGAACAAGGCGGCGATG	-2.64802	40	6	Yes
Homo Sapiens	PATU8988T_PANCREAS	101060389	LOC101060389	-2.89514	4	31250	CGCATCGACCGGGACGTAAG	-0.939126	171	95	No
Homo Sapiens	PATU8988T_PANCREAS	101060389	LOC101060389	-2.89514	4	73782	TTCAGGAGGACTGACCACAT	-0.271853	43	38	No
Homo Sapiens	PATU8988T_PANCREAS	102157402	AK6	-2.89488	4	71554	TGTACGAAAGACTTGAAACA	-2.05935	73	18	Yes
Homo Sapiens	PATU8988T_PANCREAS	102157402	AK6	-2.89488	4	23568	CAGGGAAGAAATCACAACCA	-1.64802	40	13	Yes
Homo Sapiens	PATU8988T_PANCREAS	102157402	AK6	-2.89488	4	57913	GTGGGTGATTTAGCTCGAGA	-1.42934	150	59	Yes
Homo Sapiens	PATU8988T_PANCREAS	102157402	AK6	-2.89488	4	73332	TTAGATAACCAAATGAGAGA	1.05972	12	28	No
Homo Sapiens	PATU8988T_PANCREAS	4839	NOP2	-2.89417	4	38304	GAAGATGGTATGGTGAACCA	-3.03642	45	5	Yes
Homo Sapiens	PATU8988T_PANCREAS	4839	NOP2	-2.89417	4	70907	TGGGGGCCTGCAGATCAATG	-1.60478	53	18	Yes
Homo Sapiens	PATU8988T_PANCREAS	4839	NOP2	-2.89417	4	63028	TCAGGCTCTAATCAATCGTG	-1.57175	24	8	Yes
Homo Sapiens	PATU8988T_PANCREAS	4839	NOP2	-2.89417	4	63790	TCCAGCCGTGAAGACTAACA	0.174256	52	63	No
Homo Sapiens	PATU8988T_PANCREAS	55140	ELP3	-2.88747	4	61899	TATTCCACCCAGTCTTACAC	-3.09782	39	4	Yes
Homo Sapiens	PATU8988T_PANCREAS	55140	ELP3	-2.88747	4	60694	TACTTCCAACAATATTTACG	-2.53078	53	9	Yes
Homo Sapiens	PATU8988T_PANCREAS	55140	ELP3	-2.88747	4	64193	TCCGAGCCACCAATTCAACC	-1.56731	35	12	Yes
Homo Sapiens	PATU8988T_PANCREAS	55140	ELP3	-2.88747	4	111	AAAACAACTTGGTCATAGTG	0.209188	349	432	No
Homo Sapiens	PATU8988T_PANCREAS	5510	PPP1R7	-2.87128	4	65845	TCTGCTGAGAAACATCGAAG	-2.57587	38	6	Yes
Homo Sapiens	PATU8988T_PANCREAS	5510	PPP1R7	-2.87128	4	30320	CCTTCAGGCTCTGTTCACTG	-1.49434	386	146	Yes
Homo Sapiens	PATU8988T_PANCREAS	5510	PPP1R7	-2.87128	4	48208	GCTGGGATCTAACCGCATCC	-1.46706	61	23	Yes
Homo Sapiens	PATU8988T_PANCREAS	5510	PPP1R7	-2.87128	4	59525	TAAATGCATTGAGAATCTGG	-0.927899	15	8	Yes
Homo Sapiens	PATU8988T_PANCREAS	317781	DDX51	-2.86882	4	34916	CTGCCTCGCAGAAAGCAACG	-2.90518	48	6	Yes
Homo Sapiens	PATU8988T_PANCREAS	317781	DDX51	-2.86882	4	55271	GTAACCAGGGAGACTCTCAG	-2.63388	28	4	Yes
Homo Sapiens	PATU8988T_PANCREAS	317781	DDX51	-2.86882	4	7903	ACGTCAGGGATGTCCTCGAT	0.138335	297	350	No
Homo Sapiens	PATU8988T_PANCREAS	317781	DDX51	-2.86882	4	74631	TTGACAGCATGCATCAGTCC	0.46842	180	267	No
Homo Sapiens	PATU8988T_PANCREAS	84250	ANKRD32	-2.86518	4	45010	GCATGAAGAACGCATACAGG	-2.4742	134	25	Yes
Homo Sapiens	PATU8988T_PANCREAS	84250	ANKRD32	-2.86518	4	25140	CATGGCTATTAAGACAGATG	-1.89691	86	24	Yes
Homo Sapiens	PATU8988T_PANCREAS	84250	ANKRD32	-2.86518	4	48552	GCTTATCAGTTCTAACAAGG	-1.55726	10	3	Yes
Homo Sapiens	PATU8988T_PANCREAS	84250	ANKRD32	-2.86518	4	10415	AGAGACCATGTATAGAACCC	-0.568454	96	69	No
Homo Sapiens	PATU8988T_PANCREAS	7428	VHL	-2.86458	4	31335	CGCCGCATCCACAGCTACCG	-2.41975	14	2	Yes
Homo Sapiens	PATU8988T_PANCREAS	7428	VHL	-2.86458	4	24283	CATACGGGCAGCACGACGCG	-1.95343	75	20	Yes
Homo Sapiens	PATU8988T_PANCREAS	7428	VHL	-2.86458	4	31759	CGGCCCGGAAGAGTCCGGCC	-1.55651	480	174	Yes
Homo Sapiens	PATU8988T_PANCREAS	7428	VHL	-2.86458	4	40602	GAGATGCAGGGACACACGAT	-0.63669	76	52	No
Homo Sapiens	PATU8988T_PANCREAS	8852	AKAP4	-2.85975	4	37892	GAACCTGCATAATATTACTG	-2.06745	140	35	Yes
Homo Sapiens	PATU8988T_PANCREAS	8852	AKAP4	-2.85975	4	817	AAAGCAAGGAAACTCATGCA	-1.35963	234	97	Yes
Homo Sapiens	PATU8988T_PANCREAS	8852	AKAP4	-2.85975	4	50944	GGATTACCAGAGAAGATAGT	-1.33729	84	35	Yes
Homo Sapiens	PATU8988T_PANCREAS	8852	AKAP4	-2.85975	4	39328	GACACTGTAGCAGTTCTCAG	-0.922737	123	69	Yes
Homo Sapiens	PATU8988T_PANCREAS	6606	SMN1	-2.85803	4	59695	TAAGAGAGAAACCTGTGTTG	-2.06611	89	22	Yes
Homo Sapiens	PATU8988T_PANCREAS	6606	SMN1	-2.85803	4	72297	TGTGCCGCGCCGGAACAGCA	-1.60972	76	26	Yes
Homo Sapiens	PATU8988T_PANCREAS	6606	SMN1	-2.85803	4	65768	TCTGCCATTTGGTCAGAAGA	-1.55068	218	79	Yes
Homo Sapiens	PATU8988T_PANCREAS	6606	SMN1	-2.85803	4	18692	ATTAGCTACTTCACAGATTG	-0.489591	163	124	No
Homo Sapiens	PATU8988T_PANCREAS	10678	B3GNT2	-2.85625	4	20046	CAACGCAGGGAACCAAACGG	-1.96289	50	13	Yes
Homo Sapiens	PATU8988T_PANCREAS	10678	B3GNT2	-2.85625	4	20533	CAAGTAATTCAGGATGTGAT	-1.5184	173	64	Yes
Homo Sapiens	PATU8988T_PANCREAS	10678	B3GNT2	-2.85625	4	55035	GGTTCCAGTATGCCTCGGGA	-1.41556	171	68	Yes
Homo Sapiens	PATU8988T_PANCREAS	10678	B3GNT2	-2.85625	4	7337	ACCTGACCTGAGGGTCACGT	1.17582	78	190	No
Homo Sapiens	PATU8988T_PANCREAS	51399	TRAPPC4	-2.85387	4	69732	TGGACACCGGGTAATTAGCA	-2.20362	98	22	Yes
Homo Sapiens	PATU8988T_PANCREAS	51399	TRAPPC4	-2.85387	4	59762	TAAGCTTCTCATTAGAAGTG	-1.71673	42	13	Yes
Homo Sapiens	PATU8988T_PANCREAS	51399	TRAPPC4	-2.85387	4	33718	CTCCAGCACCTCTTTCCCGT	-1.23533	98	44	Yes
Homo Sapiens	PATU8988T_PANCREAS	51399	TRAPPC4	-2.85387	4	64008	TCCCAGCTGTCTCCTGAACA	-0.920946	22	12	Yes
Homo Sapiens	PATU8988T_PANCREAS	3028	HSD17B10	-2.85108	4	20129	CAACTGTGCAGGCATCGCGG	-1.98387	291	78	Yes
Homo Sapiens	PATU8988T_PANCREAS	3028	HSD17B10	-2.85108	4	26272	CCACGGCGGAGCGACTTGTG	-1.85864	60	17	Yes
Homo Sapiens	PATU8988T_PANCREAS	3028	HSD17B10	-2.85108	4	35684	CTGGTGGCGGTAATAACCGG	-1.5384	18	6	Yes
Homo Sapiens	PATU8988T_PANCREAS	3028	HSD17B10	-2.85108	4	72798	TGTTGATGATGACCCCACGT	-0.919825	98	55	Yes
Homo Sapiens	PATU8988T_PANCREAS	57721	METTL14	-2.8501	4	74581	TTGAAGAATATCCTAAACTG	-2.68279	71	11	Yes
Homo Sapiens	PATU8988T_PANCREAS	57721	METTL14	-2.8501	4	6894	ACCATCTTACCACTCTTCCA	-1.43767	80	31	Yes
Homo Sapiens	PATU8988T_PANCREAS	57721	METTL14	-2.8501	4	59573	TAACACGGCACCAATGCTGT	-1.23631	294	133	Yes
Homo Sapiens	PATU8988T_PANCREAS	57721	METTL14	-2.8501	4	72830	TGTTGGCAGTAATCATTATG	-0.919118	181	102	Yes
Homo Sapiens	PATU8988T_PANCREAS	54487	DGCR8	-2.8471	4	10005	AGACAAGGGATGCTACTCAG	-2.30218	105	22	Yes
Homo Sapiens	PATU8988T_PANCREAS	54487	DGCR8	-2.8471	4	47882	GCTGCCAACATACCTCGTAG	-1.78063	121	37	Yes
Homo Sapiens	PATU8988T_PANCREAS	54487	DGCR8	-2.8471	4	16207	ATAGAGTCAGGCTCATCCAG	-1.54641	231	84	Yes
Homo Sapiens	PATU8988T_PANCREAS	54487	DGCR8	-2.8471	4	58228	GTGTGCAAAGATGAATCCGT	-0.0978237	18	18	No
Homo Sapiens	PATU8988T_PANCREAS	728741	NPIPB6	-2.84456	4	6081	ACAGGTCAGAATGGTGGCAG	-2.72231	36	5	Yes
Homo Sapiens	PATU8988T_PANCREAS	728741	NPIPB6	-2.84456	4	25009	CATGCCCATGCGAGTACCTG	-2.6124	39	6	Yes
Homo Sapiens	PATU8988T_PANCREAS	728741	NPIPB6	-2.84456	4	2545	AAGACGTCATTACTCTACGG	-0.792969	33	20	No
Homo Sapiens	PATU8988T_PANCREAS	728741	NPIPB6	-2.84456	4	27121	CCATACCTTTCTGTCTACTG	0.487139	53	80	No
Homo Sapiens	PATU8988T_PANCREAS	22827	PUF60	-2.84298	4	9986	AGACAAATGGAAACCTCCAC	-1.8837	99	28	Yes
Homo Sapiens	PATU8988T_PANCREAS	22827	PUF60	-2.84298	4	8814	ACTGGCAAGCACAAGGGCTA	-1.7019	75	24	Yes
Homo Sapiens	PATU8988T_PANCREAS	22827	PUF60	-2.84298	4	51861	GGCCTTCAACCGCATCTACG	-1.54528	29	10	Yes
Homo Sapiens	PATU8988T_PANCREAS	22827	PUF60	-2.84298	4	75999	TTTCTATTGACCGATTGCAA	0.20633	97	120	No
Homo Sapiens	PATU8988T_PANCREAS	26059	ERC2	-2.84287	4	17446	ATGACAATGAGCGAACGCGG	-1.58721	72	25	Yes
Homo Sapiens	PATU8988T_PANCREAS	26059	ERC2	-2.84287	4	5021	ACAAATCGAGCTGTATATGG	-1.13061	177	86	Yes
Homo Sapiens	PATU8988T_PANCREAS	26059	ERC2	-2.84287	4	60638	TACTGCACTGGCGACGCTAG	-1.05202	123	63	Yes
Homo Sapiens	PATU8988T_PANCREAS	26059	ERC2	-2.84287	4	67328	TGACCGAGGAGAACTTTAGG	-0.917251	149	84	Yes
Homo Sapiens	PATU8988T_PANCREAS	7767	ZNF224	-2.84287	4	5145	ACAAGACAGAAATCTTCCCA	-1.41975	44	17	Yes
Homo Sapiens	PATU8988T_PANCREAS	7767	ZNF224	-2.84287	4	66235	TCTTATCACACGTATCACAT	-1.33048	46	19	Yes
Homo Sapiens	PATU8988T_PANCREAS	7767	ZNF224	-2.84287	4	49783	GGACTCTCTGATGAATACGA	-1.04536	53	27	Yes
Homo Sapiens	PATU8988T_PANCREAS	7767	ZNF224	-2.84287	4	12968	AGGACATCAAGCATTCCACA	-0.917251	29	16	Yes
Homo Sapiens	PATU8988T_PANCREAS	2821	GPI	-2.84093	4	75053	TTGGAGACATACCAGACGCG	-2.7499	87	13	Yes
Homo Sapiens	PATU8988T_PANCREAS	2821	GPI	-2.84093	4	67542	TGAGAAGATCAACTACACCG	-1.99829	55	14	Yes
Homo Sapiens	PATU8988T_PANCREAS	2821	GPI	-2.84093	4	67323	TGACCCTCAACACCAACCAT	-1.54362	78	28	Yes
Homo Sapiens	PATU8988T_PANCREAS	2821	GPI	-2.84093	4	70652	TGGGAGGACGCTACTCGCTG	-0.693433	67	44	No
Homo Sapiens	PATU8988T_PANCREAS	90196	SYS1	-2.83621	4	63185	TCAGTTCCGCAGCTACGTGT	-2.44832	50	9	Yes
Homo Sapiens	PATU8988T_PANCREAS	90196	SYS1	-2.83621	4	71260	TGGTGATACTCACCAGGTGA	-2.09782	27	6	Yes
Homo Sapiens	PATU8988T_PANCREAS	90196	SYS1	-2.83621	4	45610	GCCCAGCGAGCCGTAATACA	-1.505	121	45	Yes
Homo Sapiens	PATU8988T_PANCREAS	90196	SYS1	-2.83621	4	45028	GCATGAGGACGATCTGCGAC	-0.91496	184	104	Yes
Homo Sapiens	PATU8988T_PANCREAS	2677	GGCX	-2.83594	4	45457	GCCAGTGCGGCCATCACGGT	-1.7145	137	44	Yes
Homo Sapiens	PATU8988T_PANCREAS	2677	GGCX	-2.83594	4	72614	TGTGTGTATAAGAGGAGCCG	-1.68279	50	16	Yes
Homo Sapiens	PATU8988T_PANCREAS	2677	GGCX	-2.83594	4	46157	GCCTGCACGATGTCCACACG	-1.00763	61	32	Yes
Homo Sapiens	PATU8988T_PANCREAS	2677	GGCX	-2.83594	4	56585	GTCCGTTGGTCGATTCAGCA	-0.914602	191	108	Yes
Homo Sapiens	PATU8988T_PANCREAS	3178	HNRNPA1	-2.83248	4	52436	GGGAACGCTCACGGACTGTG	-1.87543	23	6	Yes
Homo Sapiens	PATU8988T_PANCREAS	3178	HNRNPA1	-2.83248	4	61867	TATTAGGATTCTCAAAGACC	-1.43886	113	44	Yes
Homo Sapiens	PATU8988T_PANCREAS	3178	HNRNPA1	-2.83248	4	36203	CTTACTGACAATCTTATCCA	-1.39848	100	40	Yes
Homo Sapiens	PATU8988T_PANCREAS	3178	HNRNPA1	-2.83248	4	73871	TTCATGTCTTAAGGTCGAAG	-0.913861	124	70	Yes
Homo Sapiens	PATU8988T_PANCREAS	27316	RBMX	-2.82917	4	1228	AAATATGGACGAATAGTGGA	-2.90518	55	7	Yes
Homo Sapiens	PATU8988T_PANCREAS	27316	RBMX	-2.82917	4	6400	ACATCTCTACGAGAGGGCAG	-2.1353	155	37	Yes
Homo Sapiens	PATU8988T_PANCREAS	27316	RBMX	-2.82917	4	9827	AGAAGTAGAGGCCCTCCAAG	-1.33729	84	35	Yes
Homo Sapiens	PATU8988T_PANCREAS	27316	RBMX	-2.82917	4	34104	CTCTAGTATCACGAGAACTT	-0.912469	247	140	Yes
Homo Sapiens	PATU8988T_PANCREAS	84916	CIRH1A	-2.82522	4	75642	TTTACTGCACCTAAAGACAA	-2.90518	69	9	Yes
Homo Sapiens	PATU8988T_PANCREAS	84916	CIRH1A	-2.82522	4	47569	GCTCTTCACAAGCGTCCCAG	-1.68279	38	12	Yes
Homo Sapiens	PATU8988T_PANCREAS	84916	CIRH1A	-2.82522	4	75171	TTGGCTGTTTCACGAACAGA	-1.53594	83	30	Yes
Homo Sapiens	PATU8988T_PANCREAS	84916	CIRH1A	-2.82522	4	40490	GAGAGGACGAAAGACTAAGT	-0.901681	102	58	No
Homo Sapiens	PATU8988T_PANCREAS	64983	MRPL32	-2.81655	4	71226	TGGTCTTGGTGGTTTCGCCG	-1.73009	30	9	Yes
Homo Sapiens	PATU8988T_PANCREAS	64983	MRPL32	-2.81655	4	27366	CCATTGAAGTTAACCGGTGT	-1.68279	29	9	Yes
Homo Sapiens	PATU8988T_PANCREAS	64983	MRPL32	-2.81655	4	36705	CTTCTTTACCTACCCCACGG	-1.34837	68	28	Yes
Homo Sapiens	PATU8988T_PANCREAS	64983	MRPL32	-2.81655	4	8114	ACTACTGGGAGCGACTGCTA	-0.906826	218	124	Yes
Homo Sapiens	PATU8988T_PANCREAS	10528	NOP56	-2.81141	4	10372	AGAGAAGCAATCGATTCGTG	-1.73937	77	24	Yes
Homo Sapiens	PATU8988T_PANCREAS	10528	NOP56	-2.81141	4	22930	CAGCCTGTCAGCCCTAATTG	-1.58325	13	4	Yes
Homo Sapiens	PATU8988T_PANCREAS	10528	NOP56	-2.81141	4	36177	CTTACCTTCAGACACGGCGT	-1.53078	53	19	Yes
Homo Sapiens	PATU8988T_PANCREAS	10528	NOP56	-2.81141	4	73205	TTACCTGACACGCATAGAGA	-0.419752	4	3	No
Homo Sapiens	PATU8988T_PANCREAS	220064	ORAOV1	-2.81141	4	24414	CATATTCGATGCCATCGTGA	-2.15672	49	11	Yes
Homo Sapiens	PATU8988T_PANCREAS	220064	ORAOV1	-2.81141	4	62423	TCACAGATCGGGTGCTACCA	-2.01536	33	8	Yes
Homo Sapiens	PATU8988T_PANCREAS	220064	ORAOV1	-2.81141	4	14684	AGTAGTTTGGGTGTGATGGA	-1.53078	26	9	Yes
Homo Sapiens	PATU8988T_PANCREAS	220064	ORAOV1	-2.81141	4	25162	CATGGGGAAGGGTATCGGGA	-0.859664	38	22	No
Homo Sapiens	PATU8988T_PANCREAS	57703	CWC22	-2.81141	4	75318	TTGTACGACGAAATGAGACC	-3.4436	121	11	Yes
Homo Sapiens	PATU8988T_PANCREAS	57703	CWC22	-2.81141	4	17619	ATGATAGTAGCATGGAGTCA	-1.6318	138	47	Yes
Homo Sapiens	PATU8988T_PANCREAS	57703	CWC22	-2.81141	4	13691	AGGCTATCGAAGAAATGACA	-1.53078	26	9	Yes
Homo Sapiens	PATU8988T_PANCREAS	57703	CWC22	-2.81141	4	43148	GATTATAGTCATCCTCCAGA	-0.360858	11	9	No
Homo Sapiens	PATU8988T_PANCREAS	728047	GOLGA8O	-2.81141	4	42588	GATGAGTAAAATGTCGCAGG	-2.26775	71	15	Yes
Homo Sapiens	PATU8988T_PANCREAS	728047	GOLGA8O	-2.81141	4	29683	CCTGAGACAGCCACTTCCGG	-1.90518	34	9	Yes
Homo Sapiens	PATU8988T_PANCREAS	728047	GOLGA8O	-2.81141	4	44278	GCAGCAAAGCACATACAGAG	-1.53078	53	19	Yes
Homo Sapiens	PATU8988T_PANCREAS	728047	GOLGA8O	-2.81141	4	17252	ATCTGAGAGAACGTTCCATG	-0.073977	119	121	No
Homo Sapiens	PATU8988T_PANCREAS	8241	RBM10	-2.81141	4	24749	CATCTACCAACAATCAGCCG	-2.76079	75	11	Yes
Homo Sapiens	PATU8988T_PANCREAS	8241	RBM10	-2.81141	4	20581	CAAGTGACTAAACTCGACGA	-1.85627	202	59	Yes
Homo Sapiens	PATU8988T_PANCREAS	8241	RBM10	-2.81141	4	21386	CACCCACCACTCACTATCGA	-1.53078	53	19	Yes
Homo Sapiens	PATU8988T_PANCREAS	8241	RBM10	-2.81141	4	61206	TAGTAGCTGTAGTCGACCGG	-0.179508	108	102	No
Homo Sapiens	PATU8988T_PANCREAS	80273	GRPEL1	-2.80763	4	21549	CACCTGAAGAACCTCTATGA	-2.86336	67	9	Yes
Homo Sapiens	PATU8988T_PANCREAS	80273	GRPEL1	-2.80763	4	57845	GTGGCTGTGCACAACAACCG	-2.46706	30	5	Yes
Homo Sapiens	PATU8988T_PANCREAS	80273	GRPEL1	-2.80763	4	13488	AGGCATTCAAGCCTTCTGCA	-0.74168	374	239	No
Homo Sapiens	PATU8988T_PANCREAS	80273	GRPEL1	-2.80763	4	5578	ACACTGAGAACTTACGGCAG	1.48714	7	23	No
Homo Sapiens	PATU8988T_PANCREAS	84262	PSMG3	-2.80469	4	38598	GAAGGCCGTACACACCACCT	-4.55726	43	1	Yes
Homo Sapiens	PATU8988T_PANCREAS	84262	PSMG3	-2.80469	4	22064	CAGAAGACGGAGGTGGTGTG	-2.13885	213	51	Yes
Homo Sapiens	PATU8988T_PANCREAS	84262	PSMG3	-2.80469	4	57101	GTGACCCAGTTTGGGAAGAT	-1.00685	168	89	Yes
Homo Sapiens	PATU8988T_PANCREAS	84262	PSMG3	-2.80469	4	62485	TCACCACAAAAGTCCTTCTG	-0.905179	6	3	Yes
Homo Sapiens	PATU8988T_PANCREAS	84816	RTN4IP1	-2.80469	4	53323	GGGGCAGGTAATGAAAGCAT	-2.58325	27	4	Yes
Homo Sapiens	PATU8988T_PANCREAS	84816	RTN4IP1	-2.80469	4	40469	GAGAGCCACATATGGCAAAG	-1.7759	95	29	Yes
Homo Sapiens	PATU8988T_PANCREAS	84816	RTN4IP1	-2.80469	4	24899	CATGACAGTGCTCCTAGGAG	-1.12757	97	47	Yes
Homo Sapiens	PATU8988T_PANCREAS	84816	RTN4IP1	-2.80469	4	53658	GGGTCGGGATGTCTCTGGCG	-0.905179	90	51	Yes
Homo Sapiens	PATU8988T_PANCREAS	8833	GMPS	-2.80469	4	4110	AATATTGCTGGATCAAACCA	-3.38323	38	3	Yes
Homo Sapiens	PATU8988T_PANCREAS	8833	GMPS	-2.80469	4	46003	GCCGTAAAGTACCTTGGGCA	-1.27616	42	18	Yes
Homo Sapiens	PATU8988T_PANCREAS	8833	GMPS	-2.80469	4	26125	CCACCACTGAGTAAAACCTA	-1.05539	133	68	Yes
Homo Sapiens	PATU8988T_PANCREAS	8833	GMPS	-2.80469	4	3666	AAGTCATAGACCGAAGAGTG	-0.905179	20	11	Yes
Homo Sapiens	PATU8988T_PANCREAS	6201	RPS7	-2.80266	4	45207	GCCAAGATCGTGAAGCCCAA	-1.75494	40	12	Yes
Homo Sapiens	PATU8988T_PANCREAS	6201	RPS7	-2.80266	4	15898	ATAAGCAAAAGCGTCCCAGG	-1.45146	45	17	Yes
Homo Sapiens	PATU8988T_PANCREAS	6201	RPS7	-2.80266	4	45081	GCATGTCGTCTTTATCGCTC	-1.37245	149	61	Yes
Homo Sapiens	PATU8988T_PANCREAS	6201	RPS7	-2.80266	4	1461	AAATTGAAGTTGGTGGTGGT	-0.902808	151	86	Yes
Homo Sapiens	PATU8988T_PANCREAS	11169	WDHD1	-2.80058	4	35348	CTGGCATGGCATCCTACTTG	-2.14089	135	32	Yes
Homo Sapiens	PATU8988T_PANCREAS	11169	WDHD1	-2.80058	4	57272	GTGATGGATCTGTCAGAGTG	-1.55034	51	18	Yes
Homo Sapiens	PATU8988T_PANCREAS	11169	WDHD1	-2.80058	4	5722	ACAGAGGACTTGGTAATACG	-1.52524	77	28	Yes
Homo Sapiens	PATU8988T_PANCREAS	11169	WDHD1	-2.80058	4	828	AAAGCACTGATGAACTAGCA	-0.376896	198	163	No
Homo Sapiens	PATU8988T_PANCREAS	1719	DHFR	-2.80058	4	56712	GTCGCTGTGTCCCAGAACAT	-2.94582	35	4	Yes
Homo Sapiens	PATU8988T_PANCREAS	1719	DHFR	-2.80058	4	31760	CGGCCCGGCAGATACCTGAG	-1.68279	20	6	Yes
Homo Sapiens	PATU8988T_PANCREAS	1719	DHFR	-2.80058	4	39516	GACATGGTCTGGATAGTTGG	-1.52524	77	28	Yes
Homo Sapiens	PATU8988T_PANCREAS	1719	DHFR	-2.80058	4	1976	AACCTTAGGGAACCTCCACA	-0.0978237	4	4	No
Homo Sapiens	PATU8988T_PANCREAS	26517	TIMM13	-2.78088	4	21572	CACCTGCTCGGAGTTGTCCA	-2.83479	59	8	Yes
Homo Sapiens	PATU8988T_PANCREAS	26517	TIMM13	-2.78088	4	54339	GGTGAAAGTGCAGATCGCCG	-1.79343	148	45	Yes
Homo Sapiens	PATU8988T_PANCREAS	26517	TIMM13	-2.78088	4	38805	GAAGTGTATAGGGAAACCTG	-1.51435	322	120	Yes
Homo Sapiens	PATU8988T_PANCREAS	26517	TIMM13	-2.78088	4	52351	GGCTTCGGCTCCGATTTCGG	0.197011	171	210	No
Homo Sapiens	PATU8988T_PANCREAS	55603	FAM46A	-2.77027	4	16453	ATATCCCTGTCAAACAACAG	-1.99506	148	39	Yes
Homo Sapiens	PATU8988T_PANCREAS	55603	FAM46A	-2.77027	4	49753	GGACTATTGCGAAAGCCCTA	-1.94582	71	19	Yes
Homo Sapiens	PATU8988T_PANCREAS	55603	FAM46A	-2.77027	4	54948	GGTGTTACCTTGAGCGTGAG	-1.22181	84	38	Yes
Homo Sapiens	PATU8988T_PANCREAS	55603	FAM46A	-2.77027	4	19289	ATTTCACCCCACAATAATCG	-0.891373	51	29	Yes
Homo Sapiens	PATU8988T_PANCREAS	10899	JTB	-2.7684	4	73701	TTCACCTTAAAGCTCTGGTA	-1.66452	156	52	Yes
Homo Sapiens	PATU8988T_PANCREAS	10899	JTB	-2.7684	4	21993	CAGAAAACTACCCCTGAGTG	-1.56295	253	91	Yes
Homo Sapiens	PATU8988T_PANCREAS	10899	JTB	-2.7684	4	5870	ACAGCCCGGAAATTAGAGCA	-1.06156	274	140	Yes
Homo Sapiens	PATU8988T_PANCREAS	10899	JTB	-2.7684	4	23232	CAGGAAGAGAAGCTGTCAGG	-0.890382	96	55	Yes
Homo Sapiens	PATU8988T_PANCREAS	122704	MRPL52	-2.76203	4	27014	CCAGTCTGGGAGCTCGGTAA	-2.99905	126	16	Yes
Homo Sapiens	PATU8988T_PANCREAS	122704	MRPL52	-2.76203	4	49759	GGACTCACTGTAGTCGCCAC	-1.96032	79	21	Yes
Homo Sapiens	PATU8988T_PANCREAS	122704	MRPL52	-2.76203	4	47335	GCTCCCAGACTGGTCATATG	-1.51286	135	50	Yes
Homo Sapiens	PATU8988T_PANCREAS	122704	MRPL52	-2.76203	4	7588	ACGAGTTGTACTGCTGTCAC	-0.0178554	192	203	No
Homo Sapiens	PATU8988T_PANCREAS	3875	KRT18	-2.76203	4	48187	GCTGGCTCGGAAGAACCGAG	-3.41975	9	0	Yes
Homo Sapiens	PATU8988T_PANCREAS	3875	KRT18	-2.76203	4	71761	TGTCAATCTGCAGAACGATG	-1.95944	148	40	Yes
Homo Sapiens	PATU8988T_PANCREAS	3875	KRT18	-2.76203	4	23105	CAGCTCTGGGTTGACCGTGG	-1.51286	15	5	Yes
Homo Sapiens	PATU8988T_PANCREAS	3875	KRT18	-2.76203	4	22208	CAGACCCCCGGCTATCCCGG	0.26007	102	131	No
Homo Sapiens	PATU8988T_PANCREAS	6185	RPN2	-2.76203	4	72111	TGTGAAAGGGCGATCCAGCG	-3.18529	16	1	Yes
Homo Sapiens	PATU8988T_PANCREAS	6185	RPN2	-2.76203	4	55954	GTATATTGCAAATACCGTAG	-2.49014	20	3	Yes
Homo Sapiens	PATU8988T_PANCREAS	6185	RPN2	-2.76203	4	42215	GATCAGGACTTACCCTACAG	-1.51286	47	17	Yes
Homo Sapiens	PATU8988T_PANCREAS	6185	RPN2	-2.76203	4	43701	GCACAACCACAACTGGCACG	-0.883699	49	28	No
Homo Sapiens	PATU8988T_PANCREAS	662	BNIP1	-2.76203	4	26555	CCAGCAATCAGGCCTCATGG	-1.76079	151	47	Yes
Homo Sapiens	PATU8988T_PANCREAS	662	BNIP1	-2.76203	4	58934	GTTGCGTCACAGAATACAGG	-1.66261	70	23	Yes
Homo Sapiens	PATU8988T_PANCREAS	662	BNIP1	-2.76203	4	27183	CCATCACTGAGAGCCTCATG	-1.51286	167	62	Yes
Homo Sapiens	PATU8988T_PANCREAS	662	BNIP1	-2.76203	4	10500	AGAGATTGTCAAATTTGACC	0.0237383	90	98	No
Homo Sapiens	PATU8988T_PANCREAS	9948	WDR1	-2.76203	4	34476	CTGACGGTGCATAAAAACGG	-2.85271	53	7	Yes
Homo Sapiens	PATU8988T_PANCREAS	9948	WDR1	-2.76203	4	25148	CATGGGAAATGTGCTGACCA	-1.82219	75	22	Yes
Homo Sapiens	PATU8988T_PANCREAS	9948	WDR1	-2.76203	4	44364	GCAGCATGGACGACACCGTG	-1.51286	175	65	Yes
Homo Sapiens	PATU8988T_PANCREAS	9948	WDR1	-2.76203	4	58240	GTGTGCGATTCTCTCCTGAT	-0.868342	57	33	No
Homo Sapiens	PATU8988T_PANCREAS	6046	BRD2	-2.75945	4	6747	ACCACTCTCTCTACGCATAG	-2.07183	109	27	Yes
Homo Sapiens	PATU8988T_PANCREAS	6046	BRD2	-2.75945	4	6185	ACAGTGGTAGGTATCTCAGG	-1.40525	98	39	Yes
Homo Sapiens	PATU8988T_PANCREAS	6046	BRD2	-2.75945	4	26728	CCAGCTGCAATACCTACACA	-0.990909	25	13	Yes
Homo Sapiens	PATU8988T_PANCREAS	6046	BRD2	-2.75945	4	37068	CTTGTTGTAAATGTAACAGT	-0.951973	93	51	Yes
Homo Sapiens	PATU8988T_PANCREAS	10284	SAP18	-2.75791	4	48107	GCTGGACGGTACATTTCCCC	-2.85271	26	3	Yes
Homo Sapiens	PATU8988T_PANCREAS	10284	SAP18	-2.75791	4	54710	GGTGGAGTCGCGCGTTACCC	-1.80409	61	18	Yes
Homo Sapiens	PATU8988T_PANCREAS	10284	SAP18	-2.75791	4	37481	GAAACCGATCGACCGCGAGA	-1.5077	185	69	Yes
Homo Sapiens	PATU8988T_PANCREAS	10284	SAP18	-2.75791	4	46386	GCGAGTTGCAGATCTACACT	-0.59663	64	45	No
Homo Sapiens	PATU8988T_PANCREAS	134391	GPR151	-2.75423	4	61614	TATGACCAATGTAAAAAACG	-2.51286	79	14	Yes
Homo Sapiens	PATU8988T_PANCREAS	134391	GPR151	-2.75423	4	5848	ACAGCCAAGCTACCCATTCG	-1.29284	173	75	Yes
Homo Sapiens	PATU8988T_PANCREAS	134391	GPR151	-2.75423	4	50325	GGAGGATGCCAATCACACAC	-1.26775	62	27	Yes
Homo Sapiens	PATU8988T_PANCREAS	134391	GPR151	-2.75423	4	20243	CAAGAGCCTGACAATCGTTG	-0.88483	87	50	Yes
Homo Sapiens	PATU8988T_PANCREAS	5238	PGM3	-2.75423	4	21740	CACGGGTGGCCGATATGGAA	-2.90518	6	0	Yes
Homo Sapiens	PATU8988T_PANCREAS	5238	PGM3	-2.75423	4	42946	GATGGTGTGACTGTTCTAGG	-1.32915	53	22	Yes
Homo Sapiens	PATU8988T_PANCREAS	5238	PGM3	-2.75423	4	69238	TGCTAGTACGACATACCCTG	-1.03509	89	46	Yes
Homo Sapiens	PATU8988T_PANCREAS	5238	PGM3	-2.75423	4	70691	TGGGATTATTAGCTGTCCTG	-0.88483	87	50	Yes
Homo Sapiens	PATU8988T_PANCREAS	1841	DTYMK	-2.74704	4	65824	TCTGCGTGCTCTTCCCGGCG	-3.39061	97	9	Yes
Homo Sapiens	PATU8988T_PANCREAS	1841	DTYMK	-2.74704	4	49041	GGAACCGGAGCAGTTCGGCG	-2.55726	43	7	Yes
Homo Sapiens	PATU8988T_PANCREAS	1841	DTYMK	-2.74704	4	3733	AAGTGACGTGGAGGATCACT	-0.569647	189	136	No
Homo Sapiens	PATU8988T_PANCREAS	1841	DTYMK	-2.74704	4	17864	ATGCGTATCTGTCCACGACG	0.453972	175	257	No
Homo Sapiens	PATU8988T_PANCREAS	54148	MRPL39	-2.74056	4	984	AAAGGCTTATACATGTCCCA	-2.16011	141	33	Yes
Homo Sapiens	PATU8988T_PANCREAS	54148	MRPL39	-2.74056	4	63290	TCATCACGAAGACAGTACCG	-1.22335	23	10	Yes
Homo Sapiens	PATU8988T_PANCREAS	54148	MRPL39	-2.74056	4	30717	CGACAGAATTGACAGAAATG	-1.14089	67	32	Yes
Homo Sapiens	PATU8988T_PANCREAS	54148	MRPL39	-2.74056	4	4926	AATTTCTAGATTTAAGCGAG	-0.879183	109	63	Yes
Homo Sapiens	PATU8988T_PANCREAS	5511	PPP1R8	-2.7332	4	50856	GGATGCGCCAAATGAGACCG	-2.29284	86	18	Yes
Homo Sapiens	PATU8988T_PANCREAS	5511	PPP1R8	-2.7332	4	8079	ACTACATCCAGATGTAAACC	-2.23984	127	28	Yes
Homo Sapiens	PATU8988T_PANCREAS	5511	PPP1R8	-2.7332	4	58659	GTTCCTGAATCGACCAACTG	-1.49637	86	32	Yes
Homo Sapiens	PATU8988T_PANCREAS	5511	PPP1R8	-2.7332	4	38430	GAAGCCTCAGACATTGCCAT	-0.369126	139	115	No
Homo Sapiens	PATU8988T_PANCREAS	51608	GET4	-2.72676	4	57691	GTGGAGTATTCCACGTCCCG	-1.91658	126	35	Yes
Homo Sapiens	PATU8988T_PANCREAS	51608	GET4	-2.72676	4	7577	ACGAGGCGCACCAGATGTAC	-1.58907	148	52	Yes
Homo Sapiens	PATU8988T_PANCREAS	51608	GET4	-2.72676	4	1501	AACAAAACTATTGTGAGTCG	-1.49375	149	56	Yes
Homo Sapiens	PATU8988T_PANCREAS	51608	GET4	-2.72676	4	420	AAACAAAAGTAGCGCATCGG	-0.0978237	135	135	No
Homo Sapiens	PATU8988T_PANCREAS	6232	RPS27	-2.71611	4	73866	TTCATGGATGTGAAATGCCC	-2.79826	12	1	Yes
Homo Sapiens	PATU8988T_PANCREAS	6232	RPS27	-2.71611	4	75454	TTGTGCATGGCTAAAGACCG	-2.26775	8	1	Yes
Homo Sapiens	PATU8988T_PANCREAS	6232	RPS27	-2.71611	4	37427	GAAACACAAGAAGAAACGCC	-1.49014	20	7	Yes
Homo Sapiens	PATU8988T_PANCREAS	6232	RPS27	-2.71611	4	4948	ACAAAACTACCGTTTGTGCA	-0.662818	286	193	No
Homo Sapiens	PATU8988T_PANCREAS	11073	TOPBP1	-2.71266	4	9705	AGAAGACTTATTAACAGTGG	-3.85271	26	1	Yes
Homo Sapiens	PATU8988T_PANCREAS	11073	TOPBP1	-2.71266	4	54865	GGTGTATCCAGGTGTAACGA	-2.09782	103	25	Yes
Homo Sapiens	PATU8988T_PANCREAS	11073	TOPBP1	-2.71266	4	18442	ATGTGAGTAGAATCATTCAA	-1.34575	75	31	Yes
Homo Sapiens	PATU8988T_PANCREAS	11073	TOPBP1	-2.71266	4	1229	AAATATGTACAAATGATGGG	4.2241	0	19	No
Homo Sapiens	PATU8988T_PANCREAS	5537	PPP6C	-2.71266	4	61480	TATCAGGAGATAAACCACCA	-1.46706	30	11	Yes
Homo Sapiens	PATU8988T_PANCREAS	5537	PPP6C	-2.71266	4	29801	CCTGCCAGAGAACGACCTGA	-1.46461	48	18	Yes
Homo Sapiens	PATU8988T_PANCREAS	5537	PPP6C	-2.71266	4	24160	CAGTTCTGAACAGTTCACAA	-1.34575	37	15	Yes
Homo Sapiens	PATU8988T_PANCREAS	5537	PPP6C	-2.71266	4	67600	TGAGAGTAGACAGATAACAC	2.2241	0	4	No
Homo Sapiens	PATU8988T_PANCREAS	9066	SYT7	-2.71187	4	21823	CACTAGACTCACCTTCAAAG	-1.97229	21	5	Yes
Homo Sapiens	PATU8988T_PANCREAS	9066	SYT7	-2.71187	4	54874	GGTGTCAGCGCAAACTGGTG	-1.55726	175	63	Yes
Homo Sapiens	PATU8988T_PANCREAS	9066	SYT7	-2.71187	4	56447	GTCCATCCCCCTTAACAAGG	-1.48777	75	28	Yes
Homo Sapiens	PATU8988T_PANCREAS	9066	SYT7	-2.71187	4	27532	CCCACGATGAGTCCGACCGC	-0.360858	95	79	No
Homo Sapiens	PATU8988T_PANCREAS	64432	MRPS25	-2.7066	4	8274	ACTCACCTAAGTAGAATCGC	-1.42447	152	60	Yes
Homo Sapiens	PATU8988T_PANCREAS	64432	MRPS25	-2.7066	4	43167	GATTCAATACAAAAACCCTT	-1.19008	112	52	Yes
Homo Sapiens	PATU8988T_PANCREAS	64432	MRPS25	-2.7066	4	15082	AGTGAATTACAACACGCATG	-1.14513	123	59	Yes
Homo Sapiens	PATU8988T_PANCREAS	64432	MRPS25	-2.7066	4	28244	CCCTGCAATATCTGAGCCAG	-0.86694	120	70	Yes
Homo Sapiens	PATU8988T_PANCREAS	6415	SEPW1	-2.70475	4	53175	GGGCTTACCAATAAACGACT	-1.66551	82	27	Yes
Homo Sapiens	PATU8988T_PANCREAS	6415	SEPW1	-2.70475	4	50604	GGAGTTCCCTCGCCGCACTG	-1.6597	123	41	Yes
Homo Sapiens	PATU8988T_PANCREAS	6415	SEPW1	-2.70475	4	24501	CATCACTTCAAAGAACCCGG	-1.48485	33	12	Yes
Homo Sapiens	PATU8988T_PANCREAS	6415	SEPW1	-2.70475	4	31516	CGCTTGAGGCTACAAGTCCA	-0.0575599	105	108	No
Homo Sapiens	PATU8988T_PANCREAS	10629	TAF6L	-2.70134	4	63392	TCATGAAGCACACCAAACGC	-2.33048	93	19	Yes
Homo Sapiens	PATU8988T_PANCREAS	10629	TAF6L	-2.70134	4	11079	AGATCCTGGCAGATCCTGTG	-2.14513	185	44	Yes
Homo Sapiens	PATU8988T_PANCREAS	10629	TAF6L	-2.70134	4	44160	GCAGACGAACTCCAAGATTG	-1.48249	140	53	Yes
Homo Sapiens	PATU8988T_PANCREAS	10629	TAF6L	-2.70134	4	21421	CACCCCTTACCCGATCCTTG	-0.772423	165	103	No
Homo Sapiens	PATU8988T_PANCREAS	27042	DIEXF	-2.69872	4	14482	AGTAAAACGGGGCATAGAGT	-2.55726	21	3	Yes
Homo Sapiens	PATU8988T_PANCREAS	27042	DIEXF	-2.69872	4	52568	GGGACCTGTTCTACCCGGAA	-1.60684	147	51	Yes
Homo Sapiens	PATU8988T_PANCREAS	27042	DIEXF	-2.69872	4	9895	AGAATATGGATCAGATCCCG	-1.48029	72	27	Yes
Homo Sapiens	PATU8988T_PANCREAS	27042	DIEXF	-2.69872	4	71346	TGGTGGTAGCGATGTCAGTG	0.545655	152	238	No
Homo Sapiens	PATU8988T_PANCREAS	10533	ATG7	-2.69818	4	34273	CTCTTGTAAATACCATCTGT	-1.73525	55	17	Yes
Homo Sapiens	PATU8988T_PANCREAS	10533	ATG7	-2.69818	4	64331	TCCTACTTTAGACTTGGACA	-1.51466	266	99	Yes
Homo Sapiens	PATU8988T_PANCREAS	10533	ATG7	-2.69818	4	26371	CCAGAAAATATTCCCCGGTG	-1.33661	176	74	Yes
Homo Sapiens	PATU8988T_PANCREAS	10533	ATG7	-2.69818	4	36709	CTTGAAAGACTCGAGTGTGT	1.01003	218	471	No
Homo Sapiens	PATU8988T_PANCREAS	4841	NONO	-2.69558	4	39626	GACCAGTTAGATGATGAAGA	-2.41347	228	45	Yes
Homo Sapiens	PATU8988T_PANCREAS	4841	NONO	-2.69558	4	15277	AGTGGACCGCAACATCAAGG	-1.56731	107	38	Yes
Homo Sapiens	PATU8988T_PANCREAS	4841	NONO	-2.69558	4	47545	GCTCTGGACAGATGCAGTGA	-1.47865	124	47	Yes
Homo Sapiens	PATU8988T_PANCREAS	4841	NONO	-2.69558	4	35167	CTGGACAATATGCCACTCCG	-0.293744	62	54	No
Homo Sapiens	PATU8988T_PANCREAS	10594	PRPF8	-2.69463	4	49718	GGACGGGCCTTACATCACAG	-3.26775	8	0	Yes
Homo Sapiens	PATU8988T_PANCREAS	10594	PRPF8	-2.69463	4	53521	GGGGTGTAGAACACAACCGG	-2.40595	103	20	Yes
Homo Sapiens	PATU8988T_PANCREAS	10594	PRPF8	-2.69463	4	39930	GACGGGTGCGACCAGAGCGT	-0.460394	8	6	No
Homo Sapiens	PATU8988T_PANCREAS	10594	PRPF8	-2.69463	4	63851	TCCAGGTCGACACTCAAAGG	3.0721	0	8	No
Homo Sapiens	PATU8988T_PANCREAS	79050	NOC4L	-2.6886	4	10649	AGAGCTTCCGGTAGAAGTCA	-1.70926	109	35	Yes
Homo Sapiens	PATU8988T_PANCREAS	79050	NOC4L	-2.6886	4	30571	CGAAAAGACGGCTGCACGTG	-1.12066	190	93	Yes
Homo Sapiens	PATU8988T_PANCREAS	79050	NOC4L	-2.6886	4	30631	CGAACTTCAGGAGTGCGCTG	-1.02382	132	69	Yes
Homo Sapiens	PATU8988T_PANCREAS	79050	NOC4L	-2.6886	4	54065	GGTCACTGGCCAGCACCCCG	-0.861384	72	42	Yes
Homo Sapiens	PATU8988T_PANCREAS	1967	EIF2B1	-2.67951	4	14767	AGTCACAGCCTGATTTGTCA	-2.76079	113	17	Yes
Homo Sapiens	PATU8988T_PANCREAS	1967	EIF2B1	-2.67951	4	13391	AGGCAAGACTGATGAAGCGG	-2.03893	95	24	Yes
Homo Sapiens	PATU8988T_PANCREAS	1967	EIF2B1	-2.67951	4	22388	CAGAGGAGTCCACACCACAC	-1.47222	69	26	Yes
Homo Sapiens	PATU8988T_PANCREAS	1967	EIF2B1	-2.67951	4	62	AAAAAGATCATGATTGAGCG	-0.344179	171	144	No
Homo Sapiens	PATU8988T_PANCREAS	9158	FIBP	-2.67462	4	42590	GATGAGTAGTGCCTGCCGGG	-1.53966	162	59	Yes
Homo Sapiens	PATU8988T_PANCREAS	9158	FIBP	-2.67462	4	74985	TTGCTGAATATTGTCCACCA	-1.49344	491	186	Yes
Homo Sapiens	PATU8988T_PANCREAS	9158	FIBP	-2.67462	4	54645	GGTGCTGCAGAGCGACACCA	-1.46979	43	16	Yes
Homo Sapiens	PATU8988T_PANCREAS	9158	FIBP	-2.67462	4	28693	CCGCTTTCCAGTGACCGACG	-0.497143	425	322	No
Homo Sapiens	PATU8988T_PANCREAS	10523	CHERP	-2.67411	4	68257	TGATGCCAGGATGAGGCATG	-1.71253	48	15	Yes
Homo Sapiens	PATU8988T_PANCREAS	10523	CHERP	-2.67411	4	51419	GGCATGTGGGGCGAGCAGCG	-1.66076	64	21	Yes
Homo Sapiens	PATU8988T_PANCREAS	10523	CHERP	-2.67411	4	26206	CCACCTCCGGAACCGCATCA	-1.46927	162	62	Yes
Homo Sapiens	PATU8988T_PANCREAS	10523	CHERP	-2.67411	4	62813	TCAGAGTACGAAGCTCCAGG	-0.624572	84	58	No
Homo Sapiens	PATU8988T_PANCREAS	64928	MRPL14	-2.66677	4	4244	AATCGCACTCAGACTCCCAG	-2.85271	26	3	Yes
Homo Sapiens	PATU8988T_PANCREAS	64928	MRPL14	-2.66677	4	42529	GATGACGCGGGTACGAGTGG	-1.11137	106	52	Yes
Homo Sapiens	PATU8988T_PANCREAS	64928	MRPL14	-2.66677	4	30685	CGAATCTGGGGGTCATTCGG	-0.929701	88	49	Yes
Homo Sapiens	PATU8988T_PANCREAS	64928	MRPL14	-2.66677	4	73444	TTATAGACATGGATGCAGCG	-0.917251	59	33	Yes
Homo Sapiens	PATU8988T_PANCREAS	11243	PMF1	-2.66338	4	39035	GAATGCCTTGGATAAAATTG	-1.68279	26	8	Yes
Homo Sapiens	PATU8988T_PANCREAS	11243	PMF1	-2.66338	4	30386	CCTTCTCTGGGATCCCGCTG	-1.51286	23	8	Yes
Homo Sapiens	PATU8988T_PANCREAS	11243	PMF1	-2.66338	4	60902	TAGATTTGCTGTGTCATCGC	-1.46378	182	70	Yes
Homo Sapiens	PATU8988T_PANCREAS	11243	PMF1	-2.66338	4	65519	TCTCTGACATCAAAGAGGAG	-0.0978237	0	0	No
Homo Sapiens	PATU8988T_PANCREAS	100526739	APITD1-CORT	-2.65949	4	44350	GCAGCAGTTCACTATACTGT	-1.59585	160	56	Yes
Homo Sapiens	PATU8988T_PANCREAS	100526739	APITD1-CORT	-2.65949	4	41023	GAGCTGACTTTCCGACAGTG	-1.35282	178	74	Yes
Homo Sapiens	PATU8988T_PANCREAS	100526739	APITD1-CORT	-2.65949	4	6628	ACCAAGCGAGGAAAGTCAGG	-1.03133	211	110	Yes
Homo Sapiens	PATU8988T_PANCREAS	100526739	APITD1-CORT	-2.65949	4	58537	GTTCAGCAAACAGACCATTG	-0.850909	149	88	Yes
Homo Sapiens	PATU8988T_PANCREAS	8664	EIF3D	-2.65887	4	39760	GACCTACCGGTACGCAACAG	-3.98047	58	3	Yes
Homo Sapiens	PATU8988T_PANCREAS	8664	EIF3D	-2.65887	4	61516	TATCCCAGGAATACACTGAG	-2.41975	19	3	Yes
Homo Sapiens	PATU8988T_PANCREAS	8664	EIF3D	-2.65887	4	42784	GATGCTGCTTACATGTCCTG	-1.01536	16	8	Yes
Homo Sapiens	PATU8988T_PANCREAS	8664	EIF3D	-2.65887	4	64213	TCCGCAGAGACAAAGATCGT	-0.850731	90	53	Yes
Homo Sapiens	PATU8988T_PANCREAS	2539	G6PD	-2.65324	4	7771	ACGGCCTCGTAGACGGTCGG	-2.79826	25	3	Yes
Homo Sapiens	PATU8988T_PANCREAS	2539	G6PD	-2.65324	4	68961	TGCCCGTTCCCGCCTCACAG	-1.60262	104	36	Yes
Homo Sapiens	PATU8988T_PANCREAS	2539	G6PD	-2.65324	4	36723	CTTGAAGGTGAGGATAACGC	-1.45857	112	43	Yes
Homo Sapiens	PATU8988T_PANCREAS	2539	G6PD	-2.65324	4	10816	AGAGGTGCAGGCCAACAATG	-0.653161	240	163	No
Homo Sapiens	PATU8988T_PANCREAS	84340	GFM2	-2.65003	4	23374	CAGGATCATTCATTTCCAAG	-3.26775	62	6	Yes
Homo Sapiens	PATU8988T_PANCREAS	84340	GFM2	-2.65003	4	59528	TAAATGCGCATAAAAACCAG	-1.78232	44	13	Yes
Homo Sapiens	PATU8988T_PANCREAS	84340	GFM2	-2.65003	4	72665	TGTTACCAGCAGTCAATGAA	-1.09782	111	55	Yes
Homo Sapiens	PATU8988T_PANCREAS	84340	GFM2	-2.65003	4	56128	GTCAATCTAATTGATACACC	-0.847845	36	21	Yes
Homo Sapiens	PATU8988T_PANCREAS	23350	U2SURP	-2.64369	4	36440	CTTCCACCTATAGTAAACAT	-2.74168	24	3	Yes
Homo Sapiens	PATU8988T_PANCREAS	23350	U2SURP	-2.64369	4	1474	AAATTGGAAGAAATCTTGCG	-2.47634	103	19	Yes
Homo Sapiens	PATU8988T_PANCREAS	23350	U2SURP	-2.64369	4	45099	GCATTAAAAGGCAGTCCGGA	-1.45452	104	40	Yes
Homo Sapiens	PATU8988T_PANCREAS	23350	U2SURP	-2.64369	4	56978	GTGAAAACATTTGTGCGAGG	0.444458	262	382	No
Homo Sapiens	PATU8988T_PANCREAS	10459	MAD2L2	-2.64341	4	10189	AGACGAATTTCTCCACTGGG	-3.79826	12	0	Yes
Homo Sapiens	PATU8988T_PANCREAS	10459	MAD2L2	-2.64341	4	61361	TATACTGATTCAGCTCCGGG	-2.47286	165	31	Yes
Homo Sapiens	PATU8988T_PANCREAS	10459	MAD2L2	-2.64341	4	20218	CAAGACCTCAACTTTGGCCA	-0.787968	191	118	No
Homo Sapiens	PATU8988T_PANCREAS	10459	MAD2L2	-2.64341	4	57474	GTGCGCGAGGTCTACCCCGT	0.394029	31	44	No
Homo Sapiens	PATU8988T_PANCREAS	1965	EIF2S1	-2.63545	4	58293	GTGTGTGGTTGTCATTAGGG	-3.37084	28	2	Yes
Homo Sapiens	PATU8988T_PANCREAS	1965	EIF2S1	-2.63545	4	59883	TAATAGGCGCTTGACCCCAC	-2.04536	80	20	Yes
Homo Sapiens	PATU8988T_PANCREAS	1965	EIF2S1	-2.63545	4	42497	GATGACAAGTACAAGAGACC	-1.45146	22	8	Yes
Homo Sapiens	PATU8988T_PANCREAS	1965	EIF2S1	-2.63545	4	74488	TTCTTAGTGAATTATCCAGA	-0.702686	72	47	No
Homo Sapiens	PATU8988T_PANCREAS	5531	PPP4C	-2.63545	4	67603	TGAGAGTCGCCAGATCACGC	-1.83479	39	11	Yes
Homo Sapiens	PATU8988T_PANCREAS	5531	PPP4C	-2.63545	4	43283	GATTGTCCGAATCTGATCCA	-1.76525	53	16	Yes
Homo Sapiens	PATU8988T_PANCREAS	5531	PPP4C	-2.63545	4	31074	CGATCAGGATAGCGAACCTG	-1.45146	68	26	Yes
Homo Sapiens	PATU8988T_PANCREAS	5531	PPP4C	-2.63545	4	70126	TGGATGTCGCCGCACACCTG	0.0123592	62	67	No
Homo Sapiens	PATU8988T_PANCREAS	8667	EIF3H	-2.62776	4	65677	TCTGATCAATGTCCTAATGT	-2.54849	81	14	Yes
Homo Sapiens	PATU8988T_PANCREAS	8667	EIF3H	-2.62776	4	38294	GAAGATGATCAATGTTTACA	-1.49912	382	144	Yes
Homo Sapiens	PATU8988T_PANCREAS	8667	EIF3H	-2.62776	4	33223	CTATGGCTCATTCGTTACCC	-1.44741	157	61	Yes
Homo Sapiens	PATU8988T_PANCREAS	8667	EIF3H	-2.62776	4	74493	TTCTTCAAACATGTACTCAA	-0.1945	107	100	No
Homo Sapiens	PATU8988T_PANCREAS	64834	ELOVL1	-2.62702	4	70911	TGGGGGGTAAAGATTGCCCC	-2.32022	69	14	Yes
Homo Sapiens	PATU8988T_PANCREAS	64834	ELOVL1	-2.62702	4	23700	CAGGTACATTATGACATGCA	-1.59718	228	80	Yes
Homo Sapiens	PATU8988T_PANCREAS	64834	ELOVL1	-2.62702	4	52323	GGCTGTTGGAATAGTCCACA	-1.44697	106	41	Yes
Homo Sapiens	PATU8988T_PANCREAS	64834	ELOVL1	-2.62702	4	1013	AAAGGTAGGGTTGTGCCACA	-0.486596	126	96	No
Homo Sapiens	PATU8988T_PANCREAS	83734	ATG10	-2.62372	4	37430	GAAACACAGGACTGTTCTGA	-2.70385	206	33	Yes
Homo Sapiens	PATU8988T_PANCREAS	83734	ATG10	-2.62372	4	67121	TGAATTCTGCACAATAACGT	-2.46188	138	26	Yes
Homo Sapiens	PATU8988T_PANCREAS	83734	ATG10	-2.62372	4	36812	CTTGCCCTAAAGTAAAGTAC	-0.907924	262	149	No
Homo Sapiens	PATU8988T_PANCREAS	83734	ATG10	-2.62372	4	24758	CATCTAGGAGCATCTACCCA	-0.259385	386	345	No
Homo Sapiens	PATU8988T_PANCREAS	4591	TRIM37	-2.60829	4	53095	GGGCTAAGATGGTTATCTGG	-1.53223	99	36	Yes
Homo Sapiens	PATU8988T_PANCREAS	4591	TRIM37	-2.60829	4	34083	CTCTAATTTAAATAGCATGG	-1.29047	47	20	Yes
Homo Sapiens	PATU8988T_PANCREAS	4591	TRIM37	-2.60829	4	48856	GGAAACACTTACCGGCAATG	-1.23212	89	40	Yes
Homo Sapiens	PATU8988T_PANCREAS	4591	TRIM37	-2.60829	4	60649	TACTGGAACCCACATAACCA	-0.834789	144	86	Yes
Homo Sapiens	PATU8988T_PANCREAS	9376	SLC22A8	-2.60829	4	49461	GGACACCAGAGTCCATACGC	-2.09782	83	20	Yes
Homo Sapiens	PATU8988T_PANCREAS	9376	SLC22A8	-2.60829	4	7368	ACCTGCCATGAAGATAGACT	-1.69476	120	39	Yes
Homo Sapiens	PATU8988T_PANCREAS	9376	SLC22A8	-2.60829	4	17680	ATGATGGCCCGCATCCGGGT	-1.37346	183	75	Yes
Homo Sapiens	PATU8988T_PANCREAS	9376	SLC22A8	-2.60829	4	61528	TATCCGGAACAGGTCACTTG	-0.834789	194	116	Yes
Homo Sapiens	PATU8988T_PANCREAS	29105	CFAP20	-2.6057	4	44247	GCAGATGAAGGGTTTGACCC	-2.39994	216	43	Yes
Homo Sapiens	PATU8988T_PANCREAS	29105	CFAP20	-2.6057	4	44153	GCAGACCCCAAGAAGACGCT	-2.3699	255	52	Yes
Homo Sapiens	PATU8988T_PANCREAS	29105	CFAP20	-2.6057	4	28310	CCCTTCAATCTCTAGCACCA	-1.43663	42	16	Yes
Homo Sapiens	PATU8988T_PANCREAS	29105	CFAP20	-2.6057	4	68674	TGCAGGGCATGTGATATATG	-0.808317	143	87	No
Homo Sapiens	PATU8988T_PANCREAS	9997	SCO2	-2.60548	4	53632	GGGTCCACAGTGATGAAGAC	-1.85271	107	31	Yes
Homo Sapiens	PATU8988T_PANCREAS	9997	SCO2	-2.60548	4	2917	AAGCCAGGACCTCAGATGCA	-1.51965	141	52	Yes
Homo Sapiens	PATU8988T_PANCREAS	9997	SCO2	-2.60548	4	47763	GCTGATCACAGGCCTGTTCG	-1.29247	102	44	Yes
Homo Sapiens	PATU8988T_PANCREAS	9997	SCO2	-2.60548	4	31480	CGCTGCAAGGCTGACTTCCG	1.06401	138	310	No
Homo Sapiens	PATU8988T_PANCREAS	90121	TSR2	-2.60255	4	30201	CCTGTGTTTACAGATCGCTG	-4.53523	64	2	Yes
Homo Sapiens	PATU8988T_PANCREAS	90121	TSR2	-2.60255	4	20879	CACAACTGTATCAAACTCGT	-1.80308	74	22	Yes
Homo Sapiens	PATU8988T_PANCREAS	90121	TSR2	-2.60255	4	41251	GAGGATTACTTCATGCGCAA	-1.43486	47	18	Yes
Homo Sapiens	PATU8988T_PANCREAS	90121	TSR2	-2.60255	4	24495	CATCACTCAGAGAAAATGCA	0.667711	19	33	No
Homo Sapiens	PATU8988T_PANCREAS	51306	FAM13B	-2.60218	4	22321	CAGAGACTGTTCAAAACCTG	-1.75494	81	25	Yes
Homo Sapiens	PATU8988T_PANCREAS	51306	FAM13B	-2.60218	4	76115	TTTGACCAAAATCTAAACTG	-1.3847	121	49	Yes
Homo Sapiens	PATU8988T_PANCREAS	51306	FAM13B	-2.60218	4	329	AAAATCAAATGACATGCCAG	-0.931814	81	45	Yes
Homo Sapiens	PATU8988T_PANCREAS	51306	FAM13B	-2.60218	4	36569	CTTCGGCAGAGATACGACAG	-0.893683	374	215	Yes
Homo Sapiens	PATU8988T_PANCREAS	143689	PIWIL4	-2.60012	4	56703	GTCGCTACATAAAATCAACC	-5.18529	33	0	Yes
Homo Sapiens	PATU8988T_PANCREAS	143689	PIWIL4	-2.60012	4	71880	TGTCCATGTACCAAATTGGA	-0.897525	140	80	No
Homo Sapiens	PATU8988T_PANCREAS	143689	PIWIL4	-2.60012	4	4295	AATCTGGAATATATGTCACA	-0.731696	89	57	No
Homo Sapiens	PATU8988T_PANCREAS	143689	PIWIL4	-2.60012	4	35115	CTGCTTGTAGTAATCCACAT	0.192956	102	125	No
Homo Sapiens	PATU8988T_PANCREAS	23395	LARS2	-2.59554	4	70807	TGGGCTGGCCTATCAAAAGG	-2.53078	134	24	Yes
Homo Sapiens	PATU8988T_PANCREAS	23395	LARS2	-2.59554	4	26616	CCAGCCACAGACTCCTACAT	-1.79172	219	67	Yes
Homo Sapiens	PATU8988T_PANCREAS	23395	LARS2	-2.59554	4	27185	CCATCAGCGACACCATAGCA	-1.4304	203	80	Yes
Homo Sapiens	PATU8988T_PANCREAS	23395	LARS2	-2.59554	4	20939	CACACAGTCCCCAATCCAGT	0.0152701	232	251	No
Homo Sapiens	PATU8988T_PANCREAS	3476	IGBP1	-2.59554	4	726	AAAGACAGGCTAAAATACAG	-5.34575	37	0	Yes
Homo Sapiens	PATU8988T_PANCREAS	3476	IGBP1	-2.59554	4	38797	GAAGTGGCGACTGAACCCGC	-1.60032	33	11	Yes
Homo Sapiens	PATU8988T_PANCREAS	3476	IGBP1	-2.59554	4	8505	ACTCTGCCACATGATAGCAA	-1.4304	67	26	Yes
Homo Sapiens	PATU8988T_PANCREAS	3476	IGBP1	-2.59554	4	21259	CACCAAAAGGTACTTCAGGT	-0.682786	14	9	No
Homo Sapiens	PATU8988T_PANCREAS	11051	NUDT21	-2.59486	4	30097	CCTGGTGGTGAACTTAACCC	-3.18529	33	3	Yes
Homo Sapiens	PATU8988T_PANCREAS	11051	NUDT21	-2.59486	4	22377	CAGAGCTGTCCTTCTCGTAG	-2.33883	103	21	Yes
Homo Sapiens	PATU8988T_PANCREAS	11051	NUDT21	-2.59486	4	8009	ACTAAAACGCTTAATGACAG	-0.901681	102	58	No
Homo Sapiens	PATU8988T_PANCREAS	11051	NUDT21	-2.59486	4	11918	AGCCAGATTTCAGCGCATGA	1.0721	23	53	No
Homo Sapiens	PATU8988T_PANCREAS	8446	DUSP11	-2.59289	4	25802	CCAAGACATACTACCTTTCG	-1.89892	229	65	Yes
Homo Sapiens	PATU8988T_PANCREAS	8446	DUSP11	-2.59289	4	63111	TCAGTATTCAATAGGTGCCG	-1.69257	147	48	Yes
Homo Sapiens	PATU8988T_PANCREAS	8446	DUSP11	-2.59289	4	62157	TCAACGCTATTATAAACCAG	-1.42903	77	30	Yes
Homo Sapiens	PATU8988T_PANCREAS	8446	DUSP11	-2.59289	4	11940	AGCCAGTCCTGTTTAAACCA	-0.246967	111	100	No
Homo Sapiens	PATU8988T_PANCREAS	55157	DARS2	-2.59241	4	57724	GTGGATGGATTCAGTACCGA	-1.75834	97	30	Yes
Homo Sapiens	PATU8988T_PANCREAS	55157	DARS2	-2.59241	4	3144	AAGGAATATACATACCCCTG	-1.47369	108	41	Yes
Homo Sapiens	PATU8988T_PANCREAS	55157	DARS2	-2.59241	4	859	AAAGCCATATGTATCCCTGA	-1.42874	160	63	Yes
Homo Sapiens	PATU8988T_PANCREAS	55157	DARS2	-2.59241	4	71846	TGTCATTTGTAGACCAGACT	0.650369	127	214	No
Homo Sapiens	PATU8988T_PANCREAS	100303755	PET117	-2.59169	4	28596	CCGCCGTCAGCAGCACCGAG	-2.31082	50	10	Yes
Homo Sapiens	PATU8988T_PANCREAS	100303755	PET117	-2.59169	4	32198	CGTACATGTGAAGCAGCAGT	-2.08388	102	25	Yes
Homo Sapiens	PATU8988T_PANCREAS	100303755	PET117	-2.59169	4	35073	CTGCTGCTTCACATGTACGC	-1.42847	82	32	Yes
Homo Sapiens	PATU8988T_PANCREAS	100303755	PET117	-2.59169	4	53300	GGGGATGTCTAGGAGCTCGA	0.747202	53	96	No
Homo Sapiens	PATU8988T_PANCREAS	91775	NXPE3	-2.58259	4	66518	TCTTTATAATAATACCCAGA	-1.93736	67	18	Yes
Homo Sapiens	PATU8988T_PANCREAS	91775	NXPE3	-2.58259	4	41542	GAGGTCTGTAAAGTTACACA	-1.60972	76	26	Yes
Homo Sapiens	PATU8988T_PANCREAS	91775	NXPE3	-2.58259	4	18689	ATTAGCCGAAATCCCTACTG	-1.42292	227	90	Yes
Homo Sapiens	PATU8988T_PANCREAS	91775	NXPE3	-2.58259	4	14051	AGGGTCAGTGCTCTTCACAA	-0.142562	261	253	No
Homo Sapiens	PATU8988T_PANCREAS	9129	PRPF3	-2.57477	4	51234	GGCAGCAACACGACAAATCG	-1.7949	106	32	Yes
Homo Sapiens	PATU8988T_PANCREAS	9129	PRPF3	-2.57477	4	4356	AATGACACACCAGTTACTCT	-1.50182	216	81	Yes
Homo Sapiens	PATU8988T_PANCREAS	9129	PRPF3	-2.57477	4	18688	ATTAGCCAGGCCCACCATGT	-1.12807	240	117	Yes
Homo Sapiens	PATU8988T_PANCREAS	9129	PRPF3	-2.57477	4	23461	CAGGCATCCATACTTCGACT	-0.82029	131	79	Yes
Homo Sapiens	PATU8988T_PANCREAS	10236	HNRNPR	-2.57322	4	9569	AGAACCAGATCCAGAAGTCA	-1.56349	57	20	Yes
Homo Sapiens	PATU8988T_PANCREAS	10236	HNRNPR	-2.57322	4	54171	GGTCCGGCCTTCTCAAAAAG	-1.42847	248	98	Yes
Homo Sapiens	PATU8988T_PANCREAS	10236	HNRNPR	-2.57322	4	15850	ATAACCAGTTCTCTCAAGCA	-1.20774	258	119	Yes
Homo Sapiens	PATU8988T_PANCREAS	10236	HNRNPR	-2.57322	4	5560	ACACTCCAAGGTGTTTACCA	-0.819359	154	93	Yes
Homo Sapiens	PATU8988T_PANCREAS	4849	CNOT3	-2.56776	4	41413	GAGGGACCAAATCAAGACAT	-3.68279	11	0	Yes
Homo Sapiens	PATU8988T_PANCREAS	4849	CNOT3	-2.56776	4	66885	TGAAGATCTCATCCTCCATG	-1.44832	50	19	Yes
Homo Sapiens	PATU8988T_PANCREAS	4849	CNOT3	-2.56776	4	66440	TCTTGCGGATGGCGTCAACG	-1.02382	18	9	Yes
Homo Sapiens	PATU8988T_PANCREAS	4849	CNOT3	-2.56776	4	24675	CATCGACACGCTCAACATGC	-0.817087	134	81	Yes
Homo Sapiens	PATU8988T_PANCREAS	10484	SEC23A	-2.56694	4	26350	CCACTTACTCAAGCAACACG	-2.25537	57	12	Yes
Homo Sapiens	PATU8988T_PANCREAS	10484	SEC23A	-2.56694	4	45287	GCCACCCCAGAGGAACGCAA	-1.75494	40	12	Yes
Homo Sapiens	PATU8988T_PANCREAS	10484	SEC23A	-2.56694	4	42083	GATATACCAGCATAACTAGG	-1.15441	103	49	Yes
Homo Sapiens	PATU8988T_PANCREAS	10484	SEC23A	-2.56694	4	8311	ACTCAGTATCAGCATTCAAG	-0.816923	106	64	Yes
Homo Sapiens	PATU8988T_PANCREAS	10671	DCTN6	-2.55779	4	73386	TTAGGGTGGATCACTGTCCG	-3.55726	32	2	Yes
Homo Sapiens	PATU8988T_PANCREAS	10671	DCTN6	-2.55779	4	51465	GGCCAATAGTGATTGGCGAA	-3.05202	30	3	Yes
Homo Sapiens	PATU8988T_PANCREAS	10671	DCTN6	-2.55779	4	9492	AGAAATGTAATATTGACAAG	-1.41975	14	5	Yes
Homo Sapiens	PATU8988T_PANCREAS	10671	DCTN6	-2.55779	4	65052	TCTACACATACAACTGCTCC	-0.258288	37	33	No
Homo Sapiens	PATU8988T_PANCREAS	1603	DAD1	-2.55779	4	48341	GCTGTATATACTGCTGACCG	-4.09782	15	0	Yes
Homo Sapiens	PATU8988T_PANCREAS	1603	DAD1	-2.55779	4	73442	TTATAGAACCATTACCCGCT	-2.09782	23	5	Yes
Homo Sapiens	PATU8988T_PANCREAS	1603	DAD1	-2.55779	4	31997	CGGGCTTCATCTCTTGTGTG	-1.41975	14	5	Yes
Homo Sapiens	PATU8988T_PANCREAS	1603	DAD1	-2.55779	4	66970	TGAAGGGGAAGGTCCCCACG	-0.419752	24	19	No
Homo Sapiens	PATU8988T_PANCREAS	171568	POLR3H	-2.55779	4	17761	ATGCAGGTCGTGTACAACGT	-4.79826	51	1	Yes
Homo Sapiens	PATU8988T_PANCREAS	171568	POLR3H	-2.55779	4	64401	TCCTCTCAAACTGCCAAGGG	-2.41975	4	0	Yes
Homo Sapiens	PATU8988T_PANCREAS	171568	POLR3H	-2.55779	4	47175	GCTCAACGACTCCATTGCCG	-1.41975	14	5	Yes
Homo Sapiens	PATU8988T_PANCREAS	171568	POLR3H	-2.55779	4	45487	GCCATCCCCAGGGAATACAT	0.317214	53	71	No
Homo Sapiens	PATU8988T_PANCREAS	2091	FBL	-2.55779	4	59936	TAATGAGGTCACGGCCAGAG	-2.09782	39	9	Yes
Homo Sapiens	PATU8988T_PANCREAS	2091	FBL	-2.55779	4	27009	CCAGTCGGGGAAGAATGTGA	-1.79826	25	7	Yes
Homo Sapiens	PATU8988T_PANCREAS	2091	FBL	-2.55779	4	6775	ACCAGATCCACATCAAACCG	-1.41975	4	1	Yes
Homo Sapiens	PATU8988T_PANCREAS	2091	FBL	-2.55779	4	6607	ACCAACGATGTCAGAGACAT	-0.0238231	37	39	No
Homo Sapiens	PATU8988T_PANCREAS	51126	NAA20	-2.55779	4	7220	ACCTACAATACCTCGCCCAC	-2.46039	35	6	Yes
Homo Sapiens	PATU8988T_PANCREAS	51126	NAA20	-2.55779	4	30237	CCTTAACAGGACTCTAGTAT	-1.87543	191	55	Yes
Homo Sapiens	PATU8988T_PANCREAS	51126	NAA20	-2.55779	4	59440	TAAACTTATGGAGTTACTAG	-1.41975	54	21	Yes
Homo Sapiens	PATU8988T_PANCREAS	51126	NAA20	-2.55779	4	6636	ACCAAGGCGTCGAAATTCTG	-0.238686	42	38	No
Homo Sapiens	PATU8988T_PANCREAS	6175	RPLP0	-2.55779	4	73485	TTATCCGAAATGTTTCATTG	-2.14729	177	42	Yes
Homo Sapiens	PATU8988T_PANCREAS	6175	RPLP0	-2.55779	4	10317	AGACTGCTGCCTCATATCCG	-1.84506	46	13	Yes
Homo Sapiens	PATU8988T_PANCREAS	6175	RPLP0	-2.55779	4	67017	TGAAGTGCTTGATATCACAG	-1.41975	4	1	Yes
Homo Sapiens	PATU8988T_PANCREAS	6175	RPLP0	-2.55779	4	21297	CACCACAGCCTTCCCGCGAA	-0.334863	32	27	No
Homo Sapiens	PATU8988T_PANCREAS	7335	UBE2V1	-2.55779	4	50038	GGAGATGGCACAGTTAGCTG	-3.05718	69	8	Yes
Homo Sapiens	PATU8988T_PANCREAS	7335	UBE2V1	-2.55779	4	67202	TGACACTTACAAGATGGACA	-1.94582	197	54	Yes
Homo Sapiens	PATU8988T_PANCREAS	7335	UBE2V1	-2.55779	4	25716	CCAACAGTCGGAAATTGCGA	-1.41975	59	23	Yes
Homo Sapiens	PATU8988T_PANCREAS	7335	UBE2V1	-2.55779	4	12524	AGCTCGACGCTTACTCTTGG	-0.298521	230	200	No
Homo Sapiens	PATU8988T_PANCREAS	7386	UQCRFS1	-2.55779	4	58721	GTTCTATGACGCACAAACAG	-4.41975	19	0	Yes
Homo Sapiens	PATU8988T_PANCREAS	7386	UQCRFS1	-2.55779	4	8327	ACTCATGCTGGAAACGAACT	-2.47634	285	54	Yes
Homo Sapiens	PATU8988T_PANCREAS	7386	UQCRFS1	-2.55779	4	56934	GTCTTCAAGAGAAAGCAGCG	-1.41975	69	27	Yes
Homo Sapiens	PATU8988T_PANCREAS	7386	UQCRFS1	-2.55779	4	23433	CAGGCACCTTGATGTCTGTG	0.359162	160	220	No
Homo Sapiens	PATU8988T_PANCREAS	90390	MED30	-2.55779	4	51706	GGCCGCCCGGGAAGTCAACA	-1.76079	18	5	Yes
Homo Sapiens	PATU8988T_PANCREAS	90390	MED30	-2.55779	4	39181	GACAAATGCAATGAAAACTG	-1.73525	55	17	Yes
Homo Sapiens	PATU8988T_PANCREAS	90390	MED30	-2.55779	4	49545	GGACATCGTGTACCGCACCA	-1.41975	19	7	Yes
Homo Sapiens	PATU8988T_PANCREAS	90390	MED30	-2.55779	4	5585	ACACTGGAACATATCAAGAC	-0.595323	23	16	No
Homo Sapiens	PATU8988T_PANCREAS	25914	RTTN	-2.55756	4	59067	GTTGTCAGAACATTTCCGGT	-1.94808	255	70	Yes
Homo Sapiens	PATU8988T_PANCREAS	25914	RTTN	-2.55756	4	927	AAAGCTTTAATGCTAGCGAA	-1.47853	262	100	Yes
Homo Sapiens	PATU8988T_PANCREAS	25914	RTTN	-2.55756	4	14110	AGGTAACCCCACATGGACCA	-1.41744	311	124	Yes
Homo Sapiens	PATU8988T_PANCREAS	25914	RTTN	-2.55756	4	38782	GAAGTGCCGCCACGACCAGT	-0.165274	612	584	No
Homo Sapiens	PATU8988T_PANCREAS	23291	FBXW11	-2.55725	4	10281	AGACTATAGAATCTAACTGG	-2.37466	62	12	Yes
Homo Sapiens	PATU8988T_PANCREAS	23291	FBXW11	-2.55725	4	15165	AGTGCAATACAGCCTCATTG	-1.59352	140	49	Yes
Homo Sapiens	PATU8988T_PANCREAS	23291	FBXW11	-2.55725	4	39310	GACACGGCGTAAAGTGATGT	-1.01536	135	71	Yes
Homo Sapiens	PATU8988T_PANCREAS	23291	FBXW11	-2.55725	4	30242	CCTTAATAGAATTATCTCGT	-0.814031	22	13	Yes
Homo Sapiens	PATU8988T_PANCREAS	4691	NCL	-2.55725	4	50015	GGAGATCAGATTAGTCAGCA	-1.58657	86	30	Yes
Homo Sapiens	PATU8988T_PANCREAS	4691	NCL	-2.55725	4	76019	TTTCTCTCCAGTATAGTACA	-1.09052	196	98	Yes
Homo Sapiens	PATU8988T_PANCREAS	4691	NCL	-2.55725	4	2604	AAGAGATTGAAAGCCGTAGT	-1.05	88	45	Yes
Homo Sapiens	PATU8988T_PANCREAS	4691	NCL	-2.55725	4	18367	ATGTCAGAATTGGTATGACT	-0.814031	22	13	Yes
Homo Sapiens	PATU8988T_PANCREAS	22974	TPX2	-2.5526	4	38858	GAAGTTTCTAAAAAGTACTG	-2.33486	32	6	Yes
Homo Sapiens	PATU8988T_PANCREAS	22974	TPX2	-2.5526	4	55850	GTAGTAAGTGTTGTCAACTG	-2.13885	106	25	Yes
Homo Sapiens	PATU8988T_PANCREAS	22974	TPX2	-2.5526	4	14754	AGTCAACTGATTTGGTGACC	-0.937883	144	80	Yes
Homo Sapiens	PATU8988T_PANCREAS	22974	TPX2	-2.5526	4	16610	ATCAAAGCCAATAGGCTCGG	-0.875431	107	62	Yes
Homo Sapiens	PATU8988T_PANCREAS	7381	UQCRB	-2.55208	4	47853	GCTGCAGGATTCAATAAACT	-3.40861	128	12	Yes
Homo Sapiens	PATU8988T_PANCREAS	7381	UQCRB	-2.55208	4	24191	CAGTTTCAGCATCAGGCAAG	-1.91725	119	33	Yes
Homo Sapiens	PATU8988T_PANCREAS	7381	UQCRB	-2.55208	4	23399	CAGGATGTTTCGCATTAAGA	-1.22335	95	43	Yes
Homo Sapiens	PATU8988T_PANCREAS	7381	UQCRB	-2.55208	4	46351	GCGAGATGATACAATATACG	-0.81152	40	24	Yes
Homo Sapiens	PATU8988T_PANCREAS	11066	SNRNP35	-2.55039	4	22247	CAGACTAAACTTGCAGACCA	-1.26383	91	40	Yes
Homo Sapiens	PATU8988T_PANCREAS	11066	SNRNP35	-2.55039	4	17222	ATCTCGGTAAGCTTTGATCA	-1.22822	323	147	Yes
Homo Sapiens	PATU8988T_PANCREAS	11066	SNRNP35	-2.55039	4	45130	GCATTGCCCTCCAGACCGCG	-0.931814	122	68	Yes
Homo Sapiens	PATU8988T_PANCREAS	11066	SNRNP35	-2.55039	4	50514	GGAGTATGATCCACTCAAAG	-0.874049	148	86	Yes
Homo Sapiens	PATU8988T_PANCREAS	153	ADRB1	-2.54948	4	31194	CGCACGCCCGTTGGCCAGCG	-1.26775	71	31	Yes
Homo Sapiens	PATU8988T_PANCREAS	153	ADRB1	-2.54948	4	70296	TGGCCCACACGGTGCACACG	-1.05986	149	76	Yes
Homo Sapiens	PATU8988T_PANCREAS	153	ADRB1	-2.54948	4	70286	TGGCCATCGCCAAGACGCCG	-0.905179	251	143	Yes
Homo Sapiens	PATU8988T_PANCREAS	153	ADRB1	-2.54948	4	55637	GTAGAAGGAGACTACGGACG	-0.873609	112	65	Yes
Homo Sapiens	PATU8988T_PANCREAS	1798	DPAGT1	-2.54774	4	57935	GTGGTAGAGCAATCCCAAAG	-3.12757	48	5	Yes
Homo Sapiens	PATU8988T_PANCREAS	1798	DPAGT1	-2.54774	4	64489	TCCTGTACTATGTCTACATG	-1.97229	10	2	Yes
Homo Sapiens	PATU8988T_PANCREAS	1798	DPAGT1	-2.54774	4	37251	CTTTGGCAACACGACCATTG	-1.06249	241	123	Yes
Homo Sapiens	PATU8988T_PANCREAS	1798	DPAGT1	-2.54774	4	30610	CGAACCCACTTACTTCATGG	-0.809478	112	68	Yes
Homo Sapiens	PATU8988T_PANCREAS	83461	CDCA3	-2.54245	4	5468	ACACCTATGAAGACCAGCAG	-2.05865	108	27	Yes
Homo Sapiens	PATU8988T_PANCREAS	83461	CDCA3	-2.54245	4	16052	ATACCAAGAGTAGGAGAGCG	-1.57013	196	70	Yes
Homo Sapiens	PATU8988T_PANCREAS	83461	CDCA3	-2.54245	4	68867	TGCCAGCACTAGGTGAACGG	-1.40903	133	53	Yes
Homo Sapiens	PATU8988T_PANCREAS	83461	CDCA3	-2.54245	4	5739	ACAGATAACTGGGTACCCAG	-0.707877	86	56	No
Homo Sapiens	PATU8988T_PANCREAS	5690	PSMB2	-2.5413	4	75689	TTTATAAGATGCGAAATGGT	-2.41975	19	3	Yes
Homo Sapiens	PATU8988T_PANCREAS	5690	PSMB2	-2.5413	4	2697	AAGATATTACTCCTGTGTGT	-2.09782	11	2	Yes
Homo Sapiens	PATU8988T_PANCREAS	5690	PSMB2	-2.5413	4	41210	GAGGAGGTTCACATGATATG	1.08275	14	33	No
Homo Sapiens	PATU8988T_PANCREAS	5690	PSMB2	-2.5413	4	13901	AGGGCCAGCGCTGTATTACA	2.19436	48	239	No
Homo Sapiens	PATU8988T_PANCREAS	51317	PHF21A	-2.53853	4	45135	GCATTGTGATAGCTACTCCA	-2.41975	64	12	Yes
Homo Sapiens	PATU8988T_PANCREAS	51317	PHF21A	-2.53853	4	7961	ACGTGGAGTGAGTCTAGGAG	-1.54713	70	25	Yes
Homo Sapiens	PATU8988T_PANCREAS	51317	PHF21A	-2.53853	4	5785	ACAGCAAATCCGGTCTACAG	-1.40677	165	66	Yes
Homo Sapiens	PATU8988T_PANCREAS	51317	PHF21A	-2.53853	4	67351	TGACCTTACTAGACGTCTGG	0.481725	88	132	No
Homo Sapiens	PATU8988T_PANCREAS	9752	PCDHA9	-2.53797	4	59368	TAAAAGAGGACGCACAACTG	-1.67691	244	81	Yes
Homo Sapiens	PATU8988T_PANCREAS	9752	PCDHA9	-2.53797	4	24009	CAGTGAGCGAGATGGTGCTG	-1.00161	231	123	Yes
Homo Sapiens	PATU8988T_PANCREAS	9752	PCDHA9	-2.53797	4	58973	GTTGGATTCCAAAGGCCGCG	-0.899884	135	77	Yes
Homo Sapiens	PATU8988T_PANCREAS	9752	PCDHA9	-2.53797	4	4952	ACAAAAGAATCTGTTCATCG	-0.869199	98	57	Yes
Homo Sapiens	PATU8988T_PANCREAS	51611	DPH5	-2.53715	4	58717	GTTCTAAGAGCAACAAAGCT	-2.33486	65	13	Yes
Homo Sapiens	PATU8988T_PANCREAS	51611	DPH5	-2.53715	4	60197	TACAGTTAGGACTGAGGTGT	-2.29946	68	14	Yes
Homo Sapiens	PATU8988T_PANCREAS	51611	DPH5	-2.53715	4	46100	GCCTCCATAATGAATGCTGT	-0.719312	59	38	No
Homo Sapiens	PATU8988T_PANCREAS	51611	DPH5	-2.53715	4	24023	CAGTGATGTTGCATTCCTTG	1.5985	53	174	No
Homo Sapiens	PATU8988T_PANCREAS	53343	NUDT9	-2.53669	4	69875	TGGAGAATGGGCAATCCCAG	-2.88442	68	9	Yes
Homo Sapiens	PATU8988T_PANCREAS	53343	NUDT9	-2.53669	4	18673	ATTAGAACCAGACATGACGT	-1.45772	153	59	Yes
Homo Sapiens	PATU8988T_PANCREAS	53343	NUDT9	-2.53669	4	57738	GTGGCAAGACTATAAGCCTG	-1.40525	98	39	Yes
Homo Sapiens	PATU8988T_PANCREAS	53343	NUDT9	-2.53669	4	30942	CGAGGACCTGATAGTCACAG	-0.202521	199	185	No
Homo Sapiens	PATU8988T_PANCREAS	79029	SPATA5L1	-2.5359	4	11509	AGCACCCGAGAGCCGCGTAG	-3.29946	45	4	Yes
Homo Sapiens	PATU8988T_PANCREAS	79029	SPATA5L1	-2.5359	4	2717	AAGATCTCGCTACCCGACGG	-2.06745	46	11	Yes
Homo Sapiens	PATU8988T_PANCREAS	79029	SPATA5L1	-2.5359	4	35405	CTGGCGGAGCGACCACCACG	-1.26221	64	28	Yes
Homo Sapiens	PATU8988T_PANCREAS	79029	SPATA5L1	-2.5359	4	4368	AATGACGCTTCGAAACGATG	1.01765	23	51	No
Homo Sapiens	PATU8988T_PANCREAS	9818	NUPL1	-2.53325	4	32743	CTAAGGCTCCCCCTAAAGAG	-2.67071	118	19	Yes
Homo Sapiens	PATU8988T_PANCREAS	9818	NUPL1	-2.53325	4	1153	AAATAAGCAACCCTTCTGTG	-2.23533	65	14	Yes
Homo Sapiens	PATU8988T_PANCREAS	9818	NUPL1	-2.53325	4	45344	GCCACTGGGTTCACTCTAGG	-1.40363	88	35	Yes
Homo Sapiens	PATU8988T_PANCREAS	9818	NUPL1	-2.53325	4	4786	AATTCACATATAACCCCTCA	-0.731696	44	28	No
Homo Sapiens	PATU8988T_PANCREAS	6133	RPL9	-2.53037	4	29963	CCTGGATAACAACGTTGATG	-2.83479	19	2	Yes
Homo Sapiens	PATU8988T_PANCREAS	6133	RPL9	-2.53037	4	17508	ATGACTACAAATAGTCCGAA	-1.7759	15	4	Yes
Homo Sapiens	PATU8988T_PANCREAS	6133	RPL9	-2.53037	4	53677	GGGTGAAAAATATATCCGCA	-1.15332	105	50	Yes
Homo Sapiens	PATU8988T_PANCREAS	6133	RPL9	-2.53037	4	65145	TCTAGTCGACATTACTCTGA	-0.803254	180	110	Yes
Homo Sapiens	PATU8988T_PANCREAS	29956	CERS2	-2.52666	4	19676	CAAAGAAGTATCGAACGATG	-1.51286	71	26	Yes
Homo Sapiens	PATU8988T_PANCREAS	29956	CERS2	-2.52666	4	65693	TCTGATGTCAAGCGAAAGGT	-1.48485	67	25	Yes
Homo Sapiens	PATU8988T_PANCREAS	29956	CERS2	-2.52666	4	27281	CCATGATTAGAGTCCCAGCT	-1.08633	124	62	Yes
Homo Sapiens	PATU8988T_PANCREAS	29956	CERS2	-2.52666	4	37817	GAACATTTCTACCTGACCAG	-0.802368	87	53	Yes
Homo Sapiens	PATU8988T_PANCREAS	3276	PRMT1	-2.5257	4	42860	GATGGCCGTCACATACAGCG	-2.73525	55	8	Yes
Homo Sapiens	PATU8988T_PANCREAS	3276	PRMT1	-2.5257	4	852	AAAGCCAACAAGTTAGACCA	-1.7759	95	29	Yes
Homo Sapiens	PATU8988T_PANCREAS	3276	PRMT1	-2.5257	4	57718	GTGGATGCCAAAGTGTGCGT	-1.40039	73	29	Yes
Homo Sapiens	PATU8988T_PANCREAS	3276	PRMT1	-2.5257	4	53634	GGGTCCACGACATCCACTAG	-0.589359	141	100	No
Homo Sapiens	PATU8988T_PANCREAS	7295	TXN	-2.52545	4	54366	GGTGAAGCAGATCGAGAGCA	-2.55726	21	3	Yes
Homo Sapiens	PATU8988T_PANCREAS	7295	TXN	-2.52545	4	60688	TACTTCAAGGAATATCACGT	-2.41975	4	0	Yes
Homo Sapiens	PATU8988T_PANCREAS	7295	TXN	-2.52545	4	61285	TAGTTGACTTCTCAGCCACG	-0.286858	56	49	No
Homo Sapiens	PATU8988T_PANCREAS	7295	TXN	-2.52545	4	21017	CACACTCTGAAGCAACATCC	0.317214	8	11	No
Homo Sapiens	PATU8988T_PANCREAS	7514	XPO1	-2.52545	4	61234	TAGTCGAATGGCTAAACCAG	-5.22711	34	0	Yes
Homo Sapiens	PATU8988T_PANCREAS	7514	XPO1	-2.52545	4	15122	AGTGAGCTCTCAAAAAACGT	-2.41975	9	1	Yes
Homo Sapiens	PATU8988T_PANCREAS	7514	XPO1	-2.52545	4	65262	TCTCAGGGAAACTCTTATGG	-0.0978237	0	0	No
Homo Sapiens	PATU8988T_PANCREAS	7514	XPO1	-2.52545	4	62391	TCACACCAGCAATCTCAGTG	-0.0978237	0	0	No
Homo Sapiens	PATU8988T_PANCREAS	79019	CENPM	-2.52545	4	27829	CCCCAGTCTCCAGAACACAG	-5.26775	35	0	Yes
Homo Sapiens	PATU8988T_PANCREAS	79019	CENPM	-2.52545	4	52119	GGCTACTTACACCTTCAGCT	-2.41975	39	7	Yes
Homo Sapiens	PATU8988T_PANCREAS	79019	CENPM	-2.52545	4	1599	AACACGATCAGGTCAATTCG	-0.0865084	126	127	No
Homo Sapiens	PATU8988T_PANCREAS	79019	CENPM	-2.52545	4	32224	CGTACTTACCACCTGTGGCG	-0.0294368	102	107	No
Homo Sapiens	PATU8988T_PANCREAS	908	CCT6A	-2.52545	4	24637	CATCCTAGAATAATCACTGA	-3.93913	42	2	Yes
Homo Sapiens	PATU8988T_PANCREAS	908	CCT6A	-2.52545	4	7952	ACGTGCTAAGGACCAACCTG	-2.41975	4	0	Yes
Homo Sapiens	PATU8988T_PANCREAS	908	CCT6A	-2.52545	4	32761	CTAATGACACGTTACAAGTG	-0.583251	13	9	No
Homo Sapiens	PATU8988T_PANCREAS	908	CCT6A	-2.52545	4	23564	CAGGGAAACACTTATAGATG	-0.360858	5	4	No
Homo Sapiens	PATU8988T_PANCREAS	25976	TIPARP	-2.52388	4	936	AAAGGACAACTACTCAAAAG	-2.6262	74	12	Yes
Homo Sapiens	PATU8988T_PANCREAS	25976	TIPARP	-2.52388	4	70118	TGGATGGAGAGAGTATCCCG	-1.73917	286	91	Yes
Homo Sapiens	PATU8988T_PANCREAS	25976	TIPARP	-2.52388	4	38365	GAAGCAGTATAAAACAGGAG	-1.39929	174	70	Yes
Homo Sapiens	PATU8988T_PANCREAS	25976	TIPARP	-2.52388	4	73981	TTCCATCAGAAACCCTCAGT	-0.401977	120	97	No
Homo Sapiens	PATU8988T_PANCREAS	440275	EIF2AK4	-2.52285	4	8825	ACTGGCCAAGAAACACTGTG	-2.44022	70	13	Yes
Homo Sapiens	PATU8988T_PANCREAS	440275	EIF2AK4	-2.52285	4	55803	GTAGGCCTTCCCATCCACGT	-2.41148	173	34	Yes
Homo Sapiens	PATU8988T_PANCREAS	440275	EIF2AK4	-2.52285	4	43536	GCAAGACGACTCCATCGTGG	-0.533923	91	67	No
Homo Sapiens	PATU8988T_PANCREAS	440275	EIF2AK4	-2.52285	4	13317	AGGATGACCGAGCTGCACGC	0.107434	241	278	No
Homo Sapiens	PATU8988T_PANCREAS	57038	RARS2	-2.52208	4	19204	ATTGTGGTTGAATTCAGGTG	-1.3847	60	24	Yes
Homo Sapiens	PATU8988T_PANCREAS	57038	RARS2	-2.52208	4	8691	ACTGCATGCCCCAATCGCCA	-1.29946	45	19	Yes
Homo Sapiens	PATU8988T_PANCREAS	57038	RARS2	-2.52208	4	57996	GTGGTGAGTGAAATCAGTAC	-1.25537	57	25	Yes
Homo Sapiens	PATU8988T_PANCREAS	57038	RARS2	-2.52208	4	25340	CATTACAGTACAAATTGAGG	1.51099	19	60	No
Homo Sapiens	PATU8988T_PANCREAS	9453	GGPS1	-2.51977	4	3309	AAGGCCTAGATATTTACTGG	-3.94582	71	4	Yes
Homo Sapiens	PATU8988T_PANCREAS	9453	GGPS1	-2.51977	4	39206	GACAACTCAAAACTCCGACG	-3.03642	45	5	Yes
Homo Sapiens	PATU8988T_PANCREAS	9453	GGPS1	-2.51977	4	11992	AGCCCAAGTGTATTAAGTAG	-1.25394	77	34	Yes
Homo Sapiens	PATU8988T_PANCREAS	9453	GGPS1	-2.51977	4	49805	GGACTGTTTGGATTAGCAGT	1.03968	9	21	No
Homo Sapiens	PATU8988T_PANCREAS	1615	DARS	-2.51843	4	25318	CATTAAACTGCTGCTGACGT	-1.68279	98	32	Yes
Homo Sapiens	PATU8988T_PANCREAS	1615	DARS	-2.51843	4	12853	AGGAAGAGCTACTGTTAACC	-1.48249	93	35	Yes
Homo Sapiens	PATU8988T_PANCREAS	1615	DARS	-2.51843	4	15990	ATACAATCACAAGAAAAACC	-1.39738	63	25	Yes
Homo Sapiens	PATU8988T_PANCREAS	1615	DARS	-2.51843	4	24429	CATCAACAAAGAGAGCATTG	-0.460394	26	20	No
Homo Sapiens	PATU8988T_PANCREAS	27158	NDOR1	-2.51843	4	24602	CATCCCCGTTATCCGGCCGA	-1.7759	95	29	Yes
Homo Sapiens	PATU8988T_PANCREAS	27158	NDOR1	-2.51843	4	47784	GCTGATTCAGCCCTCCAACT	-1.50445	113	42	Yes
Homo Sapiens	PATU8988T_PANCREAS	27158	NDOR1	-2.51843	4	31689	CGGCAAAGTCCATCTGACAG	-1.39738	31	12	Yes
Homo Sapiens	PATU8988T_PANCREAS	27158	NDOR1	-2.51843	4	15610	AGTTCGAAGAAGGAGCGGCG	-0.557255	65	47	No
Homo Sapiens	PATU8988T_PANCREAS	10296	MAEA	-2.5182	4	15891	ATAAGAGACTGGACGCTGTG	-1.7716	401	125	Yes
Homo Sapiens	PATU8988T_PANCREAS	10296	MAEA	-2.5182	4	31195	CGCACGCCCTACCTTGTACG	-1.56845	387	139	Yes
Homo Sapiens	PATU8988T_PANCREAS	10296	MAEA	-2.5182	4	46990	GCGTTGCGGCTACTACAACA	-1.39694	250	101	Yes
Homo Sapiens	PATU8988T_PANCREAS	10296	MAEA	-2.5182	4	26800	CCAGGAGTACCCGACCCTCA	-0.333712	536	455	No
Homo Sapiens	PATU8988T_PANCREAS	4141	MARS	-2.51696	4	42360	GATCGGCAGACTTTACACTG	-3.68279	11	0	Yes
Homo Sapiens	PATU8988T_PANCREAS	4141	MARS	-2.51696	4	19604	CAAACGAAATGTTAAACCAG	-1.5384	18	6	Yes
Homo Sapiens	PATU8988T_PANCREAS	4141	MARS	-2.51696	4	2736	AAGATGACCTCACTAACCAG	-0.972293	10	5	Yes
Homo Sapiens	PATU8988T_PANCREAS	4141	MARS	-2.51696	4	15851	ATAACCCGAGACCTCAAATG	-0.863358	33	19	Yes
Homo Sapiens	PATU8988T_PANCREAS	23450	SF3B3	-2.51454	4	2441	AAGAATAGCTCAACCATGAG	-1.98235	47	12	Yes
Homo Sapiens	PATU8988T_PANCREAS	23450	SF3B3	-2.51454	4	11586	AGCAGACAATGATCCAACAG	-1.41233	96	38	Yes
Homo Sapiens	PATU8988T_PANCREAS	23450	SF3B3	-2.51454	4	26060	CCACAGGCCACATACAACTG	-0.972293	32	17	Yes
Homo Sapiens	PATU8988T_PANCREAS	23450	SF3B3	-2.51454	4	67704	TGAGCCGGATCTCAGTAACC	-0.862011	106	62	Yes
Homo Sapiens	PATU8988T_PANCREAS	51073	MRPL4	-2.51233	4	46194	GCCTGGGTCGAGTCCTTGCG	-2.17874	54	12	Yes
Homo Sapiens	PATU8988T_PANCREAS	51073	MRPL4	-2.51233	4	46560	GCGCGGTGGCGAAAACATCG	-1.62139	22	7	Yes
Homo Sapiens	PATU8988T_PANCREAS	51073	MRPL4	-2.51233	4	20211	CAAGACCAAGACGAGAGCCG	-1.39481	171	69	Yes
Homo Sapiens	PATU8988T_PANCREAS	51073	MRPL4	-2.51233	4	45070	GCATGTAGTAGTAACTTGTG	0.159334	81	97	No
Homo Sapiens	PATU8988T_PANCREAS	84881	RPUSD4	-2.50801	4	59126	GTTGTTTAGAACCCGTCAGG	-1.95381	180	49	Yes
Homo Sapiens	PATU8988T_PANCREAS	84881	RPUSD4	-2.50801	4	31877	CGGCTGGACAAGGAAACCAC	-1.64326	107	36	Yes
Homo Sapiens	PATU8988T_PANCREAS	84881	RPUSD4	-2.50801	4	36840	CTTGCTAAGGCACTGACCCG	-1.2438	238	107	Yes
Homo Sapiens	PATU8988T_PANCREAS	84881	RPUSD4	-2.50801	4	71853	TGTCCACAAACGCTGTTCAG	-0.795997	158	97	Yes
Homo Sapiens	PATU8988T_PANCREAS	10444	ZER1	-2.50604	4	51284	GGCAGGACGAGTCTATCCAG	-2.80932	130	19	Yes
Homo Sapiens	PATU8988T_PANCREAS	10444	ZER1	-2.50604	4	13719	AGGCTGAAGAAGCTCTCGTG	-1.24517	205	92	Yes
Homo Sapiens	PATU8988T_PANCREAS	10444	ZER1	-2.50604	4	20625	CAAGTTCAAGCTGACTCGGG	-0.935552	167	93	Yes
Homo Sapiens	PATU8988T_PANCREAS	10444	ZER1	-2.50604	4	23578	CAGGGACCCAATCAATCATG	-0.859312	177	104	Yes
Homo Sapiens	PATU8988T_PANCREAS	832	CAPZB	-2.50603	4	35084	CTGCTGGGATTCCATCCACG	-1.81867	88	26	Yes
Homo Sapiens	PATU8988T_PANCREAS	832	CAPZB	-2.50603	4	23751	CAGGTCTCGATACTGGTCAA	-1.4489	124	48	Yes
Homo Sapiens	PATU8988T_PANCREAS	832	CAPZB	-2.50603	4	50429	GGAGGTCAACTTGTAATGGG	-1.39155	75	30	Yes
Homo Sapiens	PATU8988T_PANCREAS	832	CAPZB	-2.50603	4	50022	GGAGATCCTCACATAGACTG	-0.756787	89	56	No
Homo Sapiens	PATU8988T_PANCREAS	7328	UBE2H	-2.50595	4	73371	TTAGGATAGGCCAATAACTG	-3.13964	139	16	Yes
Homo Sapiens	PATU8988T_PANCREAS	7328	UBE2H	-2.50595	4	47840	GCTGCAGCGTCACCATTGAG	-1.46621	141	54	Yes
Homo Sapiens	PATU8988T_PANCREAS	7328	UBE2H	-2.50595	4	48747	GCTTGTATTCTTCTGGTCGG	-1.2336	166	75	Yes
Homo Sapiens	PATU8988T_PANCREAS	7328	UBE2H	-2.50595	4	7705	ACGCTTCATCAATGTTGGGA	-0.795261	119	73	Yes
Homo Sapiens	PATU8988T_PANCREAS	64105	CENPK	-2.50379	4	18392	ATGTCGAAAGGGAACAACGG	-5.52409	42	0	Yes
Homo Sapiens	PATU8988T_PANCREAS	64105	CENPK	-2.50379	4	66693	TGAAATGGTACTGTCCACTA	-2.57895	66	11	Yes
Homo Sapiens	PATU8988T_PANCREAS	64105	CENPK	-2.50379	4	34868	CTGCCATTGACTGAGTTCAG	-1.39061	48	19	Yes
Homo Sapiens	PATU8988T_PANCREAS	64105	CENPK	-2.50379	4	8268	ACTCACCGATTCAAATGCTC	0.972566	19	41	No
Homo Sapiens	PATU8988T_PANCREAS	55168	MRPS18A	-2.50319	4	61266	TAGTGGTGGAGACCCAAGAA	-2.91279	189	26	Yes
Homo Sapiens	PATU8988T_PANCREAS	55168	MRPS18A	-2.50319	4	24147	CAGTTCATCCGGCCTCATGG	-2.39738	63	12	Yes
Homo Sapiens	PATU8988T_PANCREAS	55168	MRPS18A	-2.50319	4	49111	GGAAGAACACCGCAAGATCG	-0.868342	144	84	No
Homo Sapiens	PATU8988T_PANCREAS	55168	MRPS18A	-2.50319	4	28844	CCGGGCCCGCTAGTAGCCCA	-0.767178	131	82	No
Homo Sapiens	PATU8988T_PANCREAS	54475	NLE1	-2.49619	4	56406	GTCCACGGGCACGTCGAACG	-4.14222	32	1	Yes
Homo Sapiens	PATU8988T_PANCREAS	54475	NLE1	-2.49619	4	31613	CGGACTCTGAAGATAGCCTG	-1.79826	12	3	Yes
Homo Sapiens	PATU8988T_PANCREAS	54475	NLE1	-2.49619	4	28967	CCGTCAGTGTCACTTACGCA	-1.38733	21	8	Yes
Homo Sapiens	PATU8988T_PANCREAS	54475	NLE1	-2.49619	4	67325	TGACCCTTGCATGTGAAATG	-0.482488	46	35	No
Homo Sapiens	PATU8988T_PANCREAS	85403	EAF1	-2.48909	4	34502	CTGACTTACAACGAATAGTG	-2.00803	108	28	Yes
Homo Sapiens	PATU8988T_PANCREAS	85403	EAF1	-2.48909	4	50210	GGAGCTCTGAATGGCATAGG	-1.51286	71	26	Yes
Homo Sapiens	PATU8988T_PANCREAS	85403	EAF1	-2.48909	4	36289	CTTATTATTAATCATGACAC	-1.38413	99	40	Yes
Homo Sapiens	PATU8988T_PANCREAS	85403	EAF1	-2.48909	4	7145	ACCGCGAGGAACATTGCCTG	0.902176	25	51	No
Homo Sapiens	PATU8988T_PANCREAS	10199	MPHOSPH10	-2.48357	4	15719	AGTTGTTAGAAAAAAAGCCG	-2.74168	24	3	Yes
Homo Sapiens	PATU8988T_PANCREAS	10199	MPHOSPH10	-2.48357	4	69642	TGGAAGATATCATTAAACAG	-2.64802	81	13	Yes
Homo Sapiens	PATU8988T_PANCREAS	10199	MPHOSPH10	-2.48357	4	41198	GAGGAGGAAGTGTCCGACAT	-1.37986	106	43	Yes
Homo Sapiens	PATU8988T_PANCREAS	10199	MPHOSPH10	-2.48357	4	3517	AAGGTGCAAAACAAAGGACA	-0.549203	133	97	No
Homo Sapiens	PATU8988T_PANCREAS	79897	RPP21	-2.48313	4	57024	GTGAAGAGGACTCTCTGTCG	-2.72787	129	20	Yes
Homo Sapiens	PATU8988T_PANCREAS	79897	RPP21	-2.48313	4	66276	TCTTCACCGAGGGATCCCTG	-2.31414	315	67	Yes
Homo Sapiens	PATU8988T_PANCREAS	79897	RPP21	-2.48313	4	35482	CTGGGCAAGGACACAATGGG	-1.37939	281	115	Yes
Homo Sapiens	PATU8988T_PANCREAS	79897	RPP21	-2.48313	4	13003	AGGACCGCGAGGCCTTCCAG	-0.682786	38	25	No
Homo Sapiens	PATU8988T_PANCREAS	23195	MDN1	-2.48231	4	57731	GTGGCAAAAAGCATAAACCG	-2.68279	5	0	Yes
Homo Sapiens	PATU8988T_PANCREAS	23195	MDN1	-2.48231	4	3712	AAGTCTGAGGAGGTTCTACG	-2.37793	67	13	Yes
Homo Sapiens	PATU8988T_PANCREAS	23195	MDN1	-2.48231	4	62028	TATTTGGCTACCCTTACGGG	-0.714495	68	44	No
Homo Sapiens	PATU8988T_PANCREAS	23195	MDN1	-2.48231	4	14372	AGGTGGTAAAGCTATCACGA	0.0721013	15	17	No
Homo Sapiens	PATU8988T_PANCREAS	6188	RPS3	-2.48231	4	11229	AGATGGCTACTCTGGAGTTG	-6.30728	73	0	Yes
Homo Sapiens	PATU8988T_PANCREAS	6188	RPS3	-2.48231	4	41827	GAGTGGGGCCAAAGGCTGCG	-2.37793	33	6	Yes
Homo Sapiens	PATU8988T_PANCREAS	6188	RPS3	-2.48231	4	47586	GCTGAAAAGGTGGCCACTAG	-0.733251	159	102	No
Homo Sapiens	PATU8988T_PANCREAS	6188	RPS3	-2.48231	4	1258	AAATCATTATCTTAGCCACC	-0.428469	82	65	No
Homo Sapiens	PATU8988T_PANCREAS	22941	SHANK2	-2.47726	4	8498	ACTCTGAAGACCTCTACAGT	-1.68279	116	38	Yes
Homo Sapiens	PATU8988T_PANCREAS	22941	SHANK2	-2.47726	4	28590	CCGCCGGAAACCATCCGATG	-1.51946	291	108	Yes
Homo Sapiens	PATU8988T_PANCREAS	22941	SHANK2	-2.47726	4	43565	GCAAGCCGGACTAAGGACCG	-1.15397	130	62	Yes
Homo Sapiens	PATU8988T_PANCREAS	22941	SHANK2	-2.47726	4	61443	TATCACACAGCCATCGTCGG	-0.784163	139	86	Yes
Homo Sapiens	PATU8988T_PANCREAS	2079	ERH	-2.47482	4	22911	CAGCCTACCAAGAGGCCAGA	-1.81403	22	6	Yes
Homo Sapiens	PATU8988T_PANCREAS	2079	ERH	-2.47482	4	16151	ATACTTACACCAGGCAGCTG	-1.76079	18	5	Yes
Homo Sapiens	PATU8988T_PANCREAS	2079	ERH	-2.47482	4	34669	CTGATGTCATATGTGATAGA	-1.23533	21	9	Yes
Homo Sapiens	PATU8988T_PANCREAS	2079	ERH	-2.47482	4	59279	GTTTGATTTCATCGATGATC	1.21533	98	245	No
Homo Sapiens	PATU8988T_PANCREAS	8934	RAB29	-2.47482	4	19545	CAAACACTACAAGTCCACGG	-1.65334	96	32	Yes
Homo Sapiens	PATU8988T_PANCREAS	8934	RAB29	-2.47482	4	33186	CTATCTCGTAGTCAGACCAC	-1.28835	193	84	Yes
Homo Sapiens	PATU8988T_PANCREAS	8934	RAB29	-2.47482	4	11426	AGCAAGCTCACACTACCCAA	-1.23533	32	14	Yes
Homo Sapiens	PATU8988T_PANCREAS	8934	RAB29	-2.47482	4	2034	AACGTCAAACATAATAACAC	3.13922	6	65	No
Homo Sapiens	PATU8988T_PANCREAS	9765	ZFYVE16	-2.47482	4	56805	GTCTCAGCACTTAAACAACC	-2.11413	88	21	Yes
Homo Sapiens	PATU8988T_PANCREAS	9765	ZFYVE16	-2.47482	4	24183	CAGTTGTAGAATCTCAAGAG	-1.74249	221	70	Yes
Homo Sapiens	PATU8988T_PANCREAS	9765	ZFYVE16	-2.47482	4	73330	TTAGAGTTGAAGCTAACCTG	-1.23533	131	59	Yes
Homo Sapiens	PATU8988T_PANCREAS	9765	ZFYVE16	-2.47482	4	72224	TGTGATCTGATAAGTGACAT	1.39075	97	274	No
Homo Sapiens	PATU8988T_PANCREAS	5269	SERPINB6	-2.47172	4	37192	CTTTCTTTCAATAAAAGTGG	-2.79085	96	14	Yes
Homo Sapiens	PATU8988T_PANCREAS	5269	SERPINB6	-2.47172	4	72667	TGTTACCGTTCTCAAGTCAG	-1.37705	232	95	Yes
Homo Sapiens	PATU8988T_PANCREAS	5269	SERPINB6	-2.47172	4	35476	CTGGGATGAACAGTTTGACA	-1.37346	183	75	Yes
Homo Sapiens	PATU8988T_PANCREAS	5269	SERPINB6	-2.47172	4	36501	CTTCCGCTCAGGTAAAATTG	0.0505681	119	132	No
Homo Sapiens	PATU8988T_PANCREAS	10426	TUBGCP3	-2.47166	4	24124	CAGTTAAAACAGATCGACTG	-2.54261	97	17	Yes
Homo Sapiens	PATU8988T_PANCREAS	10426	TUBGCP3	-2.47166	4	42229	GATCATAGGTCCAAACCAGG	-2.37084	57	11	Yes
Homo Sapiens	PATU8988T_PANCREAS	10426	TUBGCP3	-2.47166	4	11774	AGCATCATCATACCGTCCTG	-0.609324	66	46	No
Homo Sapiens	PATU8988T_PANCREAS	10426	TUBGCP3	-2.47166	4	41982	GATACAAAGTCGTAGCTGGA	0.424129	77	111	No
Homo Sapiens	PATU8988T_PANCREAS	29929	ALG6	-2.46558	4	63212	TCATAATCACCAAACATAGG	-2.13964	69	16	Yes
Homo Sapiens	PATU8988T_PANCREAS	29929	ALG6	-2.46558	4	376	AAAATGCCAGTGACCCTAGG	-1.47257	152	58	Yes
Homo Sapiens	PATU8988T_PANCREAS	29929	ALG6	-2.46558	4	18744	ATTATTAATTGGATGTGACG	-1.22974	102	46	Yes
Homo Sapiens	PATU8988T_PANCREAS	29929	ALG6	-2.46558	4	19792	CAAATAATCCACGATCAACC	1.53961	17	55	No
Homo Sapiens	PATU8988T_PANCREAS	51463	GPR89B	-2.46389	4	50711	GGATCAGCAGAATTACACAC	-2.32022	111	23	Yes
Homo Sapiens	PATU8988T_PANCREAS	51463	GPR89B	-2.46389	4	62673	TCACTCCAATCACACCAACC	-2.20421	210	48	Yes
Homo Sapiens	PATU8988T_PANCREAS	51463	GPR89B	-2.46389	4	40227	GAGAACAATGTTCCAGAAGG	-1.37084	202	83	Yes
Homo Sapiens	PATU8988T_PANCREAS	51463	GPR89B	-2.46389	4	3992	AATACTCCAAAACCTTCAAG	-0.394217	69	56	No
Homo Sapiens	PATU8988T_PANCREAS	64771	C6orf106	-2.46389	4	75606	TTTACAAACTGAGTATCCGG	-1.4489	124	48	Yes
Homo Sapiens	PATU8988T_PANCREAS	64771	C6orf106	-2.46389	4	34428	CTGACATCTGCAATCTCTTG	-1.39061	146	59	Yes
Homo Sapiens	PATU8988T_PANCREAS	64771	C6orf106	-2.46389	4	55197	GGTTTGTCTTAAATATGTCG	-1.37084	86	35	Yes
Homo Sapiens	PATU8988T_PANCREAS	64771	C6orf106	-2.46389	4	47037	GCTACAGGACTCTACTATGG	0.243213	74	94	No
Homo Sapiens	PATU8988T_PANCREAS	7014	TERF2	-2.46389	4	66086	TCTGTCTGAAGTCCCCGTAC	-2.84506	46	6	Yes
Homo Sapiens	PATU8988T_PANCREAS	7014	TERF2	-2.46389	4	1131	AAAGTTCTGGATAACAGGAT	-1.53078	80	29	Yes
Homo Sapiens	PATU8988T_PANCREAS	7014	TERF2	-2.46389	4	53765	GGGTTATGCAGTGTCTGTCG	-1.37084	28	11	Yes
Homo Sapiens	PATU8988T_PANCREAS	7014	TERF2	-2.46389	4	31415	CGCGCGGCGATCGGACACGA	0.552234	129	203	No
Homo Sapiens	PATU8988T_PANCREAS	116540	MRPL53	-2.4598	4	11743	AGCAGTTGAGATTAGTGGAG	-1.7317	179	57	Yes
Homo Sapiens	PATU8988T_PANCREAS	116540	MRPL53	-2.4598	4	28343	CCGAACAGCACGTCCACGCA	-1.17912	145	68	Yes
Homo Sapiens	PATU8988T_PANCREAS	116540	MRPL53	-2.4598	4	9333	AGAAAAACGTGGAATCGACG	-1.11342	185	91	Yes
Homo Sapiens	PATU8988T_PANCREAS	116540	MRPL53	-2.4598	4	47250	GCTCAGTGATTGCGGACGTG	-0.777423	188	117	Yes
Homo Sapiens	PATU8988T_PANCREAS	26135	SERBP1	-2.45613	4	1530	AACAAGAAAAAAGAAGCCGG	-1.36631	52	21	Yes
Homo Sapiens	PATU8988T_PANCREAS	26135	SERBP1	-2.45613	4	64579	TCGAATCTTCGTTCACGAGG	-1.00471	149	79	Yes
Homo Sapiens	PATU8988T_PANCREAS	26135	SERBP1	-2.45613	4	71742	TGTCAAAGACGAATTAACGT	-0.918854	52	29	Yes
Homo Sapiens	PATU8988T_PANCREAS	26135	SERBP1	-2.45613	4	62144	TCAACCACGCCAACGCTGGG	-0.841484	71	42	Yes
Homo Sapiens	PATU8988T_PANCREAS	11157	LSM6	-2.45473	4	4174	AATCATCGGACGACCAGTTG	-4.74168	24	0	Yes
Homo Sapiens	PATU8988T_PANCREAS	11157	LSM6	-2.45473	4	40170	GACTTCTTAAAGCAAATCAT	-2.23533	21	4	Yes
Homo Sapiens	PATU8988T_PANCREAS	11157	LSM6	-2.45473	4	76241	TTTGCTTTAAGAAGTCACTA	-0.856816	65	38	No
Homo Sapiens	PATU8988T_PANCREAS	11157	LSM6	-2.45473	4	4840	AATTCTGGAGTGGATTATCG	1.56514	11	37	No
Homo Sapiens	PATU8988T_PANCREAS	79954	NOL10	-2.45368	4	65024	TCTAAGAAGGAACACCACCG	-3.41975	39	3	Yes
Homo Sapiens	PATU8988T_PANCREAS	79954	NOL10	-2.45368	4	58142	GTGTCATAACATCGAACCCG	-1.32022	27	11	Yes
Homo Sapiens	PATU8988T_PANCREAS	79954	NOL10	-2.45368	4	6991	ACCCATGCATATATGCCCGG	-0.934325	24	13	Yes
Homo Sapiens	PATU8988T_PANCREAS	79954	NOL10	-2.45368	4	19239	ATTTAATGGTGCCTTGACCA	-0.840328	86	51	Yes
Homo Sapiens	PATU8988T_PANCREAS	29093	MRPL22	-2.45287	4	37051	CTTGTGTGGATATATGATTG	-1.65108	134	45	Yes
Homo Sapiens	PATU8988T_PANCREAS	29093	MRPL22	-2.45287	4	7103	ACCCTTTAATTCTAGATACG	-1.64531	75	25	Yes
Homo Sapiens	PATU8988T_PANCREAS	29093	MRPL22	-2.45287	4	38038	GAACTTACTGCTGGTCTCCG	-1.36493	141	58	Yes
Homo Sapiens	PATU8988T_PANCREAS	29093	MRPL22	-2.45287	4	51332	GGCAGTGAGAGACCATAACG	0.501078	102	155	No
Homo Sapiens	PATU8988T_PANCREAS	8720	MBTPS1	-2.45287	4	9647	AGAACTCTCTTGCTTCGCGG	-1.82574	158	47	Yes
Homo Sapiens	PATU8988T_PANCREAS	8720	MBTPS1	-2.45287	4	51366	GGCATCAAAACACGTGAAGG	-1.74494	331	105	Yes
Homo Sapiens	PATU8988T_PANCREAS	8720	MBTPS1	-2.45287	4	47167	GCTCAAACATGTTGACCCCG	-1.36493	283	117	Yes
Homo Sapiens	PATU8988T_PANCREAS	8720	MBTPS1	-2.45287	4	18088	ATGGCCAGGTAGCCCGACCA	-0.189974	500	469	No
Homo Sapiens	PATU8988T_PANCREAS	286262	TPRN	-2.45135	4	46831	GCGGGTCGAACCTCTCCAGT	-1.63624	121	41	Yes
Homo Sapiens	PATU8988T_PANCREAS	286262	TPRN	-2.45135	4	64756	TCGCTGACCGGGCTATTAGG	-1.14513	92	44	Yes
Homo Sapiens	PATU8988T_PANCREAS	286262	TPRN	-2.45135	4	9887	AGAATAGCCGGGAATATGTG	-0.878043	78	45	Yes
Homo Sapiens	PATU8988T_PANCREAS	286262	TPRN	-2.45135	4	4924	AATTTCGAGAGTTTGCGCGG	-0.839512	203	121	Yes
Homo Sapiens	PATU8988T_PANCREAS	10540	DCTN2	-2.45102	4	68087	TGATCAAGCGGAGTTCGATG	-2.19298	140	32	Yes
Homo Sapiens	PATU8988T_PANCREAS	10540	DCTN2	-2.45102	4	17141	ATCGTATTGGAAAAACCAAG	-1.17874	54	25	Yes
Homo Sapiens	PATU8988T_PANCREAS	10540	DCTN2	-2.45102	4	73818	TTCATACTAGACGACAGTGA	-1.06981	152	77	Yes
Homo Sapiens	PATU8988T_PANCREAS	10540	DCTN2	-2.45102	4	9105	ACTTAGCCAGGGCGCCATCG	-0.775896	79	49	Yes
Homo Sapiens	PATU8988T_PANCREAS	51645	PPIL1	-2.45102	4	47474	GCTCGTCGAGGTTACTACAA	-1.81173	268	81	Yes
Homo Sapiens	PATU8988T_PANCREAS	51645	PPIL1	-2.45102	4	754	AAAGACTTCATGATCCAAGG	-1.498	160	60	Yes
Homo Sapiens	PATU8988T_PANCREAS	51645	PPIL1	-2.45102	4	14003	AGGGGCTGGAATTCTCGCAA	-1.04124	174	90	Yes
Homo Sapiens	PATU8988T_PANCREAS	51645	PPIL1	-2.45102	4	63624	TCCAATCGGGCAGGTCGAGG	-0.775896	127	79	Yes
Homo Sapiens	PATU8988T_PANCREAS	53407	STX18	-2.45102	4	2536	AAGACGCGGAACAAGGCGCT	-1.18831	476	223	Yes
Homo Sapiens	PATU8988T_PANCREAS	53407	STX18	-2.45102	4	20025	CAACCTGAATTGGGAACGTG	-1.04619	493	255	Yes
Homo Sapiens	PATU8988T_PANCREAS	53407	STX18	-2.45102	4	13329	AGGATGCCCAGATATTCATG	-1.01111	225	119	Yes
Homo Sapiens	PATU8988T_PANCREAS	53407	STX18	-2.45102	4	73656	TTCAATGAAATCCAAAACAG	-0.775896	55	34	Yes
Homo Sapiens	PATU8988T_PANCREAS	10647	SCGB1D2	-2.44755	4	33408	CTCACCCTGGTAGCAGCAGA	-1.88632	113	32	Yes
Homo Sapiens	PATU8988T_PANCREAS	10647	SCGB1D2	-2.44755	4	52215	GGCTGCAACAGCTTCCGGAG	-1.09347	330	165	Yes
Homo Sapiens	PATU8988T_PANCREAS	10647	SCGB1D2	-2.44755	4	5925	ACAGCTCAGAAACAAGAGCT	-0.867747	427	250	Yes
Homo Sapiens	PATU8988T_PANCREAS	10647	SCGB1D2	-2.44755	4	43539	GCAAGACTTAACTTGAACAG	-0.837588	171	102	Yes
Homo Sapiens	PATU8988T_PANCREAS	140823	ROMO1	-2.44259	4	7845	ACGGTCGAAGCAGCTTGGCT	-3.60032	67	5	Yes
Homo Sapiens	PATU8988T_PANCREAS	140823	ROMO1	-2.44259	4	33901	CTCCTCAGGATCGGAATGCG	-1.88442	68	19	Yes
Homo Sapiens	PATU8988T_PANCREAS	140823	ROMO1	-2.44259	4	28919	CCGGTGGCCGTGGGTCCCTA	-1.36086	47	19	Yes
Homo Sapiens	PATU8988T_PANCREAS	140823	ROMO1	-2.44259	4	17858	ATGCGGGGTCGAGAGCTGAT	-0.130245	134	131	No
Homo Sapiens	PATU8988T_PANCREAS	93624	TADA2B	-2.44259	4	5683	ACAGACCACACCTGTCCCAG	-2.69277	144	23	Yes
Homo Sapiens	PATU8988T_PANCREAS	93624	TADA2B	-2.44259	4	17223	ATCTCGTAATCATCCCGCAG	-1.74471	237	75	Yes
Homo Sapiens	PATU8988T_PANCREAS	93624	TADA2B	-2.44259	4	24901	CATGACATGAACTGGTACAG	-1.36086	59	24	Yes
Homo Sapiens	PATU8988T_PANCREAS	93624	TADA2B	-2.44259	4	64211	TCCGCACGTACATGTCCACG	0.00270315	96	103	No
Homo Sapiens	PATU8988T_PANCREAS	132001	TAMM41	-2.4411	4	8525	ACTCTTCAGATTTCTATCGA	-1.79826	77	23	Yes
Homo Sapiens	PATU8988T_PANCREAS	132001	TAMM41	-2.4411	4	72994	TTAACTAGGTGACTTTCGGA	-1.49732	276	104	Yes
Homo Sapiens	PATU8988T_PANCREAS	132001	TAMM41	-2.4411	4	52373	GGCTTTCGTCTACGGCTCCG	-1.35835	114	47	Yes
Homo Sapiens	PATU8988T_PANCREAS	132001	TAMM41	-2.4411	4	66554	TCTTTGAATGCCATGCGACA	-0.465975	110	85	No
Homo Sapiens	PATU8988T_PANCREAS	10093	ARPC4	-2.44097	4	45711	GCCCCTACCTGAGTGCCGTG	-2.36461	153	31	Yes
Homo Sapiens	PATU8988T_PANCREAS	10093	ARPC4	-2.44097	4	74371	TTCTCGATCTCATCAGCCTG	-1.30839	80	34	Yes
Homo Sapiens	PATU8988T_PANCREAS	10093	ARPC4	-2.44097	4	58186	GTGTCGTTCCACAACCTGGG	-1.20402	154	71	Yes
Homo Sapiens	PATU8988T_PANCREAS	10093	ARPC4	-2.44097	4	61540	TATCCTTCGAAGGAAGCCTG	-0.771013	176	110	Yes
Homo Sapiens	PATU8988T_PANCREAS	347902	AMIGO2	-2.44089	4	7592	ACGATACCAAAAGACCAGCA	-2.35562	109	22	Yes
Homo Sapiens	PATU8988T_PANCREAS	347902	AMIGO2	-2.44089	4	19282	ATTTATGTGGTGCATTGGCA	-1.99905	126	33	Yes
Homo Sapiens	PATU8988T_PANCREAS	347902	AMIGO2	-2.44089	4	10946	AGATAACAGACTGCTAGAGC	-1.35782	284	118	Yes
Homo Sapiens	PATU8988T_PANCREAS	347902	AMIGO2	-2.44089	4	54545	GGTGCAGCTGACGATGTCAG	-0.0329726	260	272	No
Homo Sapiens	PATU8988T_PANCREAS	483	ATP1B3	-2.44086	4	26749	CCAGGAACCCATAAAAAACT	-3.03642	22	2	Yes
Homo Sapiens	PATU8988T_PANCREAS	483	ATP1B3	-2.44086	4	48581	GCTTCAGACTCTCAACGATG	-1.99399	133	35	Yes
Homo Sapiens	PATU8988T_PANCREAS	483	ATP1B3	-2.44086	4	30741	CGACCACCGGAGAATTCCTG	-1.07819	291	147	Yes
Homo Sapiens	PATU8988T_PANCREAS	483	ATP1B3	-2.44086	4	8572	ACTGAATGTATATTCCAATG	-0.770878	286	179	Yes
Homo Sapiens	PATU8988T_PANCREAS	7027	TFDP1	-2.44047	4	17473	ATGACCAGAAAAACATAAGA	-2.79826	25	3	Yes
Homo Sapiens	PATU8988T_PANCREAS	7027	TFDP1	-2.44047	4	54538	GGTGCAGAGAAACCGGCATG	-2.35158	61	12	Yes
Homo Sapiens	PATU8988T_PANCREAS	7027	TFDP1	-2.44047	4	30331	CCTTCATGGAGAAATGCCGT	-0.990909	51	27	No
Homo Sapiens	PATU8988T_PANCREAS	7027	TFDP1	-2.44047	4	7162	ACCGGCAGCGTCAAACACCC	0.554253	34	54	No
Homo Sapiens	PATU8988T_PANCREAS	93587	TRMT10A	-2.44011	4	19837	CAAATGGAACCAAACTCAGA	-2.41975	29	5	Yes
Homo Sapiens	PATU8988T_PANCREAS	93587	TRMT10A	-2.44011	4	18525	ATGTTACGCAGAAAACCGAC	-1.25829	37	16	Yes
Homo Sapiens	PATU8988T_PANCREAS	93587	TRMT10A	-2.44011	4	6131	ACAGTCAATAATAAGGCGAA	-1.21812	99	45	Yes
Homo Sapiens	PATU8988T_PANCREAS	93587	TRMT10A	-2.44011	4	60561	TACTAATCCTCCAATCACAT	2.61267	21	143	No
Homo Sapiens	PATU8988T_PANCREAS	338657	CCDC84	-2.43919	4	62676	TCACTCCCCAGGATTATGCG	-2.16083	116	27	Yes
Homo Sapiens	PATU8988T_PANCREAS	338657	CCDC84	-2.43919	4	11390	AGCAACCAACAAATTCTGGT	-1.62507	48	16	Yes
Homo Sapiens	PATU8988T_PANCREAS	338657	CCDC84	-2.43919	4	21195	CACATAGCGCTCCACCTGAG	-1.35734	327	136	Yes
Homo Sapiens	PATU8988T_PANCREAS	338657	CCDC84	-2.43919	4	42850	GATGGCAGCTCAGATCCGTG	-0.571278	167	120	No
Homo Sapiens	PATU8988T_PANCREAS	9869	SETDB1	-2.43876	4	30254	CCTTACCTGAATCAATACTG	-2.24757	141	31	Yes
Homo Sapiens	PATU8988T_PANCREAS	9869	SETDB1	-2.43876	4	3117	AAGGAAAGAGTCTACTGTCG	-1.6172	171	59	Yes
Homo Sapiens	PATU8988T_PANCREAS	9869	SETDB1	-2.43876	4	58469	GTTATCTATAAGACACCTTG	-1.35721	78	32	Yes
Homo Sapiens	PATU8988T_PANCREAS	9869	SETDB1	-2.43876	4	11266	AGATGTGAGTGGATCTATCG	-0.53321	237	175	No
Homo Sapiens	PATU8988T_PANCREAS	51367	POP5	-2.43437	4	32216	CGTACGGGACACGATCGCCA	-2.2133	12	2	Yes
Homo Sapiens	PATU8988T_PANCREAS	51367	POP5	-2.43437	4	69270	TGCTCAGAACTCGGTCATCG	-1.11668	76	37	Yes
Homo Sapiens	PATU8988T_PANCREAS	51367	POP5	-2.43437	4	73614	TTCAACACATTACATGTGGG	-1.06611	44	22	Yes
Homo Sapiens	PATU8988T_PANCREAS	51367	POP5	-2.43437	4	72770	TGTTGAAAAAGCATGGGTAA	-0.768034	182	114	Yes
Homo Sapiens	PATU8988T_PANCREAS	6154	RPL26	-2.4322	4	19381	ATTTGCTCTTAGGTTGTACG	-1.63839	31	10	Yes
Homo Sapiens	PATU8988T_PANCREAS	6154	RPL26	-2.4322	4	17314	ATCTTCCTTCGAATGTGGGA	-1.29047	15	6	Yes
Homo Sapiens	PATU8988T_PANCREAS	6154	RPL26	-2.4322	4	76207	TTTGCGATTCTTGCTTCGGT	-0.992981	198	106	Yes
Homo Sapiens	PATU8988T_PANCREAS	6154	RPL26	-2.4322	4	65069	TCTACATTGAACGGGTGCAG	-0.834789	64	38	Yes
Homo Sapiens	PATU8988T_PANCREAS	29102	DROSHA	-2.43197	4	64511	TCCTTAGGTACCAAAAACTG	-2.30728	73	15	Yes
Homo Sapiens	PATU8988T_PANCREAS	29102	DROSHA	-2.43197	4	75546	TTGTTGGTCATAGGACGACA	-1.81772	55	16	Yes
Homo Sapiens	PATU8988T_PANCREAS	29102	DROSHA	-2.43197	4	60129	TACAGATCTGATTATGACCG	-1.35473	140	58	Yes
Homo Sapiens	PATU8988T_PANCREAS	29102	DROSHA	-2.43197	4	69574	TGGAAACTATTAAAACTGGG	-0.483715	97	74	No
Homo Sapiens	PATU8988T_PANCREAS	51075	TMX2	-2.42902	4	59603	TAACCCGTGTGACTTTGACT	-2.60517	198	34	Yes
Homo Sapiens	PATU8988T_PANCREAS	51075	TMX2	-2.42902	4	49071	GGAACTAGAACGGGACAAGA	-1.88632	37	10	Yes
Homo Sapiens	PATU8988T_PANCREAS	51075	TMX2	-2.42902	4	32142	CGGTGCCGCGACTTTCACGA	-1.35332	381	159	Yes
Homo Sapiens	PATU8988T_PANCREAS	51075	TMX2	-2.42902	4	63055	TCAGGGCCCATATATAGGGG	0.509859	62	95	No
Homo Sapiens	PATU8988T_PANCREAS	3645	INSRR	-2.42183	4	27167	CCATCAACAAGAGCCCCCAA	-2.44022	212	41	Yes
Homo Sapiens	PATU8988T_PANCREAS	3645	INSRR	-2.42183	4	54604	GGTGCGCGCAAAGACGAAGG	-2.3399	122	25	Yes
Homo Sapiens	PATU8988T_PANCREAS	3645	INSRR	-2.42183	4	42684	GATGCCACATCTGCGTGACG	-0.178197	405	383	No
Homo Sapiens	PATU8988T_PANCREAS	3645	INSRR	-2.42183	4	51552	GGCCATCACGCTAACCACTG	0.319131	187	250	No
Homo Sapiens	PATU8988T_PANCREAS	29945	ANAPC4	-2.4194	4	14719	AGTATGATGACTCTATAGAC	-2.00115	100	26	Yes
Homo Sapiens	PATU8988T_PANCREAS	29945	ANAPC4	-2.4194	4	6264	ACATACTACCTTATTCAGCT	-1.26288	147	65	Yes
Homo Sapiens	PATU8988T_PANCREAS	29945	ANAPC4	-2.4194	4	56146	GTCACAGAAGTCTCTACCAA	-1.14513	61	29	Yes
Homo Sapiens	PATU8988T_PANCREAS	29945	ANAPC4	-2.4194	4	1775	AACATGTATGTGTGAAGCAT	-0.762513	278	175	Yes
Homo Sapiens	PATU8988T_PANCREAS	10079	ATP9A	-2.41914	4	24790	CATCTCGGAACAGTAGCCTA	-2.34175	179	37	Yes
Homo Sapiens	PATU8988T_PANCREAS	10079	ATP9A	-2.41914	4	33733	CTCCAGGCTCTCGATCACCG	-1.63216	83	28	Yes
Homo Sapiens	PATU8988T_PANCREAS	10079	ATP9A	-2.41914	4	9298	ACTTTCCGTCCACTGTACCA	-1.34837	137	57	Yes
Homo Sapiens	PATU8988T_PANCREAS	10079	ATP9A	-2.41914	4	4476	AATGCCGATTAACTTACCAG	0.0912101	49	56	No
Homo Sapiens	PATU8988T_PANCREAS	9978	RBX1	-2.41876	4	9720	AGAAGAGTGTACTGTCGCAT	-3.18529	16	1	Yes
Homo Sapiens	PATU8988T_PANCREAS	9978	RBX1	-2.41876	4	58464	GTTATCAACCACAATATCCC	-2.33883	51	10	Yes
Homo Sapiens	PATU8988T_PANCREAS	9978	RBX1	-2.41876	4	18040	ATGGATGTGGATACCCCGAG	-0.23653	119	108	No
Homo Sapiens	PATU8988T_PANCREAS	9978	RBX1	-2.41876	4	14549	AGTACACTCTTCTGAAGTAG	-0.185287	67	63	No
Homo Sapiens	PATU8988T_PANCREAS	8314	BAP1	-2.41446	4	37878	GAACCGTCAGACAGTACTAG	-2.56913	121	21	Yes
Homo Sapiens	PATU8988T_PANCREAS	8314	BAP1	-2.41446	4	65078	TCTACCCCATTGACCATGGT	-2.04891	57	14	Yes
Homo Sapiens	PATU8988T_PANCREAS	8314	BAP1	-2.41446	4	21713	CACGGACGTATCATCCACCA	-0.933897	240	134	Yes
Homo Sapiens	PATU8988T_PANCREAS	8314	BAP1	-2.41446	4	56445	GTCCATCAAGACTAGCAGCG	-0.826522	57	34	Yes
Homo Sapiens	PATU8988T_PANCREAS	3054	HCFC1	-2.41163	4	57610	GTGGAAGTGTACCAACACGC	-2.09782	3	0	Yes
Homo Sapiens	PATU8988T_PANCREAS	3054	HCFC1	-2.41163	4	45101	GCATTAAGGACCTTCCTGCG	-2.09782	55	13	Yes
Homo Sapiens	PATU8988T_PANCREAS	3054	HCFC1	-2.41163	4	54590	GGTGCCTTTCACAACCAACG	-1.34575	18	7	Yes
Homo Sapiens	PATU8988T_PANCREAS	3054	HCFC1	-2.41163	4	49558	GGACATTCCCATCACTTACG	0.717144	53	94	No
Homo Sapiens	PATU8988T_PANCREAS	79070	KDELC1	-2.41163	4	34919	CTGCCTGAATATAGAAATAG	-1.41975	94	37	Yes
Homo Sapiens	PATU8988T_PANCREAS	79070	KDELC1	-2.41163	4	28488	CCGCAAAGAGAGACTCGAGC	-1.37793	220	90	Yes
Homo Sapiens	PATU8988T_PANCREAS	79070	KDELC1	-2.41163	4	38941	GAATCAGTCAAATCGTACGT	-1.34575	170	71	Yes
Homo Sapiens	PATU8988T_PANCREAS	79070	KDELC1	-2.41163	4	59540	TAAATTCCAAGGGCAACATG	-0.543134	304	223	No
Homo Sapiens	PATU8988T_PANCREAS	147841	SPC24	-2.40942	4	48222	GCTGGGCGCCAACCGCGCGG	-2.2133	12	2	Yes
Homo Sapiens	PATU8988T_PANCREAS	147841	SPC24	-2.40942	4	50308	GGAGGAGGACACCCGTCTGA	-2.18975	80	18	Yes
Homo Sapiens	PATU8988T_PANCREAS	147841	SPC24	-2.40942	4	26480	CCAGAGCCTTCTCAATGCGA	-0.89619	39	22	Yes
Homo Sapiens	PATU8988T_PANCREAS	147841	SPC24	-2.40942	4	31876	CGGCTGCTGGAAACGCAAGA	-0.824805	47	28	Yes
Homo Sapiens	PATU8988T_PANCREAS	23185	LARP4B	-2.40603	4	4073	AATATCTGAATCTACCCCCG	-1.83479	169	50	Yes
Homo Sapiens	PATU8988T_PANCREAS	23185	LARP4B	-2.40603	4	49101	GGAACTTGCCTGCTTCGAGG	-1.44575	195	76	Yes
Homo Sapiens	PATU8988T_PANCREAS	23185	LARP4B	-2.40603	4	26985	CCAGTATGTGCCAATCACAA	-1.34175	44	18	Yes
Homo Sapiens	PATU8988T_PANCREAS	23185	LARP4B	-2.40603	4	69205	TGCGTTGCTGACCACGTCTG	0.61041	141	231	No
Homo Sapiens	PATU8988T_PANCREAS	54802	TRIT1	-2.40065	4	21903	CACTGAGGGAAAATGCACAC	-2.8821	123	17	Yes
Homo Sapiens	PATU8988T_PANCREAS	54802	TRIT1	-2.40065	4	7327	ACCTCTTGTAGTGATTCTCG	-1.34575	132	55	Yes
Homo Sapiens	PATU8988T_PANCREAS	54802	TRIT1	-2.40065	4	66488	TCTTGTGACCAATTACACAG	-1.33883	25	10	Yes
Homo Sapiens	PATU8988T_PANCREAS	54802	TRIT1	-2.40065	4	36695	CTTCTTCCGTATGTTGACGA	0.56269	61	97	No
Homo Sapiens	PATU8988T_PANCREAS	5612	PRKRIR	-2.39983	4	62915	TCAGCCTCATGTCCATCCAG	-1.91885	52	14	Yes
Homo Sapiens	PATU8988T_PANCREAS	5612	PRKRIR	-2.39983	4	22047	CAGAACCCCAGCGAAGAAGA	-1.64282	177	60	Yes
Homo Sapiens	PATU8988T_PANCREAS	5612	PRKRIR	-2.39983	4	11205	AGATGGAATAACTATATAGC	-1.33803	162	68	Yes
Homo Sapiens	PATU8988T_PANCREAS	5612	PRKRIR	-2.39983	4	67072	TGAATCTCATAACCTAAGAG	-0.0314812	84	88	No
Homo Sapiens	PATU8988T_PANCREAS	117143	TADA1	-2.39574	4	9663	AGAACTTAAGCGAGGCCCTG	-2.37581	96	19	Yes
Homo Sapiens	PATU8988T_PANCREAS	117143	TADA1	-2.39574	4	12494	AGCTCATAGACTTCTCACAC	-1.93071	56	15	Yes
Homo Sapiens	PATU8988T_PANCREAS	117143	TADA1	-2.39574	4	922	AAAGCTTATCGGTTACGAGA	-1.03071	146	76	Yes
Homo Sapiens	PATU8988T_PANCREAS	117143	TADA1	-2.39574	4	15334	AGTGGGAAGCATCATTGTGT	-0.753767	426	270	Yes
Homo Sapiens	PATU8988T_PANCREAS	10531	PITRM1	-2.39327	4	4195	AATCCAGCTCGCGTAAACAT	-1.30363	172	74	Yes
Homo Sapiens	PATU8988T_PANCREAS	10531	PITRM1	-2.39327	4	64418	TCCTGACCACACGTACTCAG	-1.11952	334	164	Yes
Homo Sapiens	PATU8988T_PANCREAS	10531	PITRM1	-2.39327	4	37410	GAAAATTGAACCAAGCACCG	-1.09782	81	40	Yes
Homo Sapiens	PATU8988T_PANCREAS	10531	PITRM1	-2.39327	4	16380	ATATAATGGCTACACGAGGG	-0.752796	284	180	Yes
Homo Sapiens	PATU8988T_PANCREAS	4522	MTHFD1	-2.38434	4	13977	AGGGGAGTGGATCAAACCTG	-2.24248	282	63	Yes
Homo Sapiens	PATU8988T_PANCREAS	4522	MTHFD1	-2.38434	4	22070	CAGAAGCAAGTCATGCATCG	-1.28069	251	110	Yes
Homo Sapiens	PATU8988T_PANCREAS	4522	MTHFD1	-2.38434	4	28790	CCGGCCTGATGGGAAATACG	-0.99713	165	88	Yes
Homo Sapiens	PATU8988T_PANCREAS	4522	MTHFD1	-2.38434	4	12422	AGCTAATAACCTCGTTGCTG	-0.814545	400	243	Yes
Homo Sapiens	PATU8988T_PANCREAS	118672	PSTK	-2.38121	4	16805	ATCATACGCGACAACACCGA	-1.77339	114	35	Yes
Homo Sapiens	PATU8988T_PANCREAS	118672	PSTK	-2.38121	4	34263	CTCTTGAGACCTGTTTACAG	-1.45538	81	31	Yes
Homo Sapiens	PATU8988T_PANCREAS	118672	PSTK	-2.38121	4	17914	ATGCTGGACTCGGAATTGTG	-1.32968	356	151	Yes
Homo Sapiens	PATU8988T_PANCREAS	118672	PSTK	-2.38121	4	72655	TGTTAAGAGGTAGCAAGACT	-0.55476	360	262	No
Homo Sapiens	PATU8988T_PANCREAS	51202	DDX47	-2.38081	4	18808	ATTCATTTAGAATATAAACC	-2.32022	13	2	Yes
Homo Sapiens	PATU8988T_PANCREAS	51202	DDX47	-2.38081	4	61117	TAGGGCAAACAAACGCTGCG	-2.18529	67	15	Yes
Homo Sapiens	PATU8988T_PANCREAS	51202	DDX47	-2.38081	4	64400	TCCTCTATTGGAGTGCAGAG	-0.0978237	1	1	No
Homo Sapiens	PATU8988T_PANCREAS	51202	DDX47	-2.38081	4	2070	AACTAAAACATTTAAAGACC	1.39694	21	61	No
Homo Sapiens	PATU8988T_PANCREAS	55119	PRPF38B	-2.37858	4	55315	GTAAGGCGACGACAGGATGT	-1.71931	39	12	Yes
Homo Sapiens	PATU8988T_PANCREAS	55119	PRPF38B	-2.37858	4	26999	CCAGTCCCACAGATCTGTAG	-1.46347	66	25	Yes
Homo Sapiens	PATU8988T_PANCREAS	55119	PRPF38B	-2.37858	4	42284	GATCCCGAAGTATTGACCGG	-1.32812	60	25	Yes
Homo Sapiens	PATU8988T_PANCREAS	55119	PRPF38B	-2.37858	4	14634	AGTAGAAGTCATCATCGGGA	-0.171824	79	75	No
Homo Sapiens	PATU8988T_PANCREAS	7741	ZSCAN26	-2.37834	4	685	AAAGAAACAAAAAATACTTG	-4.70269	72	2	Yes
Homo Sapiens	PATU8988T_PANCREAS	7741	ZSCAN26	-2.37834	4	39779	GACCTCGAGAAGCACTAAGT	0.0227664	389	423	No
Homo Sapiens	PATU8988T_PANCREAS	7741	ZSCAN26	-2.37834	4	37385	GAAAATATCTGAACCCATGG	0.0480271	234	259	No
Homo Sapiens	PATU8988T_PANCREAS	7741	ZSCAN26	-2.37834	4	50320	GGAGGATCACTACTCTACTT	0.332416	117	158	No
Homo Sapiens	PATU8988T_PANCREAS	3744	KCNA10	-2.37413	4	65282	TCTCATCACAGAGCTAGTCC	-1.90518	6	1	Yes
Homo Sapiens	PATU8988T_PANCREAS	3744	KCNA10	-2.37413	4	48307	GCTGGTTGAGTCGAAGTCTG	-1.62005	134	46	Yes
Homo Sapiens	PATU8988T_PANCREAS	3744	KCNA10	-2.37413	4	61387	TATAGGATTCCATCAAAACT	-1.32489	102	43	Yes
Homo Sapiens	PATU8988T_PANCREAS	3744	KCNA10	-2.37413	4	70027	TGGAGTCTACCTGCATCGTG	-0.706056	124	81	No
Homo Sapiens	PATU8988T_PANCREAS	84661	DPY30	-2.37311	4	20880	CACAACTGTCTGATCCAGGT	-2.34575	37	7	Yes
Homo Sapiens	PATU8988T_PANCREAS	84661	DPY30	-2.37311	4	32122	CGGTCTCACAGACAACGTTG	-2.17755	92	21	Yes
Homo Sapiens	PATU8988T_PANCREAS	84661	DPY30	-2.37311	4	42789	GATGCTGGAGGGACAAACGC	-0.527075	135	100	No
Homo Sapiens	PATU8988T_PANCREAS	84661	DPY30	-2.37311	4	57164	GTGAGACCGTACTCAGAGTG	1.09948	115	265	No
Homo Sapiens	PATU8988T_PANCREAS	84068	SLC10A7	-2.3713	4	20695	CAATCACACCCATCAACGAA	-4.14222	98	5	Yes
Homo Sapiens	PATU8988T_PANCREAS	84068	SLC10A7	-2.3713	4	35049	CTGCTGATAGCACCAAAAGG	-1.76685	158	49	Yes
Homo Sapiens	PATU8988T_PANCREAS	84068	SLC10A7	-2.3713	4	28970	CCGTCCATAGGGGTGAATGG	-1.32289	179	76	Yes
Homo Sapiens	PATU8988T_PANCREAS	84068	SLC10A7	-2.3713	4	36172	CTTACCTGTCCAATGATGAG	-0.43993	89	70	No
Homo Sapiens	PATU8988T_PANCREAS	55291	PPP6R3	-2.36122	4	58397	GTTACATGGGACACCTAACG	-1.68279	68	22	Yes
Homo Sapiens	PATU8988T_PANCREAS	55291	PPP6R3	-2.36122	4	20015	CAACCTAATGACATTCAACC	-1.54528	59	21	Yes
Homo Sapiens	PATU8988T_PANCREAS	55291	PPP6R3	-2.36122	4	62085	TCAAAGGGGAATCGTTTAGG	-1.17986	198	93	Yes
Homo Sapiens	PATU8988T_PANCREAS	55291	PPP6R3	-2.36122	4	50560	GGAGTCTTGATCGGTAATTG	1.69736	16	58	No
Homo Sapiens	PATU8988T_PANCREAS	10476	ATP5H	-2.3611	4	50630	GGATAAATATACTGCCCAGG	-2.03642	22	5	Yes
Homo Sapiens	PATU8988T_PANCREAS	10476	ATP5H	-2.3611	4	69317	TGCTCTAAAAACCATTGACT	-1.37084	28	11	Yes
Homo Sapiens	PATU8988T_PANCREAS	10476	ATP5H	-2.3611	4	38946	GAATCCACCAGCTATCGACT	-1.14222	32	15	Yes
Homo Sapiens	PATU8988T_PANCREAS	10476	ATP5H	-2.3611	4	62736	TCAGAAACATACTGACCTGG	-0.74168	24	15	Yes
Homo Sapiens	PATU8988T_PANCREAS	926	CD8B	-2.35649	4	27598	CCCAGAGGGCCAGGAACTCG	-2.1253	52	12	Yes
Homo Sapiens	PATU8988T_PANCREAS	926	CD8B	-2.35649	4	3377	AAGGGAACTCAGCTGAGTGT	-1.5077	92	34	Yes
Homo Sapiens	PATU8988T_PANCREAS	926	CD8B	-2.35649	4	12399	AGCGTGAAGCCGGAAGACAG	-1.32022	62	26	Yes
Homo Sapiens	PATU8988T_PANCREAS	926	CD8B	-2.35649	4	55694	GTAGATGCGCATGTTACTGA	0.305898	95	126	No
Homo Sapiens	PATU8988T_PANCREAS	25847	ANAPC13	-2.35637	4	54014	GGTATTGCGACATCCTCATA	-1.42481	142	56	Yes
Homo Sapiens	PATU8988T_PANCREAS	25847	ANAPC13	-2.35637	4	43019	GATGTCGCAATACCACTGGT	-1.3176	367	157	Yes
Homo Sapiens	PATU8988T_PANCREAS	25847	ANAPC13	-2.35637	4	29613	CCTGAACCTGAACAAGACAA	-1.09782	51	25	Yes
Homo Sapiens	PATU8988T_PANCREAS	25847	ANAPC13	-2.35637	4	57205	GTGAGGTTCAGAGAGATGGA	-0.73937	38	24	Yes
Homo Sapiens	PATU8988T_PANCREAS	5869	RAB5B	-2.35607	4	37231	CTTTGCCCGAGCAAAGACAT	-2.85485	168	24	Yes
Homo Sapiens	PATU8988T_PANCREAS	5869	RAB5B	-2.35607	4	73347	TTAGCCCCCATGTACTACAG	-2.29422	109	23	Yes
Homo Sapiens	PATU8988T_PANCREAS	5869	RAB5B	-2.35607	4	56313	GTCATCTAGACAAACGGACT	-0.0214728	91	96	No
Homo Sapiens	PATU8988T_PANCREAS	5869	RAB5B	-2.35607	4	68721	TGCAGTGGGAAAGTCAAGCC	0.699359	60	105	No
Homo Sapiens	PATU8988T_PANCREAS	54363	HAO1	-2.35536	4	47799	GCTGCAACTGTATATCTACA	-2.57587	194	34	Yes
Homo Sapiens	PATU8988T_PANCREAS	54363	HAO1	-2.35536	4	4011	AATAGACCCATCTATCAGCT	-2.29337	141	30	Yes
Homo Sapiens	PATU8988T_PANCREAS	54363	HAO1	-2.35536	4	54074	GGTCAGCATGCCAATATGTG	-0.204739	55	51	No
Homo Sapiens	PATU8988T_PANCREAS	54363	HAO1	-2.35536	4	20476	CAAGGCCATATTTGTGACAG	0.0103251	166	179	No
Homo Sapiens	PATU8988T_PANCREAS	6182	MRPL12	-2.35218	4	23003	CAGCGGCCATCAGAGGTGTG	-1.81772	55	16	Yes
Homo Sapiens	PATU8988T_PANCREAS	6182	MRPL12	-2.35218	4	16979	ATCCCGCGTACCTGGCAAGG	-1.62139	68	23	Yes
Homo Sapiens	PATU8988T_PANCREAS	6182	MRPL12	-2.35218	4	48013	GCTGCTCCTCATATGTCGCA	-1.27943	92	40	Yes
Homo Sapiens	PATU8988T_PANCREAS	6182	MRPL12	-2.35218	4	26425	CCAGACATCACACCACCCAT	-0.737648	66	42	Yes
Homo Sapiens	PATU8988T_PANCREAS	55031	USP47	-2.35212	4	68133	TGATCGAATGACATTTCCCG	-3.6124	79	6	Yes
Homo Sapiens	PATU8988T_PANCREAS	55031	USP47	-2.35212	4	27093	CCATAAATGAGAGTCTGCAA	-1.85682	43	12	Yes
Homo Sapiens	PATU8988T_PANCREAS	55031	USP47	-2.35212	4	36922	CTTGGCTGGACCCATAAGGT	-1.31617	355	152	Yes
Homo Sapiens	PATU8988T_PANCREAS	55031	USP47	-2.35212	4	4857	AATTGAGCGCAATACATGCA	0.37791	63	88	No
Homo Sapiens	PATU8988T_PANCREAS	10460	TACC3	-2.35152	4	23411	CAGGCAACGTACCCTCAGCG	-1.91646	320	90	Yes
Homo Sapiens	PATU8988T_PANCREAS	10460	TACC3	-2.35152	4	69833	TGGACTGGAAAACTCACACC	-1.59136	106	37	Yes
Homo Sapiens	PATU8988T_PANCREAS	10460	TACC3	-2.35152	4	64510	TCCTTAGGGATTGCACCAGG	-1.31558	206	88	Yes
Homo Sapiens	PATU8988T_PANCREAS	10460	TACC3	-2.35152	4	40186	GACTTGGTGTCACCTCCGAA	-0.461228	740	575	No
Homo Sapiens	PATU8988T_PANCREAS	1763	DNA2	-2.34796	4	53760	GGGTTAACATTAGACACCAA	-2.41975	14	2	Yes
Homo Sapiens	PATU8988T_PANCREAS	1763	DNA2	-2.34796	4	75286	TTGGTGTGAAAATACATCGA	-1.87543	23	6	Yes
Homo Sapiens	PATU8988T_PANCREAS	1763	DNA2	-2.34796	4	4884	AATTGGTACGGTTCTCCATG	-1.31414	78	33	Yes
Homo Sapiens	PATU8988T_PANCREAS	1763	DNA2	-2.34796	4	32745	CTAAGGTAGGATATAAACTG	-0.0978237	0	0	No
Homo Sapiens	PATU8988T_PANCREAS	5883	RAD9A	-2.3432	4	56069	GTATTGCTGGAAGAAGAGCG	-1.63388	28	9	Yes
Homo Sapiens	PATU8988T_PANCREAS	5883	RAD9A	-2.3432	4	29839	CCTGCGCAGCTACCACGAGG	-1.41975	39	15	Yes
Homo Sapiens	PATU8988T_PANCREAS	5883	RAD9A	-2.3432	4	46621	GCGCTGTAAGATCCTGATGA	-1.30728	36	15	Yes
Homo Sapiens	PATU8988T_PANCREAS	5883	RAD9A	-2.3432	4	26322	CCACTCCCTGTCCCGCATCG	-0.735254	41	26	Yes
Homo Sapiens	PATU8988T_PANCREAS	283971	CLEC18C	-2.34165	4	54077	GGTCAGCCTATGGTTTGCAG	-1.71931	79	25	Yes
Homo Sapiens	PATU8988T_PANCREAS	283971	CLEC18C	-2.34165	4	40745	GAGCAGGCTCCGATGGCCGG	-1.32731	67	28	Yes
Homo Sapiens	PATU8988T_PANCREAS	283971	CLEC18C	-2.34165	4	64889	TCGGGGTTGGGATTCCACAG	-1.31142	108	46	Yes
Homo Sapiens	PATU8988T_PANCREAS	283971	CLEC18C	-2.34165	4	63438	TCATGCGACAAGGATTCCTG	-0.512861	83	62	No
Homo Sapiens	PATU8988T_PANCREAS	3692	EIF6	-2.34047	4	64204	TCCGATCGCTACCAGACAGT	-3.12757	48	5	Yes
Homo Sapiens	PATU8988T_PANCREAS	3692	EIF6	-2.34047	4	31061	CGATAGACGCGTGCACCACG	-2.23027	56	12	Yes
Homo Sapiens	PATU8988T_PANCREAS	3692	EIF6	-2.34047	4	10016	AGACACAGTGCAGATTAGGC	-1.31082	101	43	Yes
Homo Sapiens	PATU8988T_PANCREAS	3692	EIF6	-2.34047	4	51503	GGCCACGTAGTCATTGCAGG	0.241869	112	142	No
Homo Sapiens	PATU8988T_PANCREAS	114548	NLRP3	-2.33537	4	8191	ACTATGGCAAATTCGAAAAG	-2.09782	127	31	Yes
Homo Sapiens	PATU8988T_PANCREAS	114548	NLRP3	-2.33537	4	54591	GGTGCCTTTGACGAGCACAT	-1.66581	168	56	Yes
Homo Sapiens	PATU8988T_PANCREAS	114548	NLRP3	-2.33537	4	58720	GTTCTATATCCACTGTCGAG	-1.30767	228	98	Yes
Homo Sapiens	PATU8988T_PANCREAS	114548	NLRP3	-2.33537	4	73352	TTAGCGTGGCTAGATCCACA	0.670003	73	125	No
Homo Sapiens	PATU8988T_PANCREAS	100132406	NBPF10	-2.33381	4	41388	GAGGCTGGTTGGAGTCACAA	-2.90518	20	2	Yes
Homo Sapiens	PATU8988T_PANCREAS	100132406	NBPF10	-2.33381	4	48047	GCTGCTGTAAGACTGGTACG	-2.72585	67	10	Yes
Homo Sapiens	PATU8988T_PANCREAS	100132406	NBPF10	-2.33381	4	59986	TAATTGCTCATAGTTACCTG	-1.30654	244	105	Yes
Homo Sapiens	PATU8988T_PANCREAS	100132406	NBPF10	-2.33381	4	56071	GTATTGGAGCAACAGCATGT	-0.629606	252	174	No
Homo Sapiens	PATU8988T_PANCREAS	9789	SPCS2	-2.32986	4	2028	AACGGGTTTGGACTCTGGAA	-2.35416	42	8	Yes
Homo Sapiens	PATU8988T_PANCREAS	9789	SPCS2	-2.32986	4	30281	CCTTATCCAACAAGCCGCTA	-1.11088	110	54	Yes
Homo Sapiens	PATU8988T_PANCREAS	9789	SPCS2	-2.32986	4	50387	GGAGGCTGTAGTGGGGCTGG	-0.975833	135	73	Yes
Homo Sapiens	PATU8988T_PANCREAS	9789	SPCS2	-2.32986	4	49867	GGAGAAGAGCATCTTTCTCG	-0.795261	59	36	Yes
Homo Sapiens	PATU8988T_PANCREAS	54908	SPDL1	-2.32541	4	76365	TTTGTAGGTGGAAGATCGAA	-1.52667	69	25	Yes
Homo Sapiens	PATU8988T_PANCREAS	54908	SPDL1	-2.32541	4	58655	GTTCCTCTGATTTACAAGAG	-1.41975	49	19	Yes
Homo Sapiens	PATU8988T_PANCREAS	54908	SPDL1	-2.32541	4	10836	AGAGTACCAGAGTCGACTGA	-0.908163	120	68	Yes
Homo Sapiens	PATU8988T_PANCREAS	54908	SPDL1	-2.32541	4	74485	TTCTTACTATAATGCCCTAG	-0.793567	114	70	Yes
Homo Sapiens	PATU8988T_PANCREAS	54545	MTMR12	-2.31767	4	65383	TCTCCGCCAGAACGACAAAG	-4.68279	47	1	Yes
Homo Sapiens	PATU8988T_PANCREAS	54545	MTMR12	-2.31767	4	24534	CATCATCAGTTGCACCAGAG	-0.69466	182	120	No
Homo Sapiens	PATU8988T_PANCREAS	54545	MTMR12	-2.31767	4	834	AAAGCAGTGAGTGTCAACGA	0.0224705	275	299	No
Homo Sapiens	PATU8988T_PANCREAS	54545	MTMR12	-2.31767	4	70240	TGGCATAATTCATCATACCC	0.754078	40	73	No
Homo Sapiens	PATU8988T_PANCREAS	54948	MRPL16	-2.31512	4	63020	TCAGGCGCATCATTTCAAAG	-2.95842	137	18	Yes
Homo Sapiens	PATU8988T_PANCREAS	54948	MRPL16	-2.31512	4	3810	AAGTGTTGGGCATCGCATGG	-2.25865	236	52	Yes
Homo Sapiens	PATU8988T_PANCREAS	54948	MRPL16	-2.31512	4	66511	TCTTTACGCCAGCACTGGCG	-0.0720606	110	112	No
Homo Sapiens	PATU8988T_PANCREAS	54948	MRPL16	-2.31512	4	26314	CCACTACGTGACACCTGTGA	0.27141	47	61	No
Homo Sapiens	PATU8988T_PANCREAS	374354	NHLRC2	-2.31461	4	63101	TCAGTACCCGAGTTTCCGGA	-2.82185	184	27	Yes
Homo Sapiens	PATU8988T_PANCREAS	374354	NHLRC2	-2.31461	4	50097	GGAGCAGTGAAGCACCTCGT	-2.03369	87	22	Yes
Homo Sapiens	PATU8988T_PANCREAS	374354	NHLRC2	-2.31461	4	68750	TGCATCATTAACCATAGGGT	-1.29812	107	46	Yes
Homo Sapiens	PATU8988T_PANCREAS	374354	NHLRC2	-2.31461	4	446	AAACAATGCCTATCCTCACA	-0.601486	206	145	No
Homo Sapiens	PATU8988T_PANCREAS	285025	CCDC141	-2.31459	4	15284	AGTGGAGGGTTACCTACGGA	-1.68279	71	23	Yes
Homo Sapiens	PATU8988T_PANCREAS	285025	CCDC141	-2.31459	4	66115	TCTGTGGAGATGGTCTACAC	-1.4101	148	59	Yes
Homo Sapiens	PATU8988T_PANCREAS	285025	CCDC141	-2.31459	4	15638	AGTTCTGCAGATATGTCAGT	-1.23168	157	71	Yes
Homo Sapiens	PATU8988T_PANCREAS	285025	CCDC141	-2.31459	4	19632	CAAACTCATGAGTATTCTGG	-0.724009	70	45	Yes
Homo Sapiens	PATU8988T_PANCREAS	56888	KCMF1	-2.3123	4	55555	GTACGTAGAATGTTTCACCC	-2.04124	49	12	Yes
Homo Sapiens	PATU8988T_PANCREAS	56888	KCMF1	-2.3123	4	59046	GTTGTAACTGAGAAGCGGAA	-1.55154	125	45	Yes
Homo Sapiens	PATU8988T_PANCREAS	56888	KCMF1	-2.3123	4	13619	AGGCGATCCTAATCATGTCA	-1.29713	61	26	Yes
Homo Sapiens	PATU8988T_PANCREAS	56888	KCMF1	-2.3123	4	4443	AATGCAGTGCATATTAACAA	-0.23109	33	30	No
Homo Sapiens	PATU8988T_PANCREAS	83752	LONP2	-2.31109	4	56803	GTCTCAATTTAGCAACTGCA	-1.25537	28	12	Yes
Homo Sapiens	PATU8988T_PANCREAS	83752	LONP2	-2.31109	4	5818	ACAGCAGATTCAGATACCCC	-1.16115	162	77	Yes
Homo Sapiens	PATU8988T_PANCREAS	83752	LONP2	-2.31109	4	55388	GTACAATCTGGAAACGGCAT	-0.816498	208	126	Yes
Homo Sapiens	PATU8988T_PANCREAS	83752	LONP2	-2.31109	4	16630	ATCAACGGCTTGAAGACTGT	-0.787756	170	105	Yes
Homo Sapiens	PATU8988T_PANCREAS	80204	FBXO11	-2.30953	4	1822	AACCACTGTAGGGTTAGCAT	-2.13231	253	61	Yes
Homo Sapiens	PATU8988T_PANCREAS	80204	FBXO11	-2.30953	4	10586	AGAGCCTTCCATAAAAACGA	-2.13177	85	20	Yes
Homo Sapiens	PATU8988T_PANCREAS	80204	FBXO11	-2.30953	4	16404	ATATATAACAGATCATGCAC	-0.979179	34	18	No
Homo Sapiens	PATU8988T_PANCREAS	80204	FBXO11	-2.30953	4	26611	CCAGCATGGTGGGATTTATG	1.04748	150	333	No
Homo Sapiens	PATU8988T_PANCREAS	23165	NUP205	-2.30214	4	31306	CGCCCAGGCAAGTCTAACAG	-4.34575	18	0	Yes
Homo Sapiens	PATU8988T_PANCREAS	23165	NUP205	-2.30214	4	62326	TCAATGGGTATTCTTCACAC	-2.13025	44	10	Yes
Homo Sapiens	PATU8988T_PANCREAS	23165	NUP205	-2.30214	4	23988	CAGTGAAAAACATCGCAAAG	-1.09782	17	8	Yes
Homo Sapiens	PATU8988T_PANCREAS	23165	NUP205	-2.30214	4	59613	TAACCTCTCTGAATCGTCAG	-0.719312	39	25	Yes
Homo Sapiens	PATU8988T_PANCREAS	133957	CCDC127	-2.29919	4	54491	GGTGATGCAAGAAAAAAGAC	-4.65241	46	1	Yes
Homo Sapiens	PATU8988T_PANCREAS	133957	CCDC127	-2.29919	4	61577	TATCTCTCAGGGACGCAAGT	-0.63592	105	72	No
Homo Sapiens	PATU8988T_PANCREAS	133957	CCDC127	-2.29919	4	32262	CGTATTTGAGCTGCCTGCAA	-0.0978237	44	44	No
Homo Sapiens	PATU8988T_PANCREAS	133957	CCDC127	-2.29919	4	11629	AGCAGCAGTTCTCCGACGGT	-0.00946785	94	100	No
Homo Sapiens	PATU8988T_PANCREAS	1327	COX4I1	-2.29836	4	17571	ATGAGCTCGTACACACACAG	-1.80564	97	29	Yes
Homo Sapiens	PATU8988T_PANCREAS	1327	COX4I1	-2.29836	4	21683	CACGCCGATCCATATAAGCT	-1.36086	119	49	Yes
Homo Sapiens	PATU8988T_PANCREAS	1327	COX4I1	-2.29836	4	41817	GAGTGGAAGACGGTTGTGGG	-1.29047	111	48	Yes
Homo Sapiens	PATU8988T_PANCREAS	1327	COX4I1	-2.29836	4	38036	GAACTTAATGCGATACACTG	-0.397384	15	12	No
Homo Sapiens	PATU8988T_PANCREAS	79740	ZBBX	-2.29836	4	61741	TATGGCTTAAAAAACACAGG	-1.50221	89	33	Yes
Homo Sapiens	PATU8988T_PANCREAS	79740	ZBBX	-2.29836	4	34654	CTGATGCAGACAGTCAACGA	-1.31542	99	42	Yes
Homo Sapiens	PATU8988T_PANCREAS	79740	ZBBX	-2.29836	4	25681	CCAAATCTGTACTTCTCCAG	-1.29047	207	90	Yes
Homo Sapiens	PATU8988T_PANCREAS	79740	ZBBX	-2.29836	4	29738	CCTGCAAAAGAGTTGTTCTG	-0.272658	183	162	No
Homo Sapiens	PATU8988T_PANCREAS	83443	SF3B5	-2.29836	4	20772	CAATGGCGAAGTAGTTGAGA	-3.68279	23	1	Yes
Homo Sapiens	PATU8988T_PANCREAS	83443	SF3B5	-2.29836	4	45310	GCCACGCCGACACCACCAAG	-2.01209	97	25	Yes
Homo Sapiens	PATU8988T_PANCREAS	83443	SF3B5	-2.29836	4	23933	CAGTCCAAGTACATCGGCAC	-1.29047	287	125	Yes
Homo Sapiens	PATU8988T_PANCREAS	83443	SF3B5	-2.29836	4	71635	TGTAGGAGCAGTACGAGTCG	-0.0978237	1	1	No
Homo Sapiens	PATU8988T_PANCREAS	7046	TGFBR1	-2.29817	4	9622	AGAACGTTCGTGGTTCCGTG	-1.94808	255	70	Yes
Homo Sapiens	PATU8988T_PANCREAS	7046	TGFBR1	-2.29817	4	59374	TAAAAGGGCGATCTAATGAA	-1.3827	172	70	Yes
Homo Sapiens	PATU8988T_PANCREAS	7046	TGFBR1	-2.29817	4	59103	GTTGTGTATAACTTTGTCTG	-1.28969	264	115	Yes
Homo Sapiens	PATU8988T_PANCREAS	7046	TGFBR1	-2.29817	4	18169	ATGGGCAAGACCGCTCGCCG	-0.447158	92	72	No
Homo Sapiens	PATU8988T_PANCREAS	23637	RABGAP1	-2.29454	4	37609	GAAAGTCGTATGTTATTACG	-1.41975	184	73	Yes
Homo Sapiens	PATU8988T_PANCREAS	23637	RABGAP1	-2.29454	4	24066	CAGTGCTTTAAACTACGCCA	-1.09782	77	38	Yes
Homo Sapiens	PATU8988T_PANCREAS	23637	RABGAP1	-2.29454	4	25314	CATGTTTGACTATGGGCTCA	-0.918274	248	140	Yes
Homo Sapiens	PATU8988T_PANCREAS	23637	RABGAP1	-2.29454	4	8409	ACTCCTGGGAGCATTTACCG	-0.781962	142	88	Yes
Homo Sapiens	PATU8988T_PANCREAS	401024	FSIP2	-2.29298	4	72684	TGTTATATAGAGGTACACTC	-2.16011	141	33	Yes
Homo Sapiens	PATU8988T_PANCREAS	401024	FSIP2	-2.29298	4	73618	TTCAACCTGATTAACAGTGT	-1.08432	318	160	Yes
Homo Sapiens	PATU8988T_PANCREAS	401024	FSIP2	-2.29298	4	37227	CTTTGCATTTATGACAAGCG	-0.845244	276	164	Yes
Homo Sapiens	PATU8988T_PANCREAS	401024	FSIP2	-2.29298	4	55926	GTATACCGGATTATTACCAC	-0.78135	158	98	Yes
Homo Sapiens	PATU8988T_PANCREAS	6722	SRF	-2.2906	4	15583	AGTTCATCGACAACAAGCTG	-1.89892	114	32	Yes
Homo Sapiens	PATU8988T_PANCREAS	6722	SRF	-2.2906	4	14458	AGGTTGGTGACTGTGAACGC	-1.82365	42	12	Yes
Homo Sapiens	PATU8988T_PANCREAS	6722	SRF	-2.2906	4	66147	TCTGTTGTGGGGTCTGAACG	-1.28627	97	42	Yes
Homo Sapiens	PATU8988T_PANCREAS	6722	SRF	-2.2906	4	53140	GGGCTGACACTAGCAGACAC	-0.419752	74	59	No
Homo Sapiens	PATU8988T_PANCREAS	29101	SSU72	-2.29022	4	53728	GGGTGGAGCCCAACTACCTG	-4.2133	51	2	Yes
Homo Sapiens	PATU8988T_PANCREAS	29101	SSU72	-2.29022	4	37631	GAAATAAGAGAATCAAGCCC	-2.68279	17	2	Yes
Homo Sapiens	PATU8988T_PANCREAS	29101	SSU72	-2.29022	4	46920	GCGTCCGATCCTTTGGAACA	-1.28581	220	96	Yes
Homo Sapiens	PATU8988T_PANCREAS	29101	SSU72	-2.29022	4	5569	ACACTCTCTCTTCGCAAGTG	-0.433966	254	201	No
Homo Sapiens	PATU8988T_PANCREAS	7511	XPNPEP1	-2.29005	4	55750	GTAGCGCCCGTCAGTCCACA	-1.76803	365	114	Yes
Homo Sapiens	PATU8988T_PANCREAS	7511	XPNPEP1	-2.29005	4	69850	TGGACTTGTAGGGATGCACC	-1.27715	153	67	Yes
Homo Sapiens	PATU8988T_PANCREAS	7511	XPNPEP1	-2.29005	4	34105	CTCTAGTCCTATGATTGCGT	-1.14619	90	43	Yes
Homo Sapiens	PATU8988T_PANCREAS	7511	XPNPEP1	-2.29005	4	10237	AGACGGCAGAATGCCTCCAA	1.48714	0	2	No
Homo Sapiens	PATU8988T_PANCREAS	27068	PPA2	-2.2894	4	16499	ATATGATTGTAGAAATACCT	-2.64802	40	6	Yes
Homo Sapiens	PATU8988T_PANCREAS	27068	PPA2	-2.2894	4	13657	AGGCGGTAATTCTGCGAGCA	-2.09782	123	30	Yes
Homo Sapiens	PATU8988T_PANCREAS	27068	PPA2	-2.2894	4	63882	TCCATATATAACCCTTGTAA	-0.995944	40	21	Yes
Homo Sapiens	PATU8988T_PANCREAS	27068	PPA2	-2.2894	4	62808	TCAGAGGAATATCATGAAAG	-0.779854	145	90	Yes
Homo Sapiens	PATU8988T_PANCREAS	6187	RPS2	-2.2859	4	5874	ACAGCCGGGTACCTTGAACC	-4.55726	21	0	Yes
Homo Sapiens	PATU8988T_PANCREAS	6187	RPS2	-2.2859	4	3304	AAGGCCGAGGATAAGGAGGT	-0.0978237	12	12	No
Homo Sapiens	PATU8988T_PANCREAS	6187	RPS2	-2.2859	4	39885	GACGCGTACCTTAATAGGCA	0.768498	112	205	No
Homo Sapiens	PATU8988T_PANCREAS	6187	RPS2	-2.2859	4	45277	GCCACCAGCCTACCTTGCAA	1.31721	20	55	No
Homo Sapiens	PATU8988T_PANCREAS	1176	AP3S1	-2.28232	4	62114	TCAACAACCACGGGAAGCCG	-2.13964	139	33	Yes
Homo Sapiens	PATU8988T_PANCREAS	1176	AP3S1	-2.28232	4	36799	CTTGCAGAAATGGTGATGGG	-1.66342	73	24	Yes
Homo Sapiens	PATU8988T_PANCREAS	1176	AP3S1	-2.28232	4	75384	TTGTCATTTAGATTAATTGG	-1.05153	183	94	Yes
Homo Sapiens	PATU8988T_PANCREAS	1176	AP3S1	-2.28232	4	72865	TGTTGTGTATCTTCACTCTG	-0.709938	294	192	Yes
Homo Sapiens	PATU8988T_PANCREAS	2914	GRM4	-2.27708	4	10264	AGACGTGTCCCTATGACATG	-2.34575	18	3	Yes
Homo Sapiens	PATU8988T_PANCREAS	2914	GRM4	-2.27708	4	27433	CCCAAGAGGATGTCCGTACG	-1.50663	153	57	Yes
Homo Sapiens	PATU8988T_PANCREAS	2914	GRM4	-2.27708	4	26167	CCACCCTTACAGGCATCGCA	-1.28069	83	36	Yes
Homo Sapiens	PATU8988T_PANCREAS	2914	GRM4	-2.27708	4	50756	GGATCGCATCAACAACGACC	0.342749	13	18	No
Homo Sapiens	PATU8988T_PANCREAS	10208	USPL1	-2.27374	4	29057	CCTAATGTGCATCTAAGCTG	-1.38076	72	29	Yes
Homo Sapiens	PATU8988T_PANCREAS	10208	USPL1	-2.27374	4	42755	GATGCTACTGGTCTTATACA	-0.834789	44	26	Yes
Homo Sapiens	PATU8988T_PANCREAS	10208	USPL1	-2.27374	4	56635	GTCCTGTGAAAGAGTACGAG	-0.834789	39	23	Yes
Homo Sapiens	PATU8988T_PANCREAS	10208	USPL1	-2.27374	4	13173	AGGAGGAATCTATATTCTGG	-0.82029	32	19	Yes
Homo Sapiens	PATU8988T_PANCREAS	64434	NOM1	-2.27282	4	27382	CCATTTATACAACTTCCACG	-2.68279	35	5	Yes
Homo Sapiens	PATU8988T_PANCREAS	64434	NOM1	-2.27282	4	64127	TCCCGGGCGAAAGCTCACCG	-2.23027	56	12	Yes
Homo Sapiens	PATU8988T_PANCREAS	64434	NOM1	-2.27282	4	32103	CGGTCACCGGCAGGACACGG	-0.896911	86	49	No
Homo Sapiens	PATU8988T_PANCREAS	64434	NOM1	-2.27282	4	28982	CCGTCGCGTGCAAAGCTCAG	-0.595323	23	16	No
Homo Sapiens	PATU8988T_PANCREAS	4361	MRE11A	-2.27239	4	43630	GCAATCATGACGATCCCACA	-2.28664	268	58	Yes
Homo Sapiens	PATU8988T_PANCREAS	4361	MRE11A	-2.27239	4	4500	AATGCTGAACGGGAACGTCT	-1.08791	144	72	Yes
Homo Sapiens	PATU8988T_PANCREAS	4361	MRE11A	-2.27239	4	55616	GTACTTTCAAACCGCAGAGA	-1.07052	156	79	Yes
Homo Sapiens	PATU8988T_PANCREAS	4361	MRE11A	-2.27239	4	59300	GTTTGCTGCGTATTAAAGGG	-0.706245	92	60	Yes
Homo Sapiens	PATU8988T_PANCREAS	10885	WDR3	-2.26945	4	17509	ATGACTACCTGTCTATCACC	-2.16195	45	10	Yes
Homo Sapiens	PATU8988T_PANCREAS	10885	WDR3	-2.26945	4	48302	GCTGGTTCCATAATGCGGGA	-1.55726	54	19	Yes
Homo Sapiens	PATU8988T_PANCREAS	10885	WDR3	-2.26945	4	12421	AGCTAAGTGTAGCCCATCTG	-1.27715	153	67	Yes
Homo Sapiens	PATU8988T_PANCREAS	10885	WDR3	-2.26945	4	55505	GTACCGTCTAAAGGGGCACA	0.0153869	48	52	No
Homo Sapiens	PATU8988T_PANCREAS	6278	S100A7	-2.26448	4	31332	CGCCGATGTCTTTGAGAAAA	-2.36791	81	16	Yes
Homo Sapiens	PATU8988T_PANCREAS	6278	S100A7	-2.26448	4	20398	CAAGCTGAGAGGTCCATAAT	-2.22615	187	42	Yes
Homo Sapiens	PATU8988T_PANCREAS	6278	S100A7	-2.26448	4	7119	ACCGACTCACACAGGCACTA	-0.633877	115	79	No
Homo Sapiens	PATU8988T_PANCREAS	6278	S100A7	-2.26448	4	33322	CTCAATCTTGTCATCACGTC	-0.315181	142	122	No
Homo Sapiens	PATU8988T_PANCREAS	10155	TRIM28	-2.26257	4	26692	CCAGCGGGTGAAGTACACCA	-1.81207	104	31	Yes
Homo Sapiens	PATU8988T_PANCREAS	10155	TRIM28	-2.26257	4	66633	TGAAACTTCATCTCGCCATG	-1.25673	162	72	Yes
Homo Sapiens	PATU8988T_PANCREAS	10155	TRIM28	-2.26257	4	36473	CTTCCCAGGCAGTACCACTG	-0.804777	110	67	Yes
Homo Sapiens	PATU8988T_PANCREAS	10155	TRIM28	-2.26257	4	48812	GCTTTGTTCACAGCCCATGG	-0.770249	101	63	Yes
Homo Sapiens	PATU8988T_PANCREAS	6191	RPS4X	-2.26201	4	71523	TGTACATCGTATTACACCTG	-3.79826	12	0	Yes
Homo Sapiens	PATU8988T_PANCREAS	6191	RPS4X	-2.26201	4	58580	GTTCATTAAAATCGATGGCA	-2.30654	244	52	Yes
Homo Sapiens	PATU8988T_PANCREAS	6191	RPS4X	-2.26201	4	72731	TGTTCCTCAGGAAAATGATG	-1.1353	38	18	Yes
Homo Sapiens	PATU8988T_PANCREAS	6191	RPS4X	-2.26201	4	59707	TAAGATACTTACAAACACAC	1.90218	0	3	No
Homo Sapiens	PATU8988T_PANCREAS	51649	MRPS23	-2.25637	4	63258	TCATATACGTCAAACCACAG	-2.34575	18	3	Yes
Homo Sapiens	PATU8988T_PANCREAS	51649	MRPS23	-2.25637	4	7690	ACGCTCTAATCCGATCCTCG	-1.74635	115	36	Yes
Homo Sapiens	PATU8988T_PANCREAS	51649	MRPS23	-2.25637	4	9128	ACTTCAAGTCTACCTGTCAA	-1.1145	173	85	Yes
Homo Sapiens	PATU8988T_PANCREAS	51649	MRPS23	-2.25637	4	48797	GCTTTGCCATATCGCACTCG	-0.700064	629	414	Yes
Homo Sapiens	PATU8988T_PANCREAS	2033	EP300	-2.25291	4	53872	GGTACGACTAGGTACAGGCG	-1.41252	198	79	Yes
Homo Sapiens	PATU8988T_PANCREAS	2033	EP300	-2.25291	4	35740	CTGTAATAAGTGGCATCACG	-1.14712	386	186	Yes
Homo Sapiens	PATU8988T_PANCREAS	2033	EP300	-2.25291	4	18245	ATGGTGAACCATAAGGATTG	-0.813209	375	228	Yes
Homo Sapiens	PATU8988T_PANCREAS	2033	EP300	-2.25291	4	57747	GTGGCACGAAGATATTACTC	-0.766202	266	167	Yes
Homo Sapiens	PATU8988T_PANCREAS	1147	CHUK	-2.25212	4	63905	TCCATCTAGAACACATTGAG	-1.69927	87	28	Yes
Homo Sapiens	PATU8988T_PANCREAS	1147	CHUK	-2.25212	4	907	AAAGCTCCAATAATCAACAG	-1.12019	64	31	Yes
Homo Sapiens	PATU8988T_PANCREAS	1147	CHUK	-2.25212	4	61341	TATACAGCTGCGTAAAGTGT	-1.02743	279	146	Yes
Homo Sapiens	PATU8988T_PANCREAS	1147	CHUK	-2.25212	4	13600	AGGCCTTTACAACATTGGCA	-0.698554	275	181	Yes
Homo Sapiens	PATU8988T_PANCREAS	1736	DKC1	-2.24712	4	20943	CACACATAATGTCCGAATGT	-2.29946	45	9	Yes
Homo Sapiens	PATU8988T_PANCREAS	1736	DKC1	-2.24712	4	43196	GATTCGACGGATACTTCGGG	-1.26775	8	3	Yes
Homo Sapiens	PATU8988T_PANCREAS	1736	DKC1	-2.24712	4	24549	CATCATGCATTGTCACCATG	-0.892149	247	142	Yes
Homo Sapiens	PATU8988T_PANCREAS	1736	DKC1	-2.24712	4	64641	TCGATATGAGGACGGCATTG	-0.764086	72	45	Yes
Homo Sapiens	PATU8988T_PANCREAS	23210	JMJD6	-2.24609	4	73066	TTAATTCCCTCAGGATAACG	-2.06745	46	11	Yes
Homo Sapiens	PATU8988T_PANCREAS	23210	JMJD6	-2.24609	4	74942	TTGCGCATTCAACAAAACCA	-1.84785	36	10	Yes
Homo Sapiens	PATU8988T_PANCREAS	23210	JMJD6	-2.24609	4	11416	AGCAAGACGAAGCTATTACC	-1.12807	240	117	Yes
Homo Sapiens	PATU8988T_PANCREAS	23210	JMJD6	-2.24609	4	31541	CGGAACCAGAAGTTCAAGTG	1.65706	7	26	No
Homo Sapiens	PATU8988T_PANCREAS	115752	DIS3L	-2.24429	4	42034	GATAGAATCACAAAGCTCGT	-3.37084	28	2	Yes
Homo Sapiens	PATU8988T_PANCREAS	115752	DIS3L	-2.24429	4	25230	CATGTCAGAGCTAAACGAGA	-1.64214	34	11	Yes
Homo Sapiens	PATU8988T_PANCREAS	115752	DIS3L	-2.24429	4	52418	GGGAACACAAATCTGCACTG	-1.26775	125	55	Yes
Homo Sapiens	PATU8988T_PANCREAS	115752	DIS3L	-2.24429	4	28655	CCGCTCAATTCATGGAGATG	0.96293	92	193	No
Homo Sapiens	PATU8988T_PANCREAS	23560	GTPBP4	-2.24429	4	42487	GATGAATATTCTCTACGACA	-2.87041	40	5	Yes
Homo Sapiens	PATU8988T_PANCREAS	23560	GTPBP4	-2.24429	4	68532	TGCACCTGGCTATCCCAACC	-1.70663	60	19	Yes
Homo Sapiens	PATU8988T_PANCREAS	23560	GTPBP4	-2.24429	4	70134	TGGATTATAAGTATCTACGT	-1.26775	8	3	Yes
Homo Sapiens	PATU8988T_PANCREAS	23560	GTPBP4	-2.24429	4	75538	TTGTTGGCTACAACTATGAG	0.170109	48	58	No
Homo Sapiens	PATU8988T_PANCREAS	51654	CDK5RAP1	-2.24429	4	73377	TTAGGCAGTGACTCACACAA	-1.51286	119	44	Yes
Homo Sapiens	PATU8988T_PANCREAS	51654	CDK5RAP1	-2.24429	4	65938	TCTGGCAGCCATAGGTCTCG	-1.38733	131	53	Yes
Homo Sapiens	PATU8988T_PANCREAS	51654	CDK5RAP1	-2.24429	4	29133	CCTAGAATTCCAATCCTCAG	-1.26775	44	19	Yes
Homo Sapiens	PATU8988T_PANCREAS	51654	CDK5RAP1	-2.24429	4	57449	GTGCCTACCAATCTCAGTCG	0.347414	129	176	No
Homo Sapiens	PATU8988T_PANCREAS	56478	EIF4ENIF1	-2.24429	4	70764	TGGGCGAAGGTAGTCAGCTG	-1.82481	95	28	Yes
Homo Sapiens	PATU8988T_PANCREAS	56478	EIF4ENIF1	-2.24429	4	67718	TGAGCGCCGGGAGCTAACAG	-1.76768	69	21	Yes
Homo Sapiens	PATU8988T_PANCREAS	56478	EIF4ENIF1	-2.24429	4	37825	GAACCACCTACTGAACCGAC	-1.26775	71	31	Yes
Homo Sapiens	PATU8988T_PANCREAS	56478	EIF4ENIF1	-2.24429	4	63072	TCAGGTATAGTAGAGTGCAA	-0.460394	89	69	No
Homo Sapiens	PATU8988T_PANCREAS	8565	YARS	-2.24429	4	41889	GAGTTCTAGAAGTTCCCATG	-3.09782	15	1	Yes
Homo Sapiens	PATU8988T_PANCREAS	8565	YARS	-2.24429	4	68160	TGATCTCCTTGATCGGAAGG	-2.39328	53	10	Yes
Homo Sapiens	PATU8988T_PANCREAS	8565	YARS	-2.24429	4	31895	CGGGAACTTAAAATTTACTG	-1.26775	35	15	Yes
Homo Sapiens	PATU8988T_PANCREAS	8565	YARS	-2.24429	4	10900	AGAGTGTTACCGGACTTAAG	0.989639	63	135	No
Homo Sapiens	PATU8988T_PANCREAS	8891	EIF2B3	-2.24429	4	14841	AGTCATTGTGGTTACAACCA	-2.87041	40	5	Yes
Homo Sapiens	PATU8988T_PANCREAS	8891	EIF2B3	-2.24429	4	4090	AATATGGAATCAGTTCACTC	-2.68279	11	1	Yes
Homo Sapiens	PATU8988T_PANCREAS	8891	EIF2B3	-2.24429	4	1643	AACAGACGTTGCCTTACATG	-1.26775	35	15	Yes
Homo Sapiens	PATU8988T_PANCREAS	8891	EIF2B3	-2.24429	4	25732	CCAACCCAAGAACTGACCTA	-0.0978237	163	163	No
Homo Sapiens	PATU8988T_PANCREAS	9140	ATG12	-2.24429	4	29355	CCTCCAGCAGCAATTGAAGT	-2.07119	160	40	Yes
Homo Sapiens	PATU8988T_PANCREAS	9140	ATG12	-2.24429	4	33787	CTCCCCAGAAACAACCACCC	-1.71558	88	28	Yes
Homo Sapiens	PATU8988T_PANCREAS	9140	ATG12	-2.24429	4	40911	GAGCGAACACGAACCATCCA	-1.26775	89	39	Yes
Homo Sapiens	PATU8988T_PANCREAS	9140	ATG12	-2.24429	4	68733	TGCAGTTTCCCCGGGAACAG	0.163043	221	265	No
Homo Sapiens	PATU8988T_PANCREAS	5901	RAN	-2.24305	4	14745	AGTCAAATGACGTTTCACGA	-3.90518	27	1	Yes
Homo Sapiens	PATU8988T_PANCREAS	5901	RAN	-2.24305	4	63687	TCCACCGAATTTCTCCTGGC	-2.2133	38	8	Yes
Homo Sapiens	PATU8988T_PANCREAS	5901	RAN	-2.24305	4	72811	TGTTGCCACACAACACAATG	-0.438411	213	168	No
Homo Sapiens	PATU8988T_PANCREAS	5901	RAN	-2.24305	4	39151	GAATTTGAGAAGAAGTATGT	-0.0978237	3	3	No
Homo Sapiens	PATU8988T_PANCREAS	29980	DONSON	-2.24027	4	14128	AGGTACAAACGTAGAAATAG	-4.09782	15	0	Yes
Homo Sapiens	PATU8988T_PANCREAS	29980	DONSON	-2.24027	4	38654	GAAGGTACAACGGAGCTCAG	-2.09782	19	4	Yes
Homo Sapiens	PATU8988T_PANCREAS	29980	DONSON	-2.24027	4	67793	TGAGGACGGAATATCAGGCT	-0.538396	37	27	No
Homo Sapiens	PATU8988T_PANCREAS	29980	DONSON	-2.24027	4	28070	CCCGCCTGGACAACCGACCG	1.39522	53	151	No
Homo Sapiens	PATU8988T_PANCREAS	9318	COPS2	-2.24027	4	27067	CCAGTTACATCAGTCGTGCC	-2.58968	44	7	Yes
Homo Sapiens	PATU8988T_PANCREAS	9318	COPS2	-2.24027	4	58039	GTGGTTTAAGACAAACACAA	-2.09782	3	0	Yes
Homo Sapiens	PATU8988T_PANCREAS	9318	COPS2	-2.24027	4	61188	TAGTAACTCCGAGCCAAATG	-0.945821	26	14	No
Homo Sapiens	PATU8988T_PANCREAS	9318	COPS2	-2.24027	4	58019	GTGGTGGTAAAATGCACTTG	1.83506	21	83	No
Homo Sapiens	PATU8988T_PANCREAS	9774	BCLAF1	-2.24027	4	59455	TAAAGAGACTGGATATGTAG	-2.67273	142	23	Yes
Homo Sapiens	PATU8988T_PANCREAS	9774	BCLAF1	-2.24027	4	10192	AGACGACCTTATGGGTACAG	-2.09782	7	1	Yes
Homo Sapiens	PATU8988T_PANCREAS	9774	BCLAF1	-2.24027	4	18800	ATTCATCGATAGACTCAGAT	-0.439612	127	100	No
Homo Sapiens	PATU8988T_PANCREAS	9774	BCLAF1	-2.24027	4	48691	GCTTGATAGGGGTAATACCA	1.01765	17	38	No
Homo Sapiens	PATU8988T_PANCREAS	10959	TMED2	-2.23808	4	1983	AACGAAATAGCCCGAGACCG	-2.57058	271	48	Yes
Homo Sapiens	PATU8988T_PANCREAS	10959	TMED2	-2.23808	4	42896	GATGGGCCTCATCTTCGAGG	-2.20588	193	44	Yes
Homo Sapiens	PATU8988T_PANCREAS	10959	TMED2	-2.23808	4	18633	ATTACAGGACCAGATAACAA	-0.724365	87	56	No
Homo Sapiens	PATU8988T_PANCREAS	10959	TMED2	-2.23808	4	43089	GATGTTCACCATTGATATTG	0.0858882	161	183	No
Homo Sapiens	PATU8988T_PANCREAS	25973	PARS2	-2.23623	4	35102	CTGCTTAGGACCAACTCACG	-2.38733	87	17	Yes
Homo Sapiens	PATU8988T_PANCREAS	25973	PARS2	-2.23623	4	51599	GGCCCATTGACTAAAACCAA	-2.20474	55	12	Yes
Homo Sapiens	PATU8988T_PANCREAS	25973	PARS2	-2.23623	4	47477	GCTCGTGCGAGTGATAGACC	-0.876534	186	108	No
Homo Sapiens	PATU8988T_PANCREAS	25973	PARS2	-2.23623	4	64454	TCCTGCTGTACCAAGTGACA	0.148566	246	292	No
Homo Sapiens	PATU8988T_PANCREAS	60678	EEFSEC	-2.23069	4	213	AAAAGATACCGTATTTCCGG	-2.39201	102	20	Yes
Homo Sapiens	PATU8988T_PANCREAS	60678	EEFSEC	-2.23069	4	14315	AGGTGCACCGATTATACCCG	-2.20157	244	56	Yes
Homo Sapiens	PATU8988T_PANCREAS	60678	EEFSEC	-2.23069	4	53295	GGGGATGCAGACCCAGTCAG	-0.524638	245	182	No
Homo Sapiens	PATU8988T_PANCREAS	60678	EEFSEC	-2.23069	4	22729	CAGCAGCTTAGGGTCAAACT	0.408283	187	266	No
Homo Sapiens	PATU8988T_PANCREAS	51389	RWDD1	-2.23055	4	20824	CAATTGTAACTGGAGTACCA	-1.66417	76	25	Yes
Homo Sapiens	PATU8988T_PANCREAS	51389	RWDD1	-2.23055	4	30521	CCTTTATGAAATATTCTCCC	-1.37793	101	41	Yes
Homo Sapiens	PATU8988T_PANCREAS	51389	RWDD1	-2.23055	4	12176	AGCCTCAGACGTCACAGTAA	-1.25979	225	100	Yes
Homo Sapiens	PATU8988T_PANCREAS	51389	RWDD1	-2.23055	4	73725	TTCACTGTATGTAAACTTGA	-0.434859	95	75	No
Homo Sapiens	PATU8988T_PANCREAS	56993	TOMM22	-2.22995	4	771	AAAGAGGGAAAGATCAAAAG	-1.75318	62	19	Yes
Homo Sapiens	PATU8988T_PANCREAS	56993	TOMM22	-2.22995	4	28720	CCGGACGAATTGCTCCCGAA	-1.17583	56	26	Yes
Homo Sapiens	PATU8988T_PANCREAS	56993	TOMM22	-2.22995	4	30790	CGACGCGGAGAAGCCTGAGG	-1.12019	64	31	Yes
Homo Sapiens	PATU8988T_PANCREAS	56993	TOMM22	-2.22995	4	5916	ACAGCTAGATGAGACCCTGT	1.41675	27	79	No
Homo Sapiens	PATU8988T_PANCREAS	116441	TM4SF18	-2.22351	4	46638	GCGGAATCAGCAAACAACTT	-1.35721	78	32	Yes
Homo Sapiens	PATU8988T_PANCREAS	116441	TM4SF18	-2.22351	4	11753	AGCATACTCCCAGCCATCAA	-1.05718	69	35	Yes
Homo Sapiens	PATU8988T_PANCREAS	116441	TM4SF18	-2.22351	4	650	AAACTGCAGCAAAAAATATG	-0.802368	43	26	Yes
Homo Sapiens	PATU8988T_PANCREAS	116441	TM4SF18	-2.22351	4	15792	ATAAACTCACCAACTACGTG	-0.755195	428	271	Yes
Homo Sapiens	PATU8988T_PANCREAS	9739	SETD1A	-2.22136	4	61799	TATGTGCCGTAAGTACGGTG	-2.58325	55	9	Yes
Homo Sapiens	PATU8988T_PANCREAS	9739	SETD1A	-2.22136	4	32257	CGTATGCTCTATATGCACAG	-1.24983	39	17	Yes
Homo Sapiens	PATU8988T_PANCREAS	9739	SETD1A	-2.22136	4	40584	GAGATCTCCGACGACGACCG	-0.945821	8	4	Yes
Homo Sapiens	PATU8988T_PANCREAS	9739	SETD1A	-2.22136	4	10558	AGAGCCATCGGAAATTTCCG	-0.754339	92	58	Yes
Homo Sapiens	PATU8988T_PANCREAS	3726	JUNB	-2.22105	4	28741	CCGGAGTCTCAAAGCGCCTG	-1.65334	96	32	Yes
Homo Sapiens	PATU8988T_PANCREAS	3726	JUNB	-2.22105	4	34589	CTGAGGTTGGTGTAAACGGG	-1.41975	179	71	Yes
Homo Sapiens	PATU8988T_PANCREAS	3726	JUNB	-2.22105	4	53540	GGGTAAAAGTACTGTCCCGG	-1.25537	57	25	Yes
Homo Sapiens	PATU8988T_PANCREAS	3726	JUNB	-2.22105	4	21108	CACAGCTACGGGATACGGCC	-0.445747	125	98	No
Homo Sapiens	PATU8988T_PANCREAS	22976	PAXIP1	-2.21874	4	66297	TCTTCATAAATAATCAGACG	-1.9493	82	22	Yes
Homo Sapiens	PATU8988T_PANCREAS	22976	PAXIP1	-2.21874	4	57294	GTGATTCTGTCCGTTCAGTG	-1.34413	222	93	Yes
Homo Sapiens	PATU8988T_PANCREAS	22976	PAXIP1	-2.21874	4	43725	GCACACAAGTTAATCAACCC	-1.25394	77	34	Yes
Homo Sapiens	PATU8988T_PANCREAS	22976	PAXIP1	-2.21874	4	57494	GTGCGTGCATCGACTCGTGA	0.468737	525	778	No
Homo Sapiens	PATU8988T_PANCREAS	65008	MRPL1	-2.21611	4	13420	AGGCACTAGTCTGATACAGA	-1.88581	258	74	Yes
Homo Sapiens	PATU8988T_PANCREAS	65008	MRPL1	-2.21611	4	56344	GTCATGTGTTTAGAAAAACG	-1.28225	49	21	Yes
Homo Sapiens	PATU8988T_PANCREAS	65008	MRPL1	-2.21611	4	16068	ATACCCGAGACAGATATATG	-0.921667	153	86	Yes
Homo Sapiens	PATU8988T_PANCREAS	65008	MRPL1	-2.21611	4	838	AAAGCATATCCCTATATGGA	-0.752327	84	53	Yes
Homo Sapiens	PATU8988T_PANCREAS	22876	INPP5F	-2.21607	4	74259	TTCTAACTCTGCCTACTACG	-1.73009	154	49	Yes
Homo Sapiens	PATU8988T_PANCREAS	22876	INPP5F	-2.21607	4	30695	CGAATTAGAATAAGCCACCA	-1.30427	89	38	Yes
Homo Sapiens	PATU8988T_PANCREAS	22876	INPP5F	-2.21607	4	7336	ACCTGACCAATTCCGTGCAG	-1.25255	117	52	Yes
Homo Sapiens	PATU8988T_PANCREAS	22876	INPP5F	-2.21607	4	45103	GCATTACAGCTCGCAATGTG	-0.132278	338	330	No
Homo Sapiens	PATU8988T_PANCREAS	92170	MTG1	-2.21439	4	48290	GCTGGTGGACTGTATCATCG	-1.23933	288	130	Yes
Homo Sapiens	PATU8988T_PANCREAS	92170	MTG1	-2.21439	4	76433	TTTGTTGCAGATCATCCCGA	-1.0466	165	85	Yes
Homo Sapiens	PATU8988T_PANCREAS	92170	MTG1	-2.21439	4	75524	TTGTTGAGGACCAGCAAGTG	-0.964557	92	50	Yes
Homo Sapiens	PATU8988T_PANCREAS	92170	MTG1	-2.21439	4	45322	GCCACGTCGCGACCGCACAG	-0.751734	224	142	Yes
Homo Sapiens	PATU8988T_PANCREAS	8731	RNMT	-2.20863	4	61321	TATAACTGCTGACAGCTCAA	-1.68279	53	17	Yes
Homo Sapiens	PATU8988T_PANCREAS	8731	RNMT	-2.20863	4	55235	GTAAAGGAAAGTTCTAGTTG	-1.32238	221	94	Yes
Homo Sapiens	PATU8988T_PANCREAS	8731	RNMT	-2.20863	4	9787	AGAAGGACACAGCTCAACAG	-1.24983	39	17	Yes
Homo Sapiens	PATU8988T_PANCREAS	8731	RNMT	-2.20863	4	46973	GCGTGTGAGAGACTTAGCCC	-0.583251	13	9	No
Homo Sapiens	PATU8988T_PANCREAS	9782	MATR3	-2.20471	4	73991	TTCCATGGACTCTTACCGAA	-3.03642	91	11	Yes
Homo Sapiens	PATU8988T_PANCREAS	9782	MATR3	-2.20471	4	15645	AGTTCTTCATTGAATCAACA	-2.18529	33	7	Yes
Homo Sapiens	PATU8988T_PANCREAS	9782	MATR3	-2.20471	4	1488	AAATTTATGATAGTTATGCG	-0.817716	195	118	No
Homo Sapiens	PATU8988T_PANCREAS	9782	MATR3	-2.20471	4	52361	GGCTTGCCAAATACTAACGC	-0.595323	47	33	No
Homo Sapiens	PATU8988T_PANCREAS	441581	FRG2B	-2.20353	4	29920	CCTGGAACGTCCCCTATGGT	-4.00471	74	4	Yes
Homo Sapiens	PATU8988T_PANCREAS	441581	FRG2B	-2.20353	4	34168	CTCTGACATAGCTCGCACAG	-2.18124	88	20	Yes
Homo Sapiens	PATU8988T_PANCREAS	441581	FRG2B	-2.20353	4	9009	ACTGTTGTGCACAGGAGTGG	-0.697	152	100	No
Homo Sapiens	PATU8988T_PANCREAS	441581	FRG2B	-2.20353	4	40275	GAGAAGCACATACAAAGGCA	0.672694	67	115	No
Homo Sapiens	PATU8988T_PANCREAS	8732	RNGTT	-2.20299	4	37539	GAAAGAAGGAATCAGAACCC	-1.54849	40	14	Yes
Homo Sapiens	PATU8988T_PANCREAS	8732	RNGTT	-2.20299	4	73464	TTATCAAATACTCTCTTGGA	-1.2601	46	20	Yes
Homo Sapiens	PATU8988T_PANCREAS	8732	RNGTT	-2.20299	4	22100	CAGAAGTGTCATCAATTCTG	-1.24622	132	59	Yes
Homo Sapiens	PATU8988T_PANCREAS	8732	RNGTT	-2.20299	4	10109	AGACCACCAGGAATCTACAA	-0.512861	7	5	No
Homo Sapiens	PATU8988T_PANCREAS	56938	ARNTL2	-2.20242	4	16241	ATAGCCAAACTGAAAAGCGG	-4.41975	59	2	Yes
Homo Sapiens	PATU8988T_PANCREAS	56938	ARNTL2	-2.20242	4	52359	GGCTTGACAAATTCTTATGT	-0.635481	89	61	No
Homo Sapiens	PATU8988T_PANCREAS	56938	ARNTL2	-2.20242	4	49431	GGACAAGACCAACAGCTATG	0.426443	177	255	No
Homo Sapiens	PATU8988T_PANCREAS	56938	ARNTL2	-2.20242	4	75518	TTGTTGAAAGAAGATAGGTA	1.27702	90	235	No
Homo Sapiens	PATU8988T_PANCREAS	1984	EIF5A	-2.20138	4	42548	GATGACTTGGACTTCGAGAC	-2.88442	68	9	Yes
Homo Sapiens	PATU8988T_PANCREAS	1984	EIF5A	-2.20138	4	64463	TCCTGGATGCCAATCAGCTG	-1.30593	66	28	Yes
Homo Sapiens	PATU8988T_PANCREAS	1984	EIF5A	-2.20138	4	56995	GTGAAATTCTAACCTTGGCG	-1.14552	245	118	Yes
Homo Sapiens	PATU8988T_PANCREAS	1984	EIF5A	-2.20138	4	65431	TCTCGACGATCTTACATGGC	-0.682786	2	1	Yes
Homo Sapiens	PATU8988T_PANCREAS	51514	DTL	-2.20138	4	66937	TGAAGCTGCCTACATATGGA	-1.53078	26	9	Yes
Homo Sapiens	PATU8988T_PANCREAS	51514	DTL	-2.20138	4	5951	ACAGCTGTATTCTGTACGGG	-1.19736	149	69	Yes
Homo Sapiens	PATU8988T_PANCREAS	51514	DTL	-2.20138	4	14304	AGGTGATAAACTTTCCACGG	-1.09782	73	36	Yes
Homo Sapiens	PATU8988T_PANCREAS	51514	DTL	-2.20138	4	75873	TTTCCAGCAAAGTGTTACTG	-0.682786	47	31	Yes
Homo Sapiens	PATU8988T_PANCREAS	6150	MRPL23	-2.20138	4	38213	GAAGAGATCACAGAAACGTG	-1.78588	57	17	Yes
Homo Sapiens	PATU8988T_PANCREAS	6150	MRPL23	-2.20138	4	14138	AGGTACCCCCTGTACCGGCT	-1.67206	133	44	Yes
Homo Sapiens	PATU8988T_PANCREAS	6150	MRPL23	-2.20138	4	20987	CACACGCACCAGCTGCACGT	-1.03071	20	10	Yes
[truncated: 74,442 more rows]
