# Supplementary material for: Genome-wide CRISPR synthetic lethality screen identifies a role for the ADP-ribosyltransferase PARP14 in DNA replication dynamics controlled by ATR
Source: Nucleic Acids Res. 2020 Jun 15;48(13):7252–64. doi: 10.1093/nar/gkaa508 (PMC7367200; doi:10.1093/nar/gkaa508)
Supplement: gkaa508_Supplemental_Files [file gkaa508_supplemental_files.zip › Supplementary Table S2.xlsx]

## Sheet: Gene Rank MAGeCK
Gene Name	Overall Gene Rank	Number of Guides as Hits	p-value
KLF5	1	4	7.7704e-07
ZFP36L1	2	4	7.7704e-07
TKT	3	4	3.8852e-06
PGP	4	4	4.4032e-06
RPL21	5	4	6.9933e-06
GTF2H1	6	4	6.9933e-06
POLRMT	7	4	9.5834e-06
RPS8	8	4	1.0619e-05
RPS19	9	3	1.1138e-05
WDR83	10	4	1.2692e-05
PRR20E	11	4	1.4246e-05
RPS23	12	3	2.4606e-05
CHEK1	13	4	2.9786e-05
UBA6	14	4	3.0304e-05
ITPK1	15	4	3.5485e-05
DDX27	16	4	4.9989e-05
HNRNPU	17	4	5.9832e-05
PHB	18	4	7.071e-05
ABT1	19	4	7.33e-05
CDC7	20	2	8.1071e-05
C10orf2	21	4	8.7287e-05
TRMT112	22	4	9.0913e-05
MYH9	23	4	9.7647e-05
ZCRB1	24	4	0.00010801
URB2	25	1	0.00011163
C14orf80	26	4	0.00011319
SMG6	27	4	0.00011371
TRAF2	28	4	0.00011578
MARCHF5	29	4	0.00011889
RPS16	30	3	0.00011992
EEF1A1	31	3	0.00012044
UQCRC1	32	4	0.00012821
RPE	33	4	0.00014479
SRSF1	34	3	0.00014686
RPIA	35	3	0.00015877
REXO2	36	4	0.00016603
MARS2	37	4	0.0001738
CSNK1A1	38	4	0.00017483
EARS2	39	4	0.00017846
GNB2L1	40	4	0.00020177
GFPT1	41	2	0.00021679
CNOT1	42	4	0.00023596
GRB2	43	4	0.00023959
GPR89A	44	3	0.00024839
ANKRD17	45	3	0.00026238
RBFA	46	3	0.00029916
RPS25	47	4	0.00031004
CCT4	48	3	0.00031107
RPS3	49	3	0.00031315
RRP9	50	4	0.00032195
PELO	51	4	0.00032247
RPP21	52	3	0.00032765
PTPMT1	53	4	0.00034526
ARID5A	54	4	0.0003463
PPP1CA	55	4	0.00037427
GTF2H2	56	3	0.00040276
SSU72	57	4	0.00040276
UQCRFS1	58	3	0.00040276
TIMM13	59	3	0.00041002
XPO5	60	4	0.00041209
NDUFV1	61	4	0.00042089
PDCD2	62	3	0.00045975
RTCB	63	4	0.00047477
NMT1	64	4	0.00048202
MRPL57	65	4	0.00048565
CCT2	66	2	0.00050171
ZNF511	67	4	0.00050326
STRAP	68	4	0.00051673
PGLS	69	3	0.00053175
EIF1AX	70	3	0.0005675
HSPA5	71	3	0.00058459
TFAM	72	3	0.00060117
FBN2	73	4	0.00060427
ANKRD46	74	4	0.00064364
AGAP2	75	3	0.00066592
PREB	76	4	0.00067939
SARS2	77	4	0.00070011
POLR3H	78	3	0.00070166
DNLZ	79	4	0.00073119
FOLH1	80	4	0.00075606
RBMX	81	4	0.00075657
ATG9A	82	3	0.00076538
SYS1	83	4	0.00077885
RTTN	84	3	0.00079646
MRPL52	85	3	0.0008032
CFAP20	86	4	0.00081097
DDX42	87	4	0.00084516
ATG10	88	4	0.00084671
CCNH	89	4	0.00084671
RFC3	90	3	0.00084671
POLG2	91	4	0.00085189
MTBP	92	3	0.00087986
ZSCAN26	93	1	0.00089178
MYLIP	94	4	0.00095083
MOB4	95	4	0.00099227
SNRNP40	96	4	0.0010011
MAEA	97	4	0.0010032
VHL	98	4	0.0010057
SLC3A2	99	4	0.0010109
DGCR8	100	3	0.001012
HAO1	101	2	0.0010161
DHX35	102	4	0.0010192
LIPT2	103	4	0.0010275
UXS1	104	4	0.0010446
TCEB1	105	4	0.0010713
IPO13	106	3	0.0011466
WDR1	107	4	0.0011539
ZBTB8OS	108	4	0.0011907
DOLK	109	4	0.0011938
GATC	110	3	0.0012031
TAF1C	111	4	0.0012295
SF3B5	112	3	0.0012306
ACTR1A	113	4	0.0012311
MRPL16	114	2	0.0012373
TADA1	115	4	0.0012435
NLRP3	116	3	0.001244
METTL14	117	4	0.0012503
CCDC127	118	2	0.0012606
MTMR12	119	2	0.0012606
COA6	120	3	0.0012642
RPF2	121	4	0.0012855
ALDOA	122	4	0.0012855
TMCO6	123	4	0.0012922
USP47	124	3	0.0013015
TIPARP	125	3	0.0013347
SEPHS2	126	3	0.0013378
MRPS23	127	4	0.0013616
FAM208A	128	4	0.0014461
ZBTB17	129	3	0.0014461
RPS7	130	4	0.0014492
WASH1	131	4	0.0014611
HMBS	132	4	0.0014694
DNAJA1	133	3	0.0015818
LSM8	134	4	0.0015844
PNPT1	135	4	0.0016118
TOP1	136	3	0.0016149
GET4	137	3	0.0016206
U2AF2	138	3	0.0016455
INTS8	139	4	0.0016471
MBTPS1	140	3	0.0016657
SLC22A8	141	4	0.0017061
ANAPC5	142	4	0.0017082
NIP7	143	4	0.0017206
MTHFD1	144	4	0.0017227
MTPN	145	4	0.0017481
RPL8	146	4	0.0017662
MTERF4	147	4	0.001788
FDX1	148	4	0.0018211
YARS2	149	4	0.0018382
DPH1	150	4	0.0018416
SAP18	151	4	0.0018491
PKM	152	3	0.001861
GPR89B	153	4	0.0018967
SERPINB6	154	3	0.0019107
FTO	155	3	0.0019128
PRPF3	156	4	0.0019138
FAU	157	4	0.0019599
LARS2	158	3	0.0020107
TRAF3IP1	159	3	0.0020366
UROD	160	4	0.002062
ADRB1	161	4	0.0020806
EIF3H	162	3	0.0020941
DCTN6	163	3	0.0020941
PFDN6	164	3	0.0020941
AP3S1	165	4	0.0020962
FEN1	166	4	0.0021273
UBIAD1	167	4	0.0021314
METTL3	168	4	0.0021314
PMPCA	169	4	0.002164
NBPF10	170	4	0.0022283
TSR2	171	3	0.0022371
PSMF1	172	4	0.0022397
LIN7C	173	3	0.0022454
NSA2	174	3	0.0022765
PRMT5	175	4	0.002293
EEFSEC	176	3	0.0022956
COMMD3	177	4	0.0023391
U2AF1	178	3	0.0023422
INSRR	179	2	0.0024034
PGD	180	4	0.0024168
U2SURP	181	3	0.0024262
CIRH1A	182	4	0.0024282
UBE2V1	183	4	0.002492
RPS27A	184	4	0.0025049
TXN2	185	3	0.0025049
RNH1	186	4	0.0025298
PPP1R11	187	4	0.0025448
ANAPC4	188	4	0.0025541
PSMG3	189	4	0.0025588
TBCC	190	4	0.0025681
GFM1	191	4	0.0025842
SSB	192	4	0.0025914
SCGB1D2	193	4	0.0026173
SOX15	194	1	0.0026189
F2R	195	3	0.0026189
NAA25	196	3	0.0026251
EP300	197	4	0.0026303
COX20	198	4	0.0026525
TMED10	199	3	0.0026629
KIAA0391	200	4	0.0026805
MCF2L	201	2	0.0026821
PRKRIR	202	3	0.0026935
COX6A1	203	2	0.0027517
ERC2	204	4	0.0027608
TRIM37	205	4	0.0027675
PCBP1	206	3	0.0027701
B4GALT7	207	4	0.0027763
TAF6L	208	4	0.0027857
PSMB5	209	3	0.002796
MRPL32	210	4	0.0028639
RMND1	211	3	0.0028945
NHP2	212	4	0.0029452
TMEM127	213	4	0.0029877
PITRM1	214	4	0.003026
PYROXD1	215	2	0.0030338
MRPL22	216	3	0.0030639
CDC40	217	3	0.0030654
KLHL42	218	4	0.0030701
SPC25	219	3	0.0030882
CENPK	220	3	0.0030882
FBXO42	221	3	0.0030949
TUBGCP3	222	3	0.0031074
RPL9	223	4	0.0031353
HNRNPA1	224	4	0.0031405
PPIL1	225	4	0.0031618
PYURF	226	3	0.0031794
TMED2	227	3	0.003183
C19orf53	228	4	0.0031923
AK6	229	3	0.0031959
ZNF182	230	2	0.0031991
MRPL53	231	4	0.003226
SREK1	232	4	0.0032384
XRCC3	233	4	0.0032571
BNIP1	234	3	0.0032597
AMIGO2	235	3	0.003298
TAF10	236	4	0.0033058
ZNHIT3	237	3	0.0033063
NCAPH2	238	3	0.0033586
G6PD	239	4	0.0033721
TBC1D3H	240	4	0.0033892
SUPT20H	241	3	0.0033892
SARS	242	3	0.0034094
HNRNPH3	243	4	0.0034195
AKAP4	244	4	0.0034311
S100A7	245	3	0.0034425
PPA2	246	4	0.0034959
CDCA3	247	4	0.0035016
DHRS3	248	2	0.0035057
SLC10A7	249	4	0.003542
FDXR	250	2	0.0035648
MRPS35	251	3	0.0035948
USO1	252	3	0.0036093
RPUSD4	253	4	0.003628
TGFBR1	254	4	0.0036528
SMARCA4	255	3	0.0036565
ZNF224	256	4	0.0036565
RPS15	257	4	0.0036668
MEN1	258	4	0.0036673
CLTC	259	2	0.0037119
EIF2AK4	260	3	0.0037684
GGCX	261	4	0.003773
EXOSC2	262	4	0.0038347
CHUK	263	4	0.0038378
PPP1R8	264	3	0.003845
TACC3	265	4	0.0038901
IGBP1	266	3	0.0038974
HNRNPR	267	4	0.0039497
RAB5B	268	2	0.0039704
BRD2	269	4	0.0040155
CHORDC1	270	4	0.0040253
GATA2	271	3	0.0040403
ATP1B3	272	4	0.0040538
TAMM41	273	4	0.004059
SDE2	274	2	0.0040724
NPIPB6	275	3	0.0041165
PCDHA9	276	4	0.0041237
FASTKD3	277	3	0.004147
CDC123	278	4	0.004159
MAP7D3	279	2	0.004161
ATG7	280	3	0.0041657
CABP4	281	3	0.0041771
WDR55	282	4	0.0041911
MRPS25	283	4	0.0042004
NCKAP1L	284	4	0.0042097
RB1CC1	285	4	0.0042097
TPI1	286	4	0.004247
SLMO2	287	3	0.0042843
ASB10	288	3	0.0043071
ELOVL1	289	4	0.0043377
MRPL4	290	3	0.0043517
GPR151	291	4	0.0043812
YPEL5	292	4	0.0043998
UBE2I	293	4	0.0044029
HIST1H2BL	294	4	0.0044195
CRIPT	295	2	0.0044231
GNL3	296	4	0.0044387
TFCP2	297	4	0.0044459
ZFHX2	298	4	0.0044838
PGAM1	299	3	0.0044838
MECR	300	4	0.0044915
CTU2	301	4	0.0045604
SFPQ	302	4	0.0045734
ZER1	303	4	0.0046091
RPS27	304	4	0.0046516
UQCRQ	305	4	0.0046744
PGM3	306	4	0.0046744
FSIP2	307	4	0.0046941
ATP6V1B2	308	4	0.0047309
CENPM	309	2	0.0047309
SMN1	310	4	0.0047345
MED19	311	3	0.0047443
MPHOSPH10	312	4	0.0047873
ATP9A	313	3	0.0048262
WDR77	314	4	0.0048288
SPDL1	315	4	0.0048495
C9orf62	316	3	0.0049173
MRPS6	317	3	0.0049355
ARNTL2	318	2	0.0049868
GPI	319	4	0.0049878
C7orf26	320	3	0.0049945
LMO3	321	4	0.0050572
HSD17B12	322	4	0.0050753
GRSF1	323	4	0.0050971
MTG1	324	4	0.0051142
SART1	325	4	0.0051194
RPS4X	326	3	0.0051556
HGC6.3	327	3	0.0051556
ECD	328	4	0.0051556
UBE2H	329	4	0.0051849
PET117	330	3	0.0051898
NONO	331	3	0.0052893
CCDC8	332	2	0.0053359
DARS2	333	3	0.0053369
TPX2	334	4	0.0053489
SHISA8	335	4	0.005367
TANGO6	336	4	0.0053934
XPO1	337	2	0.0054452
RABGAP1	338	4	0.0054504
SNRNP35	339	4	0.0054887
HNRNPC	340	4	0.0055043
KRT18	341	3	0.0055043
MAOB	342	2	0.0055182
ARPC4	343	4	0.0055478
NUDT21	344	3	0.0055809
DROSHA	345	3	0.0056219
HSD17B10	346	4	0.0057379
SLC25A46	347	4	0.0057824
POP5	348	4	0.0057933
MRPS30	349	1	0.005799
GGPS1	350	3	0.0058001
ECT2	351	4	0.0058317
POMP	352	4	0.0059684
COX17	353	4	0.0059689
IMP3	354	4	0.0060192
PSTK	355	4	0.0060487
ORAOV1	356	4	0.0061886
PNO1	357	4	0.0062497
CENPL	358	3	0.0062497
TPRN	359	4	0.0062715
S100A1	360	2	0.0062782
TOPBP1	361	3	0.0063005
TRA2B	362	3	0.0063093
CCNA2	363	3	0.006345
B3GAT3	364	4	0.0063953
PDCD6IP	365	3	0.0064263
PIWIL4	366	3	0.0064631
SPCS2	367	4	0.0065652
B3GNT2	368	3	0.0065771
RPS6	369	2	0.0065947
MKLN1	370	3	0.0065947
USP17L18	371	4	0.0066077
DCTN2	372	4	0.0066237
RPN2	373	4	0.0066304
TAF2	374	3	0.0066387
DDX51	375	2	0.0066387
PHKA2	376	4	0.0066957
PRR7	377	3	0.0067268
CHCHD4	378	4	0.0067392
TADA2B	379	3	0.0067501
JTB	380	4	0.0067501
KCNQ2	381	3	0.0067859
PFDN5	382	3	0.0067936
PHF21A	383	3	0.006805
SUPT20HL2	384	1	0.0068123
MRPS18A	385	4	0.0068579
IP6K1	386	2	0.006875
GINS2	387	4	0.0069221
ZNF223	388	1	0.0069988
FAM3C	389	3	0.007148
DDX21	390	3	0.007178
GPR158	391	3	0.0071951
HARS	392	3	0.0072106
APITD1-CORT	393	4	0.0072106
NXPE3	394	3	0.0072531
LONP2	395	4	0.0072697
SMCHD1	396	3	0.0072997
CCDC9	397	3	0.0073039
RPRD1B	398	3	0.0073096
ANKRD49	399	4	0.0073474
MRPL39	400	4	0.0074313
ERGIC3	401	4	0.0074577
MRPL14	402	4	0.0074582
SRSF11	403	4	0.0074582
CCDC141	404	4	0.0074831
RBM10	405	3	0.0074966
CCDC84	406	4	0.0075152
SHANK2	407	4	0.0075375
SLU7	408	1	0.0075473
SAE1	409	3	0.0075473
NLE1	410	3	0.0075473
CDH6	411	4	0.0075784
NCOR2	412	4	0.0077805
MRPL23	413	4	0.007781
DPH5	414	2	0.0078437
NUDT9	415	3	0.0078794
FRG2B	416	3	0.0079053
KDELC1	417	4	0.0079063
RWDD1	418	4	0.0079063
GATB	419	3	0.0079556
ITGB5	420	4	0.0079975
ZEB1	421	3	0.0080747
NOP14	422	4	0.0080783
PPIAL4E	423	3	0.0081198
RRP1	424	3	0.0081545
C16orf59	425	2	0.0082001
TSC22D1	426	4	0.008255
FAM13B	427	4	0.0083166
ZNF391	428	3	0.0083337
UTP20	429	2	0.008356
CTBS	430	2	0.008356
DPY30	431	3	0.00837
RPL23A	432	3	0.0084285
CHMP1A	433	3	0.0084995
ANKRD33	434	3	0.0085119
CDC23	435	4	0.0085212
TUFM	436	3	0.0085471
XAGE1B	437	4	0.0085513
DPM1	438	4	0.008559
CCDC6	439	4	0.0086046
SRF	440	3	0.0086248
TCP1	441	3	0.0086461
ZBBX	442	3	0.0086704
WDR43	443	4	0.0086704
CTDNEP1	444	4	0.0086808
EHF	445	4	0.0086818
TMX2	446	3	0.0087196
DPH3	447	3	0.0087782
KDSR	448	4	0.0088004
OR7C2	449	4	0.0088113
PTGES3L	450	2	0.0088315
SEC23A	451	4	0.0088466
CHAMP1	452	4	0.0089046
ACTR3	453	3	0.0089455
COX11	454	3	0.0090159
PSMG2	455	4	0.0091263
UMPS	456	2	0.0091501
GOLGA1	457	3	0.0091563
SNRPG	458	4	0.009161
EIF2B3	459	3	0.0091672
FAM46A	460	4	0.009218
NCOA5	461	4	0.009248
TRAF6	462	4	0.0092615
BAP1	463	4	0.0092677
OR52B6	464	2	0.0092874
MFAP1	465	3	0.009406
GCAT	466	4	0.0094164
CLMP	467	3	0.0094236
CENPO	468	4	0.0094547
DPH7	469	3	0.0095596
RTN4IP1	470	4	0.0095671
MRPL1	471	4	0.0095671
IRS2	472	4	0.0096096
ADSL	473	4	0.0096096
NOC4L	474	4	0.0096205
FREM3	475	3	0.0096308
EIF6	476	3	0.0096635
DPAGT1	477	4	0.0096635
HPS4	478	1	0.0096676
ITGAV	479	2	0.0097039
MPLKIP	480	4	0.0097044
FAM217A	481	3	0.0097453
SBF2	482	2	0.0097816
CERS2	483	4	0.0098339
ATP6V1A	484	2	0.0098381
SPC24	485	4	0.0098987
DUT	486	4	0.0099292
TAF5L	487	2	0.0099499
PIP5K1B	488	3	0.00998
WDHD1	489	4	0.010007
FIBP	490	4	0.010011
POLR2D	491	2	0.010032
GM2A	492	3	0.010069
DDX6	493	4	0.010099
COX6C	494	2	0.010235
IKBKAP	495	4	0.010276
ZFYVE16	496	3	0.010308
TOB1	497	3	0.010396
PAFAH1B1	498	3	0.010398
KLF1	499	3	0.01051
SPINK5	500	1	0.010587
PRMT1	501	4	0.010622
EAF1	502	3	0.010622
TERF2	503	3	0.010693
RPS11	504	4	0.01077
MCL1	505	4	0.01077
LCN8	506	4	0.010804
C6orf106	507	3	0.010808
NCAPG2	508	4	0.010846
NUPL1	509	4	0.010879
MRPL17	510	4	0.010955
HS6ST1	511	4	0.010959
ARL2	512	3	0.011005
PRMT9	513	3	0.011007
FBXO11	514	3	0.011007
TTI2	515	2	0.011027
ATP2A2	516	2	0.011027
CALML5	517	4	0.011048
INTS6	518	4	0.011088
CINP	519	4	0.011184
AHCY	520	3	0.011245
RPP38	521	2	0.011313
LRRK2	522	4	0.011325
PPP1R7	523	4	0.01135
S100A16	524	3	0.011361
DAGLA	525	4	0.011387
SHOC2	526	4	0.011419
CCDC142	527	4	0.011505
GFM2	528	4	0.011519
RPL10A	529	3	0.011573
STX18	530	4	0.011654
SIN3A	531	3	0.011685
BTF3	532	3	0.011769
KLRD1	533	4	0.011834
CEBPZ	534	4	0.011853
GRM4	535	3	0.011875
PTBP1	536	3	0.011894
ARHGEF28	537	4	0.011945
EIF3D	538	4	0.011951
VDAC1	539	2	0.011951
DNA2	540	3	0.01201
TFPI	541	4	0.012022
C5orf51	542	2	0.012041
CNOT3	543	4	0.012092
ANKRD13A	544	3	0.012097
PALD1	545	4	0.01211
TRABD2A	546	2	0.01213
DTYMK	547	3	0.012224
NAA20	548	3	0.012246
NHLRC2	549	4	0.01225
ZW10	550	3	0.012287
NUDT6	551	4	0.012293
CEP170	552	4	0.012433
SLC33A1	553	4	0.01248
METRNL	554	4	0.01252
ELP3	555	3	0.012566
DOLPP1	556	4	0.012576
RPS3A	557	4	0.012586
EXTL3	558	4	0.012609
NACA2	559	3	0.012633
GOLGA8R	560	3	0.012649
CARS	561	2	0.012649
UTP3	562	3	0.012649
UST	563	3	0.01269
ZNF488	564	4	0.012785
RRAGC	565	4	0.012816
CENPW	566	3	0.012873
ANAPC13	567	4	0.012873
TINF2	568	4	0.012906
TYMS	569	3	0.012906
CIT	570	4	0.012948
GNAS	571	3	0.013008
NBPF11	572	3	0.013011
C6orf136	573	4	0.013027
FKBPL	574	4	0.013037
PPP6R3	575	3	0.013062
DDX1	576	4	0.01313
BRD9	577	4	0.01313
SPATA5L1	578	3	0.013206
JMJD6	579	3	0.013213
DIS3L	580	3	0.013213
SLC25A26	581	2	0.013229
KIF20A	582	4	0.013248
CWC22	583	3	0.013258
SETDB1	584	4	0.013288
NDFIP1	585	4	0.013308
HDAC10	586	3	0.013347
ARHGAP40	587	2	0.013475
CHD4	588	2	0.013523
XRCC6	589	3	0.013567
TRIM28	590	4	0.013574
EIF2S2	591	4	0.013713
WDR75	592	2	0.013746
MRE11A	593	4	0.013765
ACR	594	2	0.013881
GMPPB	595	4	0.013955
UQCRB	596	4	0.013969
MYO7A	597	4	0.014026
HIST1H2BF	598	4	0.014046
RAD51C	599	3	0.014063
ZNF564	600	3	0.014098
NCAPD3	601	3	0.014119
HECTD1	602	3	0.014119
MRPL13	603	3	0.014141
ALG6	604	3	0.014181
TAF1B	605	4	0.014213
TUBB4B	606	4	0.014372
SNRPB	607	2	0.014387
TAF4	608	4	0.014419
DKC1	609	4	0.014462
RAN	610	3	0.014462
EIF3CL	611	2	0.014462
COX15	612	3	0.014508
NOB1	613	4	0.01452
RBM14-RBM4	614	4	0.01452
ADPRH	615	3	0.014679
TDP2	616	4	0.014724
SETD1A	617	4	0.014777
SERBP1	618	4	0.014785
WDR3	619	3	0.01479
GART	620	4	0.014804
SECISBP2	621	4	0.014804
TRAM2	622	4	0.014828
WDR5B	623	3	0.014889
SMARCD1	624	3	0.014939
RIOK1	625	4	0.014939
COPS8	626	4	0.015095
NUP155	627	2	0.015136
PPP4C	628	3	0.015161
EIF2B1	629	4	0.015223
RIC1	630	4	0.015284
SMNDC1	631	4	0.01529
ZNF256	632	3	0.015311
KIAA0196	633	4	0.015346
SF3B3	634	4	0.015399
PGAP2	635	3	0.015422
GFRA1	636	2	0.015462
PARS2	637	3	0.015481
SUZ12	638	3	0.015504
INPP5F	639	3	0.015566
RNF168	640	2	0.015716
CDH18	641	4	0.015726
PMVK	642	4	0.015756
ERBB4	643	2	0.015789
DPP7	644	4	0.015897
PCYT1A	645	3	0.015908
KLHL9	646	3	0.016065
CHERP	647	4	0.016183
IL2RB	648	4	0.016284
SRGN	649	2	0.016342
MBTPS2	650	3	0.016346
HOXC10	651	2	0.01652
RPL13A	652	4	0.016552
GOLGA8O	653	3	0.016603
NKD2	654	3	0.016628
DGKA	655	3	0.016674
CACNA1A	656	2	0.016701
COX4I1	657	3	0.016747
BRSK2	658	4	0.016753
KCNA10	659	4	0.01686
LGALS9C	660	4	0.016868
TTC1	661	3	0.016902
IPPK	662	4	0.016941
ENOX1	663	2	0.017027
TRAPPC13	664	2	0.017061
MS4A14	665	4	0.017179
ROMO1	666	3	0.017187
MPHOSPH8	667	3	0.017213
HNRNPUL2	668	4	0.017256
HIPK1	669	3	0.017311
MIPEP	670	4	0.017323
BCLAF1	671	3	0.017354
EIF2S1	672	4	0.017458
SPI1	673	3	0.017478
C2orf91	674	4	0.017543
DCN	675	4	0.017552
HNRNPH1	676	2	0.017552
IL1RN	677	2	0.017608
GMPS	678	4	0.017608
VRK1	679	4	0.017674
NOM1	680	4	0.017726
ASXL2	681	2	0.017726
TIMELESS	682	1	0.017868
TASP1	683	4	0.018169
GOLGA6L4	684	3	0.018176
NSUN2	685	3	0.018176
PPP1R35	686	2	0.018231
RNF133	687	4	0.018259
C19orf40	688	3	0.018296
WDR48	689	2	0.018303
PDRG1	690	3	0.018303
POLR1E	691	3	0.018303
GRPEL1	692	3	0.018339
ELL3	693	4	0.01838
BCL3	694	4	0.018413
ANO6	695	4	0.018451
ATG101	696	3	0.018671
OTC	697	4	0.018726
CNOT11	698	4	0.018739
TRAPPC4	699	4	0.018782
DUSP11	700	3	0.018798
FAM98B	701	2	0.018891
SAMHD1	702	3	0.018907
DIEXF	703	3	0.018927
GAN	704	2	0.018944
DNAJC11	705	4	0.019109
RBM42	706	4	0.019151
RBX1	707	2	0.019168
YARS	708	3	0.019168
FAM132A	709	1	0.019235
CRYGA	710	4	0.019254
MRPL18	711	3	0.019391
NCOR1	712	2	0.019395
NUPR1L	713	3	0.019438
CPNE8	714	3	0.01946
STIM1	715	3	0.019496
COG4	716	4	0.019621
PGS1	717	4	0.019684
NPIPB3	718	3	0.01977
EPRS	719	4	0.019808
MGEA5	720	4	0.019863
RPL26	721	4	0.019914
MRPL3	722	4	0.019978
RPL17	723	3	0.020002
FAM105A	724	4	0.020041
RQCD1	725	4	0.02005
APOA1	726	3	0.020078
RSU1	727	4	0.020081
STON1	728	2	0.02015
ATG12	729	3	0.020158
CENPT	730	4	0.020254
DDX49	731	2	0.020279
NFS1	732	3	0.020279
DUX4	733	2	0.020279
CAPZB	734	4	0.020341
PUF60	735	3	0.020402
LOC101060389	736	3	0.020538
SCO2	737	3	0.02068
ARPC3	738	3	0.02068
TCERG1	739	4	0.020755
AP1S1	740	2	0.020786
MCTP1	741	2	0.020787
RPS20	742	4	0.020833
ACSL3	743	3	0.020846
EIF5A	744	3	0.020876
COX7C	745	4	0.0209
HAUS5	746	4	0.020937
F2RL1	747	2	0.020956
ZP1	748	4	0.02099
CCNT1	749	3	0.021026
HYOU1	750	3	0.021034
MATR3	751	4	0.021045
LSG1	752	3	0.021069
ENAH	753	2	0.021124
TTLL12	754	4	0.021163
TAF12	755	1	0.021279
MED30	756	4	0.021337
ATP5H	757	4	0.021337
RPA3	758	3	0.021396
PPIAL4C	759	3	0.021601
ACTR2	760	3	0.021634
ATP5A1	761	3	0.021653
SMN2	762	3	0.021672
ZNF408	763	2	0.021789
CEP57	764	3	0.021836
VANGL1	765	3	0.022002
GRM2	766	2	0.022002
SULT2A1	767	3	0.022009
TMEM230	768	3	0.022048
EMC3	769	4	0.022112
KCMF1	770	3	0.022128
CBX3	771	3	0.022196
EGR1	772	4	0.022214
FCRL6	773	3	0.022225
ATP1A1	774	4	0.022283
FDPS	775	2	0.022349
ANOS1	776	4	0.02238
OR51V1	777	4	0.02241
KCND1	778	4	0.022446
COPE	779	3	0.022451
ZNF789	780	4	0.022525
TVP23B	781	4	0.022551
C11orf94	782	4	0.022583
NOP2	783	3	0.022593
CDCA5	784	4	0.022644
RBCK1	785	3	0.022734
E2F3	786	2	0.02276
SPTSSA	787	3	0.022784
SLC2A13	788	4	0.022792
CCS	789	4	0.022881
MRPL15	790	2	0.023035
SURF6	791	3	0.023035
MRPL12	792	4	0.023045
PPP2CA	793	2	0.023089
TMEM238	794	3	0.023141
NDST4	795	3	0.023186
C3orf17	796	4	0.02328
ARHGEF11	797	4	0.023323
NAT10	798	2	0.023343
VPS37C	799	3	0.023373
FAM83G	800	4	0.023384
DDX10	801	4	0.023403
RARS	802	2	0.023424
ROBO2	803	4	0.023436
SLC12A7	804	3	0.023583
SACM1L	805	4	0.023593
FAM157A	806	3	0.023631
CBWD5	807	4	0.02378
TFIP11	808	3	0.023793
PTDSS2	809	3	0.023817
HSD17B3	810	4	0.02388
TPCN1	811	4	0.023913
MOCS1	812	2	0.023947
ADSS	813	3	0.023964
RPS2	814	1	0.024038
RPL34	815	3	0.024038
NUP98	816	2	0.024038
ATP6V1G1	817	3	0.024038
CIAO1	818	3	0.024081
GEMIN6	819	2	0.02416
TBX10	820	3	0.024354
SUMF1	821	4	0.024501
METTL6	822	4	0.024572
OR51B6	823	3	0.024575
TMEM242	824	3	0.024631
UXT	825	1	0.024641
TMX4	826	3	0.024666
MLLT10	827	3	0.024666
HS3ST3A1	828	2	0.024722
TBC1D4	829	4	0.024742
ATG5	830	3	0.024775
CSTF3	831	4	0.024878
HIST2H2AC	832	4	0.024878
IFT81	833	2	0.024884
SYT7	834	3	0.024902
NDUFB9	835	3	0.024943
PPAP2A	836	2	0.024974
RGPD3	837	2	0.024974
CEACAM21	838	3	0.025039
NARS2	839	3	0.02506
MT1G	840	4	0.025263
ADAT2	841	2	0.025268
MOGAT2	842	2	0.025296
SRSF6	843	4	0.025394
VPS16	844	4	0.025448
VMP1	845	2	0.025478
BCL2L1	846	3	0.025547
MARS	847	4	0.025591
GGNBP2	848	3	0.025655
GSTM5	849	4	0.025667
KCNMB3	850	4	0.025677
CHMP4B	851	2	0.025686
PRIM2	852	4	0.025708
SLC11A1	853	4	0.025711
COA5	854	3	0.025751
MDM1	855	3	0.025813
DDX28	856	4	0.025831
CDH10	857	4	0.025869
ZNF862	858	3	0.02596
CSK	859	3	0.026051
SEH1L	860	4	0.026063
SCAMP3	861	4	0.026075
FITM1	862	4	0.026187
PBX1	863	3	0.026191
DHX9	864	2	0.026191
CPD	865	4	0.026212
CLN5	866	4	0.026237
FAM58A	867	4	0.02631
BOD1	868	4	0.026327
NEK10	869	3	0.026462
EPS15L1	870	3	0.026462
DTL	871	4	0.02649
POLE4	872	3	0.026526
MEOX2	873	4	0.026539
CLEC18C	874	4	0.026557
STARD3	875	4	0.026577
ASNA1	876	3	0.026625
DCPS	877	2	0.026696
PRR20D	878	4	0.02675
VIP	879	2	0.0268
MTMR8	880	3	0.02682
AAAS	881	4	0.026878
RAB4A	882	4	0.026955
INCENP	883	3	0.026969
SEPSECS	884	2	0.027049
FBXW11	885	4	0.027068
NCL	886	4	0.027068
TRIM16L	887	4	0.0271
TBC1D7	888	3	0.027232
ILF3	889	3	0.027248
SRSF10	890	3	0.027289
CBFA2T2	891	2	0.027313
OR52N2	892	3	0.027318
CCT6A	893	2	0.027345
ELOVL3	894	2	0.027345
CDC37	895	4	0.027348
MALSU1	896	4	0.027428
RMND5A	897	4	0.027506
ANKRD32	898	4	0.027545
PUM2	899	4	0.027559
PSME3	900	4	0.027595
TM4SF18	901	4	0.027625
RAD1	902	4	0.027625
ABCG5	903	1	0.027679
DAZL	904	2	0.027679
BCS1L	905	4	0.02772
C11orf95	906	3	0.027748
SLC35E2	907	4	0.027785
ATP6V0C	908	2	0.027849
SMC3	909	4	0.027889
DARS	910	3	0.027905
SEC23IP	911	3	0.027905
SRMS	912	4	0.028074
LOC102723859	913	2	0.028107
SPICE1	914	4	0.028151
MRPS26	915	4	0.028257
CTRB1	916	4	0.028315
PRPF38B	917	3	0.028315
CYTL1	918	4	0.028366
ORC5	919	4	0.028505
SGIP1	920	3	0.028515
UTP15	921	3	0.028674
DHFR	922	3	0.028674
TYMP	923	3	0.028681
ETF1	924	4	0.028681
LIN9	925	3	0.028712
NSUN4	926	4	0.028718
FAM180B	927	4	0.028723
ARSE	928	3	0.028866
SUPV3L1	929	3	0.028893
RAD9A	930	4	0.028923
NOL10	931	4	0.028934
EPB41L2	932	4	0.029051
RPN1	933	2	0.029216
MAD2L2	934	3	0.029216
WAPAL	935	3	0.029216
C7orf34	936	4	0.029272
NCAPG	937	3	0.029335
NOP56	938	3	0.029371
SPATA31E1	939	4	0.029388
HUS1	940	4	0.029415
SP2	941	3	0.029515
PUS1	942	4	0.029532
GLA	943	1	0.029573
USPL1	944	4	0.029678
MIS18A	945	3	0.029707
LAMC1	946	3	0.029749
SLC4A7	947	3	0.029793
COG3	948	2	0.029842
SYTL3	949	2	0.029842
CPLX4	950	3	0.029886
GH2	951	3	0.029914
PRCP	952	4	0.029943
SLC35D1	953	3	0.029945
MESDC2	954	3	0.029982
RGAG4	955	4	0.029994
YEATS4	956	3	0.030014
ANKRD52	957	4	0.030096
GATSL2	958	3	0.030107
DCAF8	959	3	0.030119
RNMTL1	960	3	0.030228
CWF19L1	961	4	0.030332
NUP205	962	4	0.030409
AMPD2	963	3	0.03041
UBE2G1	964	2	0.030554
RETSAT	965	3	0.030798
POLE3	966	2	0.0308
RNMT	967	3	0.030807
SYNPO	968	2	0.030935
SEPTIN4	969	3	0.030939
NUDCD3	970	3	0.031037
VPS26A	971	4	0.031046
C1QTNF6	972	4	0.031097
RFK	973	3	0.031187
LMO1	974	4	0.031192
PPIP5K2	975	1	0.03121
OR4X2	976	2	0.03128
TLK2	977	3	0.031288
B4GALNT1	978	4	0.031451
DESI1	979	3	0.031527
PRSS48	980	4	0.031612
PIGQ	981	1	0.031613
UBE3D	982	4	0.031616
CD3EAP	983	4	0.03166
RCC1	984	4	0.03166
HIST2H3C	985	3	0.031746
PTPN11	986	2	0.031749
TARDBP	987	3	0.031792
PIAS3	988	4	0.031829
REST	989	2	0.031866
TRUB2	990	4	0.032025
ATRN	991	3	0.032027
PGK1	992	3	0.032048
DDX47	993	2	0.032054
TLN1	994	3	0.032138
ZDHHC20	995	4	0.032182
VCAN	996	4	0.032195
TMEM62	997	3	0.032274
RPL37A	998	3	0.032337
ALG8	999	3	0.032339
SLC39A10	1000	4	0.032347
NIFK	1001	4	0.032364
MAGEA2	1002	4	0.032448
IL36RN	1003	2	0.032508
NUBPL	1004	3	0.032541
DLK1	1005	4	0.032543
NDE1	1006	3	0.032572
RECQL4	1007	4	0.03258
SMG1	1008	2	0.032832
PRICKLE4	1009	3	0.032859
FKBP7	1010	3	0.032885
MRPS9	1011	3	0.032934
COA7	1012	3	0.032988
COPS7A	1013	4	0.033011
VPRBP	1014	3	0.033033
ZC3H7A	1015	3	0.033038
ACTR1B	1016	4	0.033096
C1QTNF9B-AS1	1017	4	0.033147
OGT	1018	4	0.033206
NUP214	1019	2	0.033273
CAPN13	1020	4	0.033278
ICOS	1021	2	0.033293
MRPS17	1022	3	0.033324
UBA5	1023	3	0.033388
ANO1	1024	3	0.033388
ARAF	1025	4	0.033393
ZRANB2	1026	2	0.033429
ZFX	1027	2	0.033457
C14orf2	1028	4	0.033567
XIRP2	1029	4	0.033567
ACAN	1030	3	0.033617
FOXD4L6	1031	3	0.03364
TRIT1	1032	3	0.033666
TUSC5	1033	2	0.033764
NSMF	1034	3	0.033765
GGT6	1035	3	0.033765
DCST2	1036	4	0.033816
FOXP1	1037	4	0.034028
TGIF1	1038	4	0.03405
ZCCHC11	1039	1	0.034075
CTAG1B	1040	3	0.034094
YBEY	1041	3	0.034133
BBS2	1042	3	0.034186
RPL35A	1043	4	0.034187
CAPSL	1044	2	0.034231
ST6GALNAC1	1045	4	0.034338
ZKSCAN8	1046	4	0.034378
TNFAIP6	1047	2	0.034418
TIGD3	1048	3	0.034454
SMAD4	1049	4	0.034468
HECTD2	1050	4	0.034519
CNOT6	1051	4	0.034551
OR2V1	1052	2	0.034622
CHRM4	1053	4	0.034655
AQP1	1054	4	0.034711
SYNPO2L	1055	3	0.03473
METAP2	1056	3	0.034798
TRPM1	1057	2	0.034857
ESPN	1058	2	0.034865
ITIH5	1059	4	0.034872
COL4A1	1060	2	0.034902
BIRC2	1061	4	0.034995
KIDINS220	1062	2	0.035029
WASL	1063	3	0.035065
LARP4B	1064	3	0.035093
DOT1L	1065	3	0.035115
ARFRP1	1066	3	0.035153
OLFML2B	1067	3	0.035169
RRAGA	1068	4	0.035216
TRIM49D2	1069	2	0.035335
IL15	1070	4	0.035384
PRKRA	1071	2	0.035516
RABGGTB	1072	3	0.035644
YIPF1	1073	2	0.035664
HARS2	1074	3	0.035685
CKS1B	1075	2	0.035713
HYAL3	1076	4	0.035748
HINT2	1077	4	0.035781
ANKEF1	1078	4	0.035781
PLK4	1079	3	0.035906
XRCC5	1080	3	0.036022
C16orf78	1081	4	0.036079
ARMC7	1082	3	0.036242
RNPS1	1083	3	0.036252
PPP6C	1084	3	0.036338
FNIP1	1085	3	0.036348
MMP9	1086	3	0.036348
LOC101928436	1087	4	0.036371
CD8B	1088	3	0.036462
ALG13	1089	4	0.036488
PCDHGA2	1090	4	0.036577
SRBD1	1091	3	0.036618
SLC31A1	1092	3	0.036645
KIF1BP	1093	4	0.036706
EEF2	1094	4	0.036726
SEPP1	1095	3	0.036887
OBFC1	1096	3	0.036977
FAM172A	1097	2	0.036982
RAC1	1098	4	0.037069
STK35	1099	4	0.03714
SLC35A2	1100	2	0.037146
AKNAD1	1101	3	0.037201
CAB39L	1102	3	0.037255
CREB3L4	1103	4	0.037372
TUBA4A	1104	2	0.037444
C2orf80	1105	2	0.037477
EPSTI1	1106	2	0.037505
C6orf226	1107	3	0.03758
SSBP1	1108	4	0.037625
GTF2H2C	1109	4	0.037625
TPT1	1110	3	0.037647
TNNI2	1111	4	0.037661
PPAN-P2RY11	1112	2	0.037762
MEIS1	1113	3	0.037771
BRD7	1114	4	0.037836
TOMM20	1115	4	0.037916
SLC9C2	1116	2	0.037925
RPL22L1	1117	4	0.037967
DNHD1	1118	4	0.038045
C8orf48	1119	4	0.038059
DPP3	1120	4	0.038166
LRRC1	1121	2	0.038222
CCDC176	1122	1	0.03823
POFUT1	1123	4	0.038267
PBRM1	1124	3	0.038268
C15orf27	1125	3	0.038268
PPP1R15B	1126	2	0.038397
ANTXRL	1127	4	0.038403
SNAPC2	1128	4	0.03846
MSTO1	1129	3	0.038505
SMARCA5	1130	4	0.038564
OR4D6	1131	3	0.038607
KANSL3	1132	4	0.038705
LRP4	1133	3	0.038713
GPSM1	1134	4	0.038749
RPL19	1135	3	0.03877
LCAT	1136	3	0.03878
MMP21	1137	1	0.038855
HOOK1	1138	3	0.038867
HES3	1139	2	0.038877
SMEK2	1140	3	0.038895
LRP10	1141	4	0.038927
LMO7DN	1142	3	0.038977
ELAC2	1143	3	0.039005
GPR75	1144	4	0.039015
CUL3	1145	2	0.039154
DMRT1	1146	3	0.03938
E2F1	1147	3	0.03938
CSNK2A3	1148	1	0.039387
COX5B	1149	3	0.039414
JUNB	1150	4	0.039521
EIF3M	1151	3	0.039586
DPH6	1152	2	0.039632
CENPJ	1153	3	0.03973
CNGA3	1154	3	0.039732
TIMM10	1155	4	0.039744
EED	1156	3	0.039825
FARS2	1157	3	0.039935
HSF1	1158	2	0.039939
SLC39A9	1159	2	0.03995
NDOR1	1160	4	0.039958
SMG9	1161	3	0.040023
SCO1	1162	2	0.040047
FOXD4L4	1163	4	0.040051
DHDH	1164	2	0.040085
HIST1H2BH	1165	3	0.040214
DNAJA4	1166	4	0.040259
PGGT1B	1167	2	0.04033
ATL2	1168	4	0.040452
GGACT	1169	3	0.040478
CENPU	1170	4	0.040516
MRPS22	1171	4	0.040639
FAM216A	1172	3	0.040666
NAALADL2	1173	4	0.040669
TGFBR2	1174	3	0.040701
MKNK2	1175	2	0.040752
SLPI	1176	3	0.040786
APBB1	1177	3	0.040792
PLA2G5	1178	2	0.040836
PPP1R12A	1179	4	0.040844
LMLN	1180	3	0.040887
CDC5L	1181	3	0.040893
STT3B	1182	2	0.041059
REXO4	1183	3	0.041198
HAPLN4	1184	3	0.041271
ABCE1	1185	3	0.041271
EXOSC10	1186	2	0.041271
RPS29	1187	3	0.041312
ENO1	1188	4	0.041407
TCAF1	1189	3	0.041459
INTS1	1190	2	0.041459
PPCS	1191	3	0.041609
CARD6	1192	4	0.041621
SMIM4	1193	1	0.041698
PHF8	1194	2	0.041725
SAMD4B	1195	4	0.041779
PAXIP1	1196	3	0.041853
KIF5B	1197	3	0.041907
NUBP2	1198	2	0.041959
PFDN1	1199	2	0.041993
POLD4	1200	2	0.041993
FERMT2	1201	3	0.042021
POLR1A	1202	2	0.042029
TOP3A	1203	4	0.04203
HECW1	1204	4	0.042034
ADRBK1	1205	4	0.042098
BZW2	1206	4	0.042146
OR5B2	1207	4	0.042222
LRRC47	1208	4	0.042233
PDS5B	1209	3	0.042244
CTSZ	1210	4	0.04235
SKP2	1211	3	0.042398
RRP12	1212	3	0.042457
EIF4ENIF1	1213	3	0.042458
DVL3	1214	3	0.042506
EIF4B	1215	4	0.042566
HIST1H2BD	1216	4	0.042644
GNL2	1217	2	0.042681
ALG14	1218	4	0.042778
PPCDC	1219	3	0.042913
CDAN1	1220	2	0.042925
BUD31	1221	3	0.042939
HINFP	1222	4	0.04304
RNF167	1223	3	0.043068
SLC40A1	1224	3	0.0432
TAS2R10	1225	3	0.043215
SEMA3G	1226	2	0.043295
EML1	1227	1	0.043385
RNGTT	1228	3	0.043393
PKNOX2	1229	2	0.043458
TOMM34	1230	4	0.043605
MCMBP	1231	3	0.04362
KDM5D	1232	2	0.043692
SSH3	1233	3	0.043707
MZT2A	1234	3	0.043797
RAB29	1235	3	0.043826
SEPW1	1236	3	0.043826
CRTC3	1237	3	0.043925
CYCS	1238	3	0.043947
ANKRD45	1239	2	0.043965
TELO2	1240	4	0.043977
IL13RA2	1241	3	0.044004
ADAMTS14	1242	2	0.044006
THG1L	1243	4	0.044115
MED16	1244	3	0.044164
KHDC3L	1245	2	0.044184
NDUFV2	1246	4	0.044242
GLCE	1247	2	0.044306
GINS3	1248	2	0.04431
AAR2	1249	3	0.044339
ZNF311	1250	4	0.044364
TSPAN18	1251	2	0.044477
AFF3	1252	3	0.044527
NRXN2	1253	4	0.044573
IFNA10	1254	2	0.044624
KCTD6	1255	4	0.044633
RNF114	1256	4	0.04467
IARS2	1257	3	0.044699
CSRP2BP	1258	2	0.044805
SCGB2A1	1259	3	0.044899
FAM122A	1260	4	0.044911
NSMCE4A	1261	3	0.045009
TOMM22	1262	3	0.045024
SMC5	1263	3	0.045141
ARL6IP6	1264	3	0.045267
PROCR	1265	3	0.045329
IL18	1266	2	0.045364
CCL5	1267	4	0.045382
OR4F15	1268	4	0.045465
DAD1	1269	3	0.045523
POP4	1270	2	0.045544
LIG4	1271	4	0.045574
C20orf173	1272	2	0.045662
SLC12A2	1273	3	0.04568
ARL13B	1274	3	0.045725
DSCC1	1275	2	0.045797
HUWE1	1276	4	0.045977
SPATA31A6	1277	2	0.046004
NHEJ1	1278	3	0.046058
HTR3B	1279	4	0.046199
OXSM	1280	3	0.046225
CRAT	1281	2	0.046244
SMAD6	1282	3	0.046298
UGT2A1	1283	4	0.046312
IGFBP6	1284	2	0.046375
IFITM1	1285	2	0.046376
VPS72	1286	3	0.046417
ZNF333	1287	3	0.046417
CWC15	1288	3	0.046488
KIAA1549L	1289	2	0.046538
TMED5	1290	4	0.046608
PPME1	1291	3	0.04661
CDIPT	1292	4	0.04669
MCAT	1293	2	0.046746
DDA1	1294	3	0.046861
TSPAN6	1295	1	0.046862
RPL24	1296	1	0.047018
UVSSA	1297	4	0.047091
NDUFAF1	1298	3	0.047331
ASPN	1299	2	0.04752
UBA2	1300	3	0.04761
CARF	1301	3	0.047651
CUEDC2	1302	2	0.04769
CMC4	1303	3	0.04779
EMC2	1304	4	0.047824
USP17L29	1305	3	0.047828
FAF2	1306	3	0.047909
TMCO1	1307	4	0.047918
PDCD11	1308	4	0.047939
STRN	1309	4	0.047939
FNBP4	1310	4	0.047961
ARFIP2	1311	3	0.047979
POLR1B	1312	3	0.048116
DYNC1I2	1313	3	0.048146
ACP2	1314	2	0.048248
CUL4B	1315	4	0.048323
BANP	1316	3	0.048326
IFNA1	1317	2	0.048326
NDRG4	1318	4	0.04835
OR4F4	1319	2	0.048383
UGP2	1320	1	0.048404
STAP1	1321	3	0.048451
EIF3F	1322	3	0.04851
SLMAP	1323	4	0.04853
ANKRD18A	1324	1	0.048559
RPAP2	1325	4	0.048672
ASCC3	1326	3	0.048697
CDH12	1327	2	0.048716
C9orf152	1328	3	0.048767
HDGFRP3	1329	3	0.04878
SUGP2	1330	3	0.048812
MT1H	1331	3	0.048858
CASC3	1332	3	0.048879
ASH2L	1333	3	0.048955
CTPS1	1334	2	0.049018
ADAMTS6	1335	3	0.04904
DHX36	1336	3	0.049115
PDIA3	1337	3	0.049186
POP1	1338	3	0.049319
METTL13	1339	4	0.049332
TNFSF9	1340	4	0.04938
SNX1	1341	4	0.049401
EXT1	1342	3	0.049436
HDAC8	1343	4	0.049521
ADAMTSL2	1344	4	0.049587
BNIPL	1345	3	0.049699
SF3A2	1346	2	0.049718
PCNP	1347	3	0.049718
ZNF155	1348	3	0.049825
TEFM	1349	2	0.049832
GLMN	1350	4	0.049944
GTPBP6	1351	3	0.049955
C21orf59	1352	2	0.049968
MAP3K11	1353	3	0.049979
ZNF781	1354	3	0.050013
OPALIN	1355	2	0.050035
TRMT10A	1356	3	0.050072
ASB12	1357	1	0.050112
DDOST	1358	4	0.050194
USP28	1359	2	0.050265
SEC13	1360	3	0.050293
IFIT3	1361	3	0.050354
FOSL2	1362	2	0.050392
PCBP2	1363	4	0.050406
CMC1	1364	4	0.050439
CMTM6	1365	3	0.050488
CSNK1D	1366	3	0.050496
PTPRN2	1367	4	0.050562
PGK2	1368	2	0.050566
ERAL1	1369	4	0.050646
SH3BGRL2	1370	3	0.050686
NNT	1371	3	0.050715
IL1RL2	1372	3	0.050762
NUP43	1373	4	0.050768
POLR2J	1374	3	0.050775
PRPF38A	1375	3	0.050775
ATP6AP2	1376	2	0.050899
NSMCE2	1377	2	0.050899
GNB2	1378	4	0.050949
LCE3B	1379	4	0.051075
OR10H1	1380	3	0.051153
IK	1381	3	0.051171
NPRL3	1382	3	0.051174
KRT84	1383	2	0.05118
MZT1	1384	4	0.051182
FXN	1385	3	0.051249
EIF3B	1386	4	0.051303
DLEC1	1387	4	0.051327
CCDC73	1388	4	0.051365
PAPOLA	1389	4	0.051378
POLE2	1390	2	0.051448
DCTN1	1391	2	0.051472
COQ3	1392	3	0.051479
BAZ1B	1393	2	0.051506
BRPF1	1394	3	0.051695
CNNM2	1395	4	0.051807
FPGS	1396	4	0.051828
HOXD1	1397	2	0.051828
HNRNPM	1398	4	0.051858
CLNS1A	1399	3	0.051956
FANCL	1400	4	0.052023
PMF1	1401	3	0.052044
PMM2	1402	3	0.052145
HAUS7	1403	2	0.052162
SEC63	1404	2	0.052162
NKTR	1405	3	0.052167
BTBD16	1406	3	0.052261
RARS2	1407	3	0.052261
CHIC1	1408	4	0.052305
OSTC	1409	4	0.052329
TYW5	1410	2	0.052387
YTHDF1	1411	3	0.052461
GPR174	1412	4	0.052541
POLH	1413	1	0.052547
MRPL10	1414	3	0.052579
SRC	1415	4	0.052734
ZNF527	1416	4	0.052734
GRIN3A	1417	3	0.05296
OR8J1	1418	3	0.052994
MSI1	1419	4	0.053008
CDC6	1420	2	0.053011
PITPNB	1421	4	0.053045
XAB2	1422	3	0.053063
ZNF281	1423	4	0.053083
AUNIP	1424	3	0.053116
CFL1	1425	3	0.053147
AQP6	1426	4	0.053194
ARPC5	1427	3	0.05322
LCE3C	1428	2	0.053225
ITFG1	1429	2	0.053275
ESPL1	1430	1	0.053327
RCOR1	1431	3	0.053346
PCNA	1432	3	0.053379
METTL7B	1433	4	0.053409
PLCB4	1434	3	0.053553
CPE	1435	4	0.053654
KIAA0922	1436	4	0.053747
KCNT2	1437	3	0.053775
USB1	1438	3	0.053837
CRYGD	1439	4	0.053847
ZNRF4	1440	1	0.053894
PSMC3	1441	3	0.053962
GDNF	1442	3	0.053962
RPS28	1443	4	0.053965
ATN1	1444	3	0.05429
PEX12	1445	4	0.054315
GRAP2	1446	2	0.054329
SDCCAG3	1447	4	0.054424
FADS3	1448	3	0.054449
PITPNC1	1449	4	0.054479
NANS	1450	4	0.05464
SYT9	1451	2	0.054643
DOK1	1452	3	0.054669
MTO1	1453	4	0.054675
PHF7	1454	3	0.054728
ACADVL	1455	4	0.054731
CASC1	1456	3	0.054739
TBC1D10B	1457	4	0.054789
PSMD6	1458	4	0.05481
MANF	1459	2	0.05482
TCEA2	1460	3	0.054871
ZNF180	1461	4	0.054881
UBL4A	1462	4	0.054935
RPS19BP1	1463	2	0.05495
PSMB9	1464	4	0.055039
ATF7IP	1465	3	0.055102
CARD10	1466	4	0.055125
XPNPEP1	1467	3	0.055158
NDUFA4L2	1468	2	0.055231
CHMP3	1469	3	0.055351
CDC26	1470	3	0.055357
ADCYAP1	1471	2	0.055357
ARHGAP25	1472	4	0.055701
PCDHA5	1473	3	0.055719
DPH2	1474	2	0.055719
CDK18	1475	2	0.055719
ENSA	1476	3	0.055719
PXDC1	1477	3	0.055727
LCN6	1478	4	0.055764
GANAB	1479	4	0.055835
TBC1D9	1480	3	0.055857
LMBRD2	1481	4	0.055863
SIRPA	1482	4	0.055901
NCKIPSD	1483	3	0.055963
OR10A3	1484	4	0.056062
CD99L2	1485	2	0.056139
RPL7L1	1486	3	0.056173
HIST2H3A	1487	2	0.056176
DYNC1LI1	1488	4	0.056318
ARG1	1489	2	0.056323
ACLY	1490	4	0.056368
NDUFA3	1491	2	0.056389
CCDC137	1492	3	0.056487
SNRPB2	1493	1	0.056567
RHOQ	1494	3	0.056618
GCLC	1495	3	0.056687
RIOK2	1496	3	0.056725
CCDC146	1497	4	0.056725
SNCA	1498	4	0.056801
SUMO2	1499	4	0.056801
CCAR1	1500	3	0.056812
FBXL3	1501	4	0.056866
CPT1B	1502	2	0.056867
GNRH2	1503	4	0.057073
G3BP2	1504	3	0.057102
NARFL	1505	3	0.057127
ARHGEF3	1506	3	0.057153
SLC5A9	1507	3	0.057232
VPS33B	1508	3	0.057241
HYPK	1509	3	0.057414
CD207	1510	3	0.057435
RPL17-C18orf32	1511	3	0.057481
POLR1C	1512	1	0.057481
MLLT11	1513	3	0.05755
NUP37	1514	3	0.057572
ZRANB1	1515	3	0.05765
DCDC2B	1516	1	0.05776
GZF1	1517	3	0.057794
PRDM12	1518	3	0.057814
RHOXF2	1519	3	0.057889
OR4A47	1520	3	0.057927
KCNK4	1521	2	0.057948
ADM	1522	3	0.058072
GAPDH	1523	2	0.058074
CAPRIN1	1524	2	0.058074
CCDC71	1525	3	0.058126
ZNF563	1526	3	0.058179
TFDP1	1527	3	0.058284
NUP35	1528	2	0.058284
NOS1AP	1529	3	0.058473
RPL13	1530	3	0.058512
CNTN4	1531	3	0.058558
RPS5	1532	2	0.058558
CLP1	1533	1	0.058558
FNBP1L	1534	3	0.058688
FAM107B	1535	2	0.058732
MYH14	1536	3	0.058824
FOXI3	1537	2	0.058885
EIF2B4	1538	2	0.058944
DLGAP5	1539	2	0.058944
GFI1	1540	3	0.058981
MAGEA12	1541	2	0.05904
CCDC51	1542	3	0.059094
GTF2A1L	1543	3	0.059094
TM7SF2	1544	3	0.059175
SKA3	1545	2	0.05926
TRPM7	1546	3	0.05931
SF1	1547	3	0.059432
ITPRIPL2	1548	2	0.059576
E2F6	1549	3	0.059724
BPIFB6	1550	2	0.059734
MAGOHB	1551	3	0.059765
ANKRD28	1552	2	0.059842
DCUN1D5	1553	2	0.059862
CDC42EP2	1554	2	0.059951
ACVR2A	1555	2	0.059984
RSL24D1	1556	3	0.060032
CEP97	1557	3	0.060166
OR11H6	1558	2	0.060168
EMG1	1559	3	0.060225
SLC35A3	1560	2	0.060302
CTNNA1	1561	2	0.060359
CEP250	1562	2	0.060395
HIST1H3A	1563	2	0.06046
DDX20	1564	3	0.060514
CDK5RAP1	1565	3	0.060533
SNRPD1	1566	3	0.060533
CCNC	1567	3	0.060583
BPY2	1568	2	0.060626
DPM2	1569	3	0.060638
TBC1D3C	1570	3	0.060719
SNAI1	1571	3	0.060892
PPP1CB	1572	3	0.060948
RWDD2B	1573	3	0.060955
DDX50	1574	2	0.061077
CALCB	1575	2	0.061159
STXBP6	1576	1	0.061209
SLC17A5	1577	1	0.061209
SEMA4D	1578	2	0.061323
C9orf92	1579	3	0.061437
SRSF9	1580	2	0.061517
OGDHL	1581	1	0.061517
RPS17	1582	3	0.061532
TNFRSF4	1583	2	0.061695
HIST1H2AC	1584	2	0.061735
TUBE1	1585	3	0.061795
VEZT	1586	3	0.061881
TSC1	1587	2	0.061982
SUDS3	1588	3	0.062017
ZBTB2	1589	3	0.062264
SCGB1C1	1590	2	0.062264
MSH6	1591	3	0.062296
BCDIN3D	1592	3	0.062306
PTCD1	1593	3	0.062329
PRKACB	1594	3	0.062437
RBM7	1595	2	0.06274
CASP1	1596	2	0.062807
JADE2	1597	1	0.062904
NFRKB	1598	2	0.062996
ABHD12B	1599	3	0.063017
PGA4	1600	2	0.063067
LCMT1	1601	3	0.063106
DOCK6	1602	1	0.063218
PAICS	1603	3	0.063218
C9orf171	1604	3	0.063272
HSF2	1605	3	0.063295
PRDM10	1606	2	0.063359
PDHA1	1607	3	0.063363
CRISP1	1608	3	0.063422
INTS4	1609	2	0.063463
DSN1	1610	3	0.063657
SLC24A3	1611	1	0.063682
ZNF251	1612	3	0.063721
HERPUD1	1613	3	0.063763
IL1R2	1614	3	0.063776
METTL21C	1615	3	0.063829
ZNF335	1616	3	0.063897
SRP14	1617	1	0.063939
CUL4A	1618	1	0.063939
RPL36A-HNRNPH2	1619	2	0.064073
IBA57	1620	2	0.064073
NYAP1	1621	2	0.06415
R3HDM2	1622	3	0.064249
PSMD5	1623	3	0.064284
FBP1	1624	2	0.0643
PPP2R5E	1625	3	0.064327
PPTC7	1626	3	0.064411
HELZ	1627	3	0.0646
RASAL2	1628	2	0.064618
GPR33	1629	3	0.064686
DHPS	1630	2	0.064721
TMEM150A	1631	3	0.064903
SATB1	1632	3	0.064992
PRR20C	1633	2	0.06514
IPO5	1634	3	0.065202
CCDC57	1635	3	0.06527
LRRD1	1636	3	0.065361
RPS13	1637	2	0.065433
PLK1	1638	3	0.065433
CT47A6	1639	3	0.065433
GPR137B	1640	3	0.065502
ITGB1	1641	3	0.065674
MOCS3	1642	3	0.065735
OR5K1	1643	3	0.065783
TMEM143	1644	3	0.065836
HIVEP3	1645	2	0.065839
MXI1	1646	3	0.065948
WDSUB1	1647	2	0.066017
SMIM23	1648	2	0.066117
CHRNA5	1649	3	0.066186
CHD8	1650	3	0.066219
NUP93	1651	2	0.06625
MAGED4	1652	2	0.066282
TTC14	1653	3	0.066292
GABBR2	1654	2	0.066298
NBEAL1	1655	3	0.06642
EIF3E	1656	3	0.066449
TOR1A	1657	3	0.066508
DNAJB5	1658	2	0.06652
HADHA	1659	3	0.06661
IL18BP	1660	2	0.066636
C11orf73	1661	2	0.066666
AASDHPPT	1662	3	0.066767
GPR84	1663	3	0.066836
XPO4	1664	3	0.066856
TMSB10	1665	3	0.066893
SLC2A4RG	1666	3	0.067034
ZNF618	1667	2	0.067043
C1orf109	1668	3	0.067051
TRAPPC11	1669	2	0.067064
CYB5RL	1670	3	0.067137
LUC7L	1671	1	0.067139
REV1	1672	3	0.067185
ADH1A	1673	3	0.067185
SCAMP1	1674	2	0.067259
MB21D2	1675	1	0.067415
MRPS31	1676	3	0.067542
ZBED5	1677	2	0.067551
GTPBP4	1678	3	0.067576
TTC24	1679	3	0.067615
SEPTIN7	1680	3	0.067668
BEX1	1681	2	0.067681
SPDYE3	1682	3	0.06772
GULP1	1683	2	0.06795
CCER1	1684	3	0.068002
PTK2	1685	3	0.068002
SLC6A2	1686	2	0.068159
OR6C6	1687	2	0.068193
KRTAP6-3	1688	3	0.068348
RNF19A	1689	2	0.068358
TMEM41B	1690	3	0.068423
NEK1	1691	3	0.068516
TMEM161B	1692	2	0.068524
HSCB	1693	3	0.068587
TPRKB	1694	3	0.068687
TMEM45B	1695	3	0.068921
SPDYC	1696	3	0.068942
DENR	1697	3	0.06896
CD93	1698	3	0.06909
CATSPER1	1699	2	0.06917
ARL15	1700	3	0.069264
TMEM258	1701	3	0.069264
CHMP4A	1702	2	0.069275
ZNF2	1703	3	0.069328
PTPN2	1704	3	0.069328
RPTN	1705	2	0.06939
ELP2	1706	3	0.06939
TUBD1	1707	3	0.069492
LOC554223	1708	2	0.069544
LSM6	1709	3	0.069608
MAPKAP1	1710	3	0.069668
SRSF5	1711	3	0.069694
DNAH11	1712	1	0.069696
MGAT1	1713	3	0.069792
WBP4	1714	2	0.069852
ENTPD5	1715	3	0.069895
FGF7	1716	1	0.070084
TGM2	1717	3	0.070112
MED1	1718	3	0.070128
DHRSX	1719	3	0.070182
PRH2	1720	2	0.070247
DDB2	1721	3	0.07029
CLEC3B	1722	2	0.070302
GJD2	1723	1	0.070395
YES1	1724	3	0.070395
CD160	1725	3	0.07046
POLR1D	1726	2	0.070506
SLAIN1	1727	3	0.070688
ATP5F1	1728	3	0.070705
NPTN	1729	3	0.070766
DLG5	1730	3	0.070818
SLC35A1	1731	3	0.070821
MROH8	1732	2	0.07087
ILKAP	1733	3	0.070932
OTUD5	1734	3	0.070932
RPAIN	1735	3	0.070974
GCSH	1736	3	0.071004
RAB30	1737	3	0.071004
TSPYL2	1738	3	0.071026
COX7B	1739	3	0.071064
SPRYD4	1740	3	0.071101
CHST1	1741	3	0.071136
AARS2	1742	1	0.071204
ARFGAP2	1743	3	0.071305
KIAA0930	1744	2	0.071365
SUPT4H1	1745	3	0.071416
GFOD2	1746	3	0.071454
CLEC2B	1747	3	0.071524
ABCB9	1748	3	0.071603
BCAP31	1749	3	0.071726
SLC25A3	1750	2	0.071789
IL36G	1751	3	0.07184
FANCE	1752	3	0.071933
SLC7A4	1753	1	0.071992
WDR38	1754	3	0.072035
TNXB	1755	2	0.072086
SEL1L3	1756	3	0.072138
RMI1	1757	2	0.072159
SLC2A6	1758	1	0.072212
CCT7	1759	2	0.07242
RPL15	1760	3	0.07242
BOP1	1761	2	0.07242
HPS3	1762	3	0.072659
SCRG1	1763	2	0.072741
RAPH1	1764	3	0.07294
FGF10	1765	3	0.072953
STAG2	1766	3	0.073053
KCNK17	1767	2	0.073075
FAM163B	1768	3	0.073221
TXNRD1	1769	2	0.073257
WDR26	1770	2	0.073285
NBN	1771	3	0.073354
MTFMT	1772	3	0.073489
FAM217B	1773	3	0.073518
DBF4	1774	2	0.073712
MEIOB	1775	2	0.073718
S100A13	1776	3	0.073718
ISCA1	1777	2	0.073791
BMPR1A	1778	2	0.073859
VPS52	1779	3	0.073893
IL22RA1	1780	3	0.073939
DNAJC9	1781	3	0.074098
CRYBB2	1782	1	0.074334
GLTSCR1L	1783	2	0.074487
RAP1B	1784	3	0.074511
MOGS	1785	3	0.074511
MRPL49	1786	2	0.074551
FARP1	1787	3	0.074625
SLC35C2	1788	3	0.074672
CCDC93	1789	3	0.074678
ADAMTS4	1790	3	0.074776
OR4F5	1791	3	0.074828
SLC16A7	1792	3	0.074847
SPDYE1	1793	2	0.074993
SKA2	1794	3	0.075036
VPS35	1795	2	0.075193
TPD52L2	1796	3	0.075206
RPLP0	1797	2	0.07527
GTF2E2	1798	1	0.075374
BNC2	1799	3	0.075376
FNDC3B	1800	3	0.075461
XK	1801	3	0.075624
HIST4H4	1802	3	0.07564
CREM	1803	2	0.07577
CRYL1	1804	2	0.075843
SPATA22	1805	3	0.075933
DSC3	1806	3	0.075957
SETD2	1807	3	0.076202
ACTR10	1808	3	0.076247
PTCHD4	1809	1	0.076281
DONSON	1810	3	0.076281
RNF10	1811	1	0.076281
ERH	1812	3	0.076309
MCCC2	1813	3	0.076339
CTAGE9	1814	3	0.076399
STAG3	1815	2	0.076399
CENPA	1816	3	0.07659
AMD1	1817	2	0.076697
PDE3B	1818	3	0.07681
NSUN3	1819	3	0.076831
YTHDF2	1820	3	0.076928
PRKCDBP	1821	2	0.076928
PRMT7	1822	3	0.077053
PTCD3	1823	3	0.077053
RAB3GAP1	1824	2	0.077112
NWD1	1825	2	0.077135
PRPF8	1826	2	0.077135
HNRNPA3	1827	3	0.077223
SAA2	1828	3	0.077325
DGAT1	1829	3	0.077325
SMG8	1830	3	0.077346
APITD1	1831	3	0.077371
PROCA1	1832	2	0.077388
CTSH	1833	3	0.077432
RAB11A	1834	3	0.077541
ADD3	1835	2	0.077548
SETD9	1836	3	0.077588
TICRR	1837	2	0.077594
SNRNP25	1838	2	0.077594
SPTLC2	1839	3	0.077771
RPL7	1840	3	0.077771
FBL	1841	3	0.077771
RBM22	1842	3	0.077771
TFB2M	1843	3	0.077789
RAD52	1844	3	0.077855
S100PBP	1845	3	0.077927
LRCH2	1846	1	0.077958
ASIP	1847	3	0.077992
TTBK2	1848	3	0.078011
SNAPC1	1849	3	0.078201
TXNRD2	1850	3	0.078238
GEMIN7	1851	2	0.078265
RNF8	1852	3	0.078265
ZNF528	1853	1	0.078271
EXOSC8	1854	3	0.078428
ZNF165	1855	3	0.078428
NBPF6	1856	3	0.078455
OR9Q1	1857	3	0.078474
FETUB	1858	2	0.078528
LIAS	1859	3	0.078563
NAV1	1860	2	0.078579
ASPM	1861	2	0.078742
LGI2	1862	3	0.078742
KRTAP5-11	1863	3	0.078742
ACACA	1864	3	0.078823
TUBA3C	1865	3	0.078847
MBLAC2	1866	3	0.078899
ZBTB34	1867	3	0.078936
UBE2Z	1868	3	0.078939
C1orf86	1869	3	0.07915
KITLG	1870	1	0.079197
PYGO1	1871	3	0.079254
SCG2	1872	3	0.079381
CLIC3	1873	3	0.079438
YRDC	1874	2	0.079458
SMDT1	1875	3	0.079458
IRG1	1876	2	0.079614
EPHA5	1877	3	0.079632
CCDC22	1878	2	0.079728
IDNK	1879	3	0.0799
SLC45A2	1880	2	0.079911
CH17-360D5.1	1881	3	0.079971
C9orf16	1882	3	0.080077
PRDM11	1883	3	0.080118
PHF23	1884	3	0.080142
SLIRP	1885	3	0.080221
NDST2	1886	2	0.08025
XRCC2	1887	3	0.080308
NPAS3	1888	2	0.080452
DHRS2	1889	2	0.080452
DNAJC24	1890	3	0.080492
ETS2	1891	3	0.080501
SCAP	1892	3	0.080542
MFN2	1893	3	0.080715
FAM60A	1894	3	0.080795
RALGDS	1895	3	0.080814
DR1	1896	3	0.080834
ABCA4	1897	2	0.080834
FAM50B	1898	2	0.080843
MDC1	1899	3	0.080978
SNW1	1900	3	0.081088
MAP1LC3B2	1901	2	0.081144
MED17	1902	3	0.0812
ZNF516	1903	3	0.081307
OTULIN	1904	3	0.081401
MRPL37	1905	3	0.08144
ZSWIM2	1906	3	0.081551
PDYN	1907	2	0.081622
TTK	1908	2	0.081622
CARM1	1909	3	0.081675
SOX21	1910	3	0.08183
RNPC3	1911	2	0.081837
DDX52	1912	2	0.081839
C3orf18	1913	3	0.08186
RPEL1	1914	2	0.081937
CTNNBL1	1915	3	0.082021
TRIP12	1916	3	0.082021
FLII	1917	3	0.082086
SPIRE1	1918	3	0.08209
CCDC126	1919	3	0.082125
KBTBD8	1920	2	0.082176
FURIN	1921	3	0.08231
SNAPC5	1922	2	0.082357
RAB12	1923	3	0.08245
SAMD9	1924	2	0.082471
CHAC2	1925	3	0.08255
STK26	1926	2	0.082629
DAZ2	1927	2	0.082629
TBC1D1	1928	3	0.08263
RDH11	1929	3	0.082672
SVOPL	1930	2	0.082733
FAM21A	1931	2	0.082782
CBWD2	1932	3	0.082784
CCDC138	1933	2	0.082871
SAMSN1	1934	2	0.082887
SPEF2	1935	3	0.082938
SLAIN2	1936	3	0.082987
EMC4	1937	3	0.082997
MRC1	1938	3	0.08302
UVRAG	1939	3	0.083042
SLC25A22	1940	3	0.083079
KCTD14	1941	3	0.08311
MARCHF1	1942	4	0.11313
UTP23	1943	2	0.08326
VPS51	1944	1	0.08326
GBF1	1945	2	0.083354
OR51A7	1946	2	0.083417
HS3ST3B1	1947	2	0.083417
KPNA4	1948	3	0.083427
IL16	1949	3	0.083454
PVALB	1950	2	0.083454
PLEKHB1	1951	3	0.083567
LAMA1	1952	1	0.083567
GTPBP10	1953	2	0.083723
PLD1	1954	2	0.083827
ZPBP	1955	3	0.083955
ELP6	1956	1	0.084035
PAX6	1957	3	0.084118
CCDC101	1958	3	0.084211
MNT	1959	3	0.084265
CYB5D2	1960	3	0.084407
C15orf40	1961	3	0.08448
C5orf34	1962	3	0.084485
GPR137	1963	3	0.084601
OST4	1964	3	0.084654
SERPINB8	1965	3	0.084692
ADAP1	1966	2	0.084729
SFSWAP	1967	2	0.084835
B4GALT3	1968	2	0.084878
FAM72C	1969	2	0.084878
ACADL	1970	3	0.084943
LRRC18	1971	3	0.084967
MMP28	1972	3	0.084987
FAM149B1	1973	3	0.08504
FAM189A2	1974	2	0.085089
ATXN1	1975	3	0.085152
CHKA	1976	3	0.085152
IKZF3	1977	2	0.085188
MTIF2	1978	3	0.085219
TXNL4B	1979	2	0.085286
MRPL11	1980	3	0.085294
GAGE12I	1981	2	0.085312
SBDS	1982	3	0.085336
RRM2B	1983	3	0.085574
HOXC5	1984	2	0.085595
TRAFD1	1985	2	0.085694
GNAI3	1986	3	0.085697
METTL12	1987	2	0.085729
FKBP4	1988	3	0.085789
METTL4	1989	3	0.085814
EXOSC7	1990	2	0.085852
GTPBP8	1991	3	0.085859
MVD	1992	3	0.085887
ATR	1993	3	0.085907
HMGN5	1994	3	0.085949
ZMYND10	1995	3	0.085981
PPWD1	1996	3	0.085982
WDR46	1997	2	0.086016
BIN2	1998	3	0.086089
KCND3	1999	3	0.086118
[truncated: 17,114 more rows]

## Sheet: gRNA List
Guide Sequence	Gene Name	Normalized Count_P14-KO	Normalized Count_WT	Mean_P14-KO	Mean_WT	score	high_in_control
URB2_26068_TCGAACCAAAAAAGCCCAGG	URB2	1.0147	74.286	1.0147	74.286	44.722	TRUE
RPS3_16490_AGATGGCTACTCTGGAGTTG	RPS3	0	66.255	1.0147	66.255	39.82	TRUE
CCT2_28550_CAACCCGCTATGATGGTCTG	CCT2	0	55.213	1.0147	55.213	33.08	TRUE
POLR3H_64309_ATGCAGGTCGTGTACAACGT	POLR3H	1.0147	49.19	1.0147	49.19	29.404	TRUE
ZSCAN26_20781_AAAGAAACAAAAAATACTTG	ZSCAN26	2.0294	70.271	2.0294	70.271	27.184	TRUE
CCDC127_60203_GGTGATGCAAGAAAAAAGAC	CCDC127	1.0147	45.174	1.0147	45.174	26.953	TRUE
MTMR12_40209_TCTCCGCCAGAACGACAAAG	MTMR12	1.0147	45.174	1.0147	45.174	26.953	TRUE
DDX27_42957_GCAACTTGTCACAGACGCAG	DDX27	0	45.174	1.0147	45.174	26.953	TRUE
INTS8_42938_CTACTTATAAGGTCGGATGG	INTS8	3.044	82.317	3.044	82.317	24.526	TRUE
RPS19_16585_AACTGGTTCTACACGCGAGC	RPS19	3.044	81.313	3.044	81.313	24.216	TRUE
TRAF3IP1_34654_TCTCTAGTGACGATGCGGTG	TRAF3IP1	1.0147	40.155	1.0147	40.155	23.89	TRUE
TSR2_55309_CCTGTGTTTACAGATCGCTG	TSR2	2.0294	61.236	2.0294	61.236	23.585	TRUE
SOX15_18004_TCTCGGAGTTGTGCATCTTG	SOX15	0	39.151	1.0147	39.151	23.277	TRUE
RPS8_16538_ACAGCACACCGTACCGACAG	RPS8	0	39.151	1.0147	39.151	23.277	TRUE
F2R_5943_GGAGCTGGTCAAATATCCGG	F2R	1.0147	39.151	1.0147	39.151	23.277	TRUE
CENPK_47380_ATGTCGAAAGGGAACAACGG	CENPK	0	38.147	1.0147	38.147	22.664	TRUE
SPC25_45421_GGGACTAAGAGATACCTACA	SPC25	1.0147	38.147	1.0147	38.147	22.664	TRUE
PSMG3_53260_GAAGGCCGTACACACCACCT	PSMG3	1.0147	37.143	1.0147	37.143	22.051	TRUE
SLC10A7_52831_CAATCACACCCATCAACGAA	SLC10A7	4.0587	88.34	4.0587	88.34	21.767	TRUE
CLTC_3435_GTACTCCAGACACTATCCGT	CLTC	1.0147	36.139	1.0147	36.139	21.439	TRUE
IGBP1_9285_AAAGACAGGCTAAAATACAG	IGBP1	0	35.135	1.0147	35.135	20.826	TRUE
SDE2_63732_TTGGAACCCAGACTTTGCGG	SDE2	1.0147	34.132	1.0147	34.132	20.213	TRUE
RPIA_31283_AGGAAGTGGGAATACAGACG	RPIA	2.0294	52.201	2.0294	52.201	19.986	TRUE
TFCP2_19024_TGAGACAACCATACTCACAG	TFCP2	6.0881	104.4	6.0881	104.4	19.65	TRUE
CENPM_48724_CCCCAGTCTCCAGAACACAG	CENPM	0	33.128	1.0147	33.128	19.601	TRUE
ATP6V1B2_1459_TGCTGGGCTACCACACAATG	ATP6V1B2	0	33.128	1.0147	33.128	19.601	TRUE
ARNTL2_44639_ATAGCCAAACTGAAAAGCGG	ARNTL2	2.0294	51.197	2.0294	51.197	19.586	TRUE
TRMT112_38895_GATACCTAAAGTGGAGTGGT	TRMT112	5.0734	92.356	5.0734	92.356	19.581	TRUE
RPS27A_16619_CTTGTGTTGAGACTTCGTGG	RPS27A	0	32.124	1.0147	32.124	18.988	TRUE
XPO1_20358_TAGTCGAATGGCTAAACCAG	XPO1	0	32.124	1.0147	32.124	18.988	TRUE
MRPS30_29423_AATATCCAAGCAACTCGCAG	MRPS30	2.0294	49.19	2.0294	49.19	18.786	TRUE
SSU72_36478_GGGTGGAGCCCAACTACCTG	SSU72	2.0294	49.19	2.0294	49.19	18.786	TRUE
TOP1_19440_TGGAAGAGGCTCATATGGTG	TOP1	5.0734	88.34	5.0734	88.34	18.68	TRUE
S100A1_16710_CAAGTACAAGCTGAGCAAGA	S100A1	2.0294	48.186	2.0294	48.186	18.386	TRUE
PIWIL4_61227_GTCGCTACATAAAATCAACC	PIWIL4	0	31.12	1.0147	31.12	18.375	TRUE
RRP9_23983_TACAAGGTACTTGCCGTCGG	RRP9	4.0587	74.286	4.0587	74.286	18.137	TRUE
SUPT20HL2_64116_GAGGCACTGTTCCATCGGGT	SUPT20HL2	9.1321	126.49	9.1321	126.49	18.118	TRUE
ZNF223_20847_GGACTATCTATAATGCACAC	ZNF223	2.0294	47.182	2.0294	47.182	17.986	TRUE
WDR83_53374_GTTGGGATTGCCGCTCACGG	WDR83	10.147	133.51	10.147	133.51	17.805	TRUE
SLU7_28528_TTTGAAGGATCAATATACCA	SLU7	1.0147	30.116	1.0147	30.116	17.762	TRUE
NLE1_40025_GTCCACGGGCACGTCGAACG	NLE1	0	30.116	1.0147	30.116	17.762	TRUE
SAE1_26854_GCCGACAAGAAGCACCCGAG	SAE1	1.0147	30.116	1.0147	30.116	17.762	TRUE
FRG2B_73174_CCTGGAACGTCCCCTATGGT	FRG2B	4.0587	72.279	4.0587	72.279	17.619	TRUE
NOP14_22406_CACAAGAAGACTCAACAGGA	NOP14	8.1174	113.44	8.1174	113.44	17.529	TRUE
UTP20_36067_AATATGAGGTAACACCACGA	UTP20	1.0147	29.112	1.0147	29.112	17.15	TRUE
CTBS_4173_ATGATGAACAAAGTCAGATC	CTBS	1.0147	29.112	1.0147	29.112	17.15	TRUE
RPE_16292_GTTACCCGTCCATTACGTCC	RPE	6.0881	91.352	6.0881	91.352	17.042	TRUE
PTGES3L_76252_TCTCCCGACCATATAAGGAG	PTGES3L	2.0294	44.17	2.0294	44.17	16.787	TRUE
ITPK1_9864_GGTTGGCGAGTCCTACACCG	ITPK1	45.661	353.36	45.661	353.36	16.773	TRUE
UMPS_19985_CCCATCTACATCGATCTGCG	UMPS	3.044	57.221	3.044	57.221	16.762	TRUE
MFAP1_11396_TCTGTAAACGCCGTAGCCGG	MFAP1	1.0147	28.108	1.0147	28.108	16.537	TRUE
RPS8_16539_GCGCCCAGCTGCCAACACCA	RPS8	0	28.108	1.0147	28.108	16.537	TRUE
HPS4_55108_GGGATAATCTGGACATTCGG	HPS4	3.044	56.217	3.044	56.217	16.451	TRUE
ATP6V1A_1450_ATGTTACCCCCACGAAACAG	ATP6V1A	5.0734	78.302	5.0734	78.302	16.428	TRUE
POLR2D_14376_TCCGCGGGCTGGCGACGTAG	POLR2D	2.0294	43.166	2.0294	43.166	16.387	TRUE
COX6C_3723_TGTGGCTGATCAAAGAAAGA	COX6C	6.0881	87.337	6.0881	87.337	16.239	TRUE
TOB1_27138_CAAAAACAGCTTTAACCCAG	TOB1	8.1174	105.41	8.1174	105.41	16.193	TRUE
SPINK5_29816_GGTGGACACTCACAACACAC	SPINK5	3.044	55.213	3.044	55.213	16.14	TRUE
PFDN5_13730_GTCCATTGCTCAGCTCAAAG	PFDN5	9.1321	112.43	9.1321	112.43	15.948	TRUE
ATP2A2_1369_AGATAACAGAAGTACAACCA	ATP2A2	0	27.104	1.0147	27.104	15.924	TRUE
TTI2_50869_GATGGAGACAGTGTACACCC	TTI2	1.0147	27.104	1.0147	27.104	15.924	TRUE
RPP38_28478_CGATTCTCTCACTGAGCCGG	RPP38	3.044	54.209	3.044	54.209	15.83	TRUE
POLRMT_14410_CGCCGGGACCATCGAAAGGT	POLRMT	15.22	155.6	15.22	155.6	15.615	TRUE
KLF5_1916_GTCTTGATGTGTGTTACGCA	KLF5	60.881	405.56	60.881	405.56	15.563	TRUE
VDAC1_20116_TGGAATACCGACAATACACT	VDAC1	3.044	53.205	3.044	53.205	15.519	TRUE
EIF3D_22609_GACCTACCGGTACGCAACAG	EIF3D	3.044	53.205	3.044	53.205	15.519	TRUE
REXO2_34292_ATAATCAGGTTAGGACCCTG	REXO2	92.336	542.09	92.336	542.09	15.445	TRUE
UTP3_44895_AGGAGGCACAGATCATTCAG	UTP3	1.0147	26.101	1.0147	26.101	15.311	TRUE
CARS_2328_TGGCACATACTCACTAACCC	CARS	1.0147	26.101	1.0147	26.101	15.311	TRUE
TXN2_33834_GGTGGCCAAGCAGCACGGGA	TXN2	1.0147	26.101	1.0147	26.101	15.311	TRUE
GOLGA8R_76293_TGAACATATAGAAGGAGAGA	GOLGA8R	1.0147	26.101	1.0147	26.101	15.311	TRUE
DTYMK_5136_TCTGCGTGCTCTTCCCGGCG	DTYMK	7.1028	91.352	7.1028	91.352	15.268	TRUE
CWC22_46274_TTGTACGACGAAATGAGACC	CWC22	10.147	115.44	10.147	115.44	15.197	TRUE
CHD4_3135_CAGTCACTCACCGTACAACG	CHD4	2.0294	40.155	2.0294	40.155	15.187	TRUE
RBFA_50181_TCTTGAACAAACACTATCGG	RBFA	2.0294	40.155	2.0294	40.155	15.187	TRUE
GFPT1_7071_GGAGAGAGGAGCTTTAACTG	GFPT1	10.147	114.44	10.147	114.44	15.052	TRUE
UQCRB_20020_GCTGCAGGATTCAATAAACT	UQCRB	11.161	121.47	11.161	121.47	14.976	TRUE
MRPL13_36337_TTACTGCCACTGGATCCCTC	MRPL13	7.1028	88.34	7.1028	88.34	14.722	TRUE
U2AF2_30810_GGTCACAGCCAGACCGTCAG	U2AF2	1.0147	25.097	1.0147	25.097	14.699	TRUE
EIF3CL_74763_GCAGAGCATGGTGGTAGATG	EIF3CL	1.0147	25.097	1.0147	25.097	14.699	TRUE
RAN_15785_AGTCAAATGACGTTTCACGA	RAN	1.0147	25.097	1.0147	25.097	14.699	TRUE
GART_6887_GTCTTCGGGAAGTACCTGAG	GART	24.352	202.78	24.352	202.78	14.646	TRUE
SEPHS2_31261_ATTTGGTTGGCATACTACAG	SEPHS2	10.147	111.43	10.147	111.43	14.617	TRUE
NUP155_25418_ACGGCCTAATACACTGACGC	NUP155	2.0294	38.147	2.0294	38.147	14.387	TRUE
ZNF256_27251_GCTGTCACCTCATTAAACAC	ZNF256	9.1321	101.39	9.1321	101.39	14.243	TRUE
GFRA1_7073_AGTTGGTAAAAAAATCCGCA	GFRA1	17.25	155.6	17.25	155.6	14.195	TRUE
EEF1A1_5306_CATCTGATCTATAAATGCGG	EEF1A1	0	24.093	1.0147	24.093	14.086	TRUE
CDC7_21580_TTAAACACATTACTAAGCTG	CDC7	1.0147	24.093	1.0147	24.093	14.086	TRUE
SF3B5_52095_CAATGGCGAAGTAGTTGAGA	SF3B5	1.0147	24.093	1.0147	24.093	14.086	TRUE
TOPBP1_30032_AGAAGACTTATTAACAGTGG	TOPBP1	1.0147	24.093	1.0147	24.093	14.086	TRUE
SRGN_14738_AGAAGCTACTCAAATGCAGT	SRGN	6.0881	76.294	6.0881	76.294	14.032	TRUE
HOXC10_8736_TCTCCTCCTTGACACTAGGT	HOXC10	3.044	48.186	3.044	48.186	13.966	TRUE
CACNA1A_2137_CGTCAGTTTCATCCTCGGCG	CACNA1A	11.161	113.44	11.161	113.44	13.886	TRUE
UBE2H_19868_TTAGGATAGGCCAATAACTG	UBE2H	14.206	133.51	14.206	133.51	13.874	TRUE
ENOX1_41469_TGGTATCATTGGGTTAATGG	ENOX1	18.264	157.61	18.264	157.61	13.779	TRUE
ROMO1_60993_ACGGTCGAAGCAGCTTGGCT	ROMO1	5.0734	66.255	5.0734	66.255	13.726	TRUE
BCLAF1_25928_TAAAGAGACTGGATATGTAG	BCLAF1	15.22	137.53	15.22	137.53	13.605	TRUE
GMPS_23134_AATATTGCTGGATCAAACCA	GMPS	2.0294	36.139	2.0294	36.139	13.588	TRUE
IL1RN_9389_AGACGATCTGCCGACCCTCT	IL1RN	2.0294	36.139	2.0294	36.139	13.588	TRUE
TIMELESS_23398_AGGTCACGAAGGAAAGAGCG	TIMELESS	5.0734	65.251	5.0734	65.251	13.5	TRUE
POLR1E_47771_AAGAGCTTCATACTCCGCAG	POLR1E	1.0147	23.089	1.0147	23.089	13.473	TRUE
WDR48_45981_TCTCAGTAGACTTAAAAACA	WDR48	1.0147	23.089	1.0147	23.089	13.473	TRUE
PDRG1_51725_AGAAGTGGAGGAGCTCGCCG	PDRG1	0	23.089	1.0147	23.089	13.473	TRUE
HNRNPC_8587_CTCATTAACATACTGAACGA	HNRNPC	0	23.089	1.0147	23.089	13.473	TRUE
FDXR_6198_CCAGAGAACGGACATCACGA	FDXR	5.0734	64.248	5.0734	64.248	13.275	TRUE
FAM98B_67483_AGAAGAGCAAGCCCTTACAA	FAM98B	7.1028	80.309	7.1028	80.309	13.266	TRUE
CHEK1_3144_TTTCTGGAGTACTGTAGTGG	CHEK1	4.0587	55.213	4.0587	55.213	13.211	TRUE
FAM132A_71095_GTCCGCTTGTCCACCCGGCG	FAM132A	24.352	184.71	24.352	184.71	13.163	TRUE
NCOR1_25357_AAATAATTTGGACAATACTG	NCOR1	3.044	45.174	3.044	45.174	13.035	TRUE
USP47_41374_TGATCGAATGACATTTCCCG	USP47	6.0881	71.275	6.0881	71.275	13.029	TRUE
NPIPB3_31782_CCAAAGGTAAACTATCCAGA	NPIPB3	4.0587	54.209	4.0587	54.209	12.952	TRUE
CSNK1A1_4068_TTGCTCTCGTACAGCAACTG	CSNK1A1	18.264	148.57	18.264	148.57	12.886	TRUE
DDX49_40236_AGCCCAAGCAGTCTCGACCT	DDX49	1.0147	22.085	1.0147	22.085	12.861	TRUE
NFS1_23715_GCTTGCACATCCATATAGAG	NFS1	0	22.085	1.0147	22.085	12.861	TRUE
DUX4_75690_GGGGATCTCCCAACCTGCCC	DUX4	0	22.085	1.0147	22.085	12.861	TRUE
HMBS_8474_AGCGGGGAAACCTCAACACC	HMBS	13.191	118.46	13.191	118.46	12.838	TRUE
MCTP1_49896_CCGCGGGCCCCTTTACGGCG	MCTP1	5.0734	62.24	5.0734	62.24	12.825	TRUE
F2RL1_5945_CCCAATACCTCTGCACACTG	F2RL1	14.206	123.48	14.206	123.48	12.706	TRUE
ENAH_43209_GAGCGCAGAATATCAAGTGC	ENAH	6.0881	69.267	6.0881	69.267	12.628	TRUE
TAF12_18673_ACAGGACTTAGTAAGAGAAG	TAF12	24.352	177.68	24.352	177.68	12.586	TRUE
ATG10_52441_GAAACACAGGACTGTTCTGA	ATG10	27.396	192.74	27.396	192.74	12.573	TRUE
ASXL2_42090_TGGGCAGCCTGACTGCGGGG	ASXL2	7.1028	76.294	7.1028	76.294	12.539	TRUE
IKBKAP_22176_TGGACGACTGACCGGAGCGT	IKBKAP	19.279	150.58	19.279	150.58	12.538	TRUE
VANGL1_51941_CTTCATAATACAACTCGTTG	VANGL1	8.1174	83.321	8.1174	83.321	12.517	TRUE
GRM2_7792_TGGGCGCTATCGCTACCAGA	GRM2	8.1174	83.321	8.1174	83.321	12.517	TRUE
RTCB_38874_GTCGGGTTTGACATCAACTG	RTCB	4.0587	52.201	4.0587	52.201	12.433	TRUE
SARS2_41066_TACCGGGCAGAGACAAACAC	SARS2	6.0881	68.263	6.0881	68.263	12.427	TRUE
NOP2_12689_GAAGATGGTATGGTGAACCA	NOP2	3.044	43.166	3.044	43.166	12.413	TRUE
E2F3_5209_AATCTCCCTCAGAAAAAACG	E2F3	2.0294	33.128	2.0294	33.128	12.388	TRUE
POLG2_30543_AGGAGTTAATAGAAACCCTG	POLG2	12.176	108.42	12.176	108.42	12.357	TRUE
MRPS18A_41790_TAGTGGTGGAGACCCAAGAA	MRPS18A	24.352	174.67	24.352	174.67	12.339	TRUE
C14orf80_67452_TAGATCCACCTGTACACACG	C14orf80	36.528	231.89	36.528	231.89	12.319	TRUE
RARS_15843_GAAAGATTGTATTTGTCCCA	RARS	46.675	275.06	46.675	275.06	12.272	TRUE
RPS2_16486_ACAGCCGGGTACCTTGAACC	RPS2	0	21.081	1.0147	21.081	12.248	TRUE
CDC7_21578_TAGGGGGCAAGATAATGTCA	CDC7	0	21.081	1.0147	21.081	12.248	TRUE
ATP6V1G1_25182_TGAAAACAGGAAAGAACCGG	ATP6V1G1	1.0147	21.081	1.0147	21.081	12.248	TRUE
RPL34_16424_TATTGTAGGAAAGCCTACGT	RPL34	1.0147	21.081	1.0147	21.081	12.248	TRUE
NUP98_12942_ATATGAAAGCAAGTCACTAG	NUP98	0	21.081	1.0147	21.081	12.248	TRUE
PAFAH1B1_13246_GACATTTCATTCGACCACAG	PAFAH1B1	0	21.081	1.0147	21.081	12.248	TRUE
UXT_21867_GGTGCTGGACCATCGAGACA	UXT	14.206	119.46	14.206	119.46	12.239	TRUE
RGPD3_74328_GTAAGTCAGTGGAAAGAAAG	RGPD3	6.0881	67.259	6.0881	67.259	12.226	TRUE
PPAP2A_22436_CATTACAGAATACTCCTCGT	PPAP2A	6.0881	67.259	6.0881	67.259	12.226	TRUE
GGPS1_24877_AAGGCCTAGATATTTACTGG	GGPS1	6.0881	67.259	6.0881	67.259	12.226	TRUE
MOGAT2_50828_CCAGAATCTTGTAAACAGGA	MOGAT2	7.1028	74.286	7.1028	74.286	12.175	TRUE
VMP1_51855_AATGTAACTGAGGCTATATG	VMP1	24.352	171.66	24.352	171.66	12.092	TRUE
GGNBP2_50285_TAAGGATATTGTATGCTCGG	GGNBP2	28.411	190.74	28.411	190.74	12.055	TRUE
MRPL52_58510_CCAGTCTGGGAGCTCGGTAA	MRPL52	14.206	117.45	14.206	117.45	12.006	TRUE
SEH1L_52048_GAATCAAATGATAAACTGCG	SEH1L	2.0294	32.124	2.0294	32.124	11.988	TRUE
PTDSS2_51597_GGAGTCACACAAGCTAAAGA	PTDSS2	2.0294	32.124	2.0294	32.124	11.988	TRUE
NHLRC2_70255_TCAGTACCCGAGTTTCCGGA	NHLRC2	24.352	169.65	24.352	169.65	11.927	TRUE
XRCC3_20372_TCAGCAAGTGCCAGACCTCG	XRCC3	5.0734	58.224	5.0734	58.224	11.924	TRUE
APOA1_944_GCTGCGCGCAGAGCTCCAAG	APOA1	14.206	116.45	14.206	116.45	11.889	TRUE
VIP_20163_GGTGACAGAATACCCTTTGA	VIP	25.367	173.67	25.367	173.67	11.855	TRUE
NCAPH2_36611_CACCTTCTTACTGTAGACGC	NCAPH2	6.0881	65.251	6.0881	65.251	11.825	TRUE
SEPSECS_37763_ATGACGACGAGCAACCAGTG	SEPSECS	6.0881	65.251	6.0881	65.251	11.825	TRUE
ELOVL3_52071_AACTACATGAAGGAACGCAA	ELOVL3	3.044	41.159	3.044	41.159	11.792	TRUE
CCT6A_2527_CATCCTAGAATAATCACTGA	CCT6A	3.044	41.159	3.044	41.159	11.792	TRUE
DAZL_4535_CTTCTGGTAAAATATAGCCT	DAZL	9.1321	85.329	9.1321	85.329	11.763	TRUE
ABCG5_47583_ACACCTGAAAACGTTACCAA	ABCG5	9.1321	85.329	9.1321	85.329	11.763	TRUE
TMED2_29675_AACGAAATAGCCCGAGACCG	TMED2	44.646	255.99	44.646	255.99	11.691	TRUE
LOC102723859_76413_GGAACTACTCCACATCCTCC	LOC102723859	4.0587	49.19	4.0587	49.19	11.656	TRUE
Non-Targeting-Control_76887_CGTCCCTTCGTCTCTGCTTA	Non-Targeting-Control	1.0147	20.077	1.0147	20.077	11.635	TRUE
PKM_14053_CAAAATCGAGAATCATGAGG	PKM	1.0147	20.077	1.0147	20.077	11.635	TRUE
TYMP_5243_TCTCAGTAAGAAACTCGTGG	TYMP	0	20.077	1.0147	20.077	11.635	TRUE
ETF1_5821_AATGGTCTGGTTGTATACTG	ETF1	0	20.077	1.0147	20.077	11.635	TRUE
TCP1_18896_GATGTAACCATTACTAACGA	TCP1	1.0147	20.077	1.0147	20.077	11.635	TRUE
CCNH_2515_GCAGTCAGGGCAATTTGGGA	CCNH	1.0147	20.077	1.0147	20.077	11.635	TRUE
DCTN6_28878_TTAGGGTGGATCACTGTCCG	DCTN6	2.0294	31.12	2.0294	31.12	11.588	TRUE
NUDT21_29958_CCTGGTGGTGAACTTAACCC	NUDT21	2.0294	31.12	2.0294	31.12	11.588	TRUE
GLA_7187_GTTGGAAATAAAACCTGCGC	GLA	2.0294	31.12	2.0294	31.12	11.588	TRUE
EEF1A1_5308_TGCTCCAGTCAACGTTACAA	EEF1A1	2.0294	31.12	2.0294	31.12	11.588	TRUE
ABT1_36605_GACGCGTCCGACCTCGCCAT	ABT1	2.0294	31.12	2.0294	31.12	11.588	TRUE
PTPMT1_57380_TGGCGCGTCAAGCTCCGCAA	PTPMT1	39.572	232.9	39.572	232.9	11.57	TRUE
RNMTL1_41823_ACGAGAGAAACAACCGCTCG	RNMTL1	14.206	113.44	14.206	113.44	11.539	TRUE
MRPL16_41097_TCAGGCGCATCATTTCAAAG	MRPL16	17.25	129.5	17.25	129.5	11.517	TRUE
UBE2G1_19857_ACTTACTAAAGTGTATCTGG	UBE2G1	8.1174	77.298	8.1174	77.298	11.514	TRUE
RPS25_16607_GGTGAGCAGAAGTGGTCCAA	RPS25	3.044	40.155	3.044	40.155	11.482	TRUE
RETSAT_40889_GTCAACCACTACATGAAAGG	RETSAT	3.044	40.155	3.044	40.155	11.482	TRUE
NUDCD3_32656_AGCGATAGAAGTCTGTCTTG	NUDCD3	34.499	209.81	34.499	209.81	11.474	TRUE
PPIP5K2_32270_TTTGTGAAAGGTTTATACAG	PPIP5K2	5.0734	56.217	5.0734	56.217	11.473	TRUE
KLF5_1914_GAAGAACTGGTCTACGACTG	KLF5	46.675	260	46.675	260	11.462	TRUE
PIGQ_23829_AGGAACAGGAGTCCACGCGC	PIGQ	7.1028	70.271	7.1028	70.271	11.447	TRUE
SURF6_18531_ACCTTATTGAAGATCAGCCC	SURF6	7.1028	70.271	7.1028	70.271	11.447	TRUE
REST_16019_CAGGGCAATTGAACTGCCGT	REST	11.161	95.368	11.161	95.368	11.433	TRUE
ATRN_21992_TGTTTACGACCATAGGACCA	ATRN	41.602	238.92	41.602	238.92	11.43	TRUE
EIF6_9816_TCCGATCGCTACCAGACAGT	EIF6	4.0587	48.186	4.0587	48.186	11.396	TRUE
MED19_65313_CACCTGGCAGTTCCCTCATG	MED19	20.294	143.55	20.294	143.55	11.386	TRUE
IL36RN_35128_AGAGCTTCACCTTCTACCGG	IL36RN	52.763	282.09	52.763	282.09	11.372	TRUE
RPE_16290_CCCCAGAGTCTAGCATCCGG	RPE	13.191	106.41	13.191	106.41	11.369	TRUE
SMG1_31582_TAGTGTCGAGCATGGAACCG	SMG1	11.161	94.364	11.161	94.364	11.296	TRUE
CALML5_39505_GGCCACGGGCAAGAACCTCT	CALML5	19.279	137.53	19.279	137.53	11.292	TRUE
LSM8_39306_TTGCCGTTATTACATCAGAT	LSM8	10.147	88.34	10.147	88.34	11.285	TRUE
ICOS_36674_TTTAAAGTAACTCTTACAGG	ICOS	7.1028	69.267	7.1028	69.267	11.265	TRUE
ZFX_20433_CATTTGCTGCTCGTGCACGG	ZFX	13.191	105.41	13.191	105.41	11.247	TRUE
ACAN_496_GAGGGCAGTTCACCAACCGT	ACAN	28.411	179.69	28.411	179.69	11.235	TRUE
TUSC5_68491_GATGGAGATACTCCTCACCA	TUSC5	52.763	278.07	52.763	278.07	11.173	TRUE
KLF5_1913_ACTGCAGTGAAACAATTCCA	KLF5	10.147	87.337	10.147	87.337	11.14	TRUE
ZCCHC11_32446_TGAGAAAAACTCAATTGCTG	ZCCHC11	25.367	164.63	25.367	164.63	11.133	TRUE
CAPSL_60191_TGTGGTCATGGAAAAAGAAG	CAPSL	26.382	168.65	26.382	168.65	11.087	TRUE
UQCRFS1_20029_ACTCATGCTGGAAACGAACT	UQCRFS1	52.763	276.06	52.763	276.06	11.073	TRUE
CCT4_28545_AGCAATGATGACTACTGATG	CCT4	0	19.074	1.0147	19.074	11.022	TRUE
OR2V1_35265_TCTCTCTTGTGGGATCTGAG	OR2V1	1.0147	19.074	1.0147	19.074	11.022	TRUE
ESPN_52411_CATGTCCTCACCCAATACCA	ESPN	6.0881	61.236	6.0881	61.236	11.022	TRUE
KIDINS220_45644_CCACGACTATTAAGGAACAC	KIDINS220	16.235	119.46	16.235	119.46	11.014	TRUE
PPP1R11_18923_GAGCTCTCGCCAAAGGCCCG	PPP1R11	17.25	124.48	17.25	124.48	11.002	TRUE
TRIM49D2_74897_GCCTCTGAATCTAGAGCTCA	TRIM49D2	48.705	259	48.705	259	10.989	TRUE
TKT_19234_CCTGCCCAGCTACAAAGTTG	TKT	67.984	328.26	67.984	328.26	10.931	TRUE
COX17_26888_GTCTCCGGGCAAGCGCAGCA	COX17	15.22	113.44	15.22	113.44	10.925	TRUE
TADA2B_56565_ACAGACCACACCTGTCCCAG	TADA2B	19.279	133.51	19.279	133.51	10.908	TRUE
RMND1_41294_TGTTACTTCAACATATCCGT	RMND1	7.1028	67.259	7.1028	67.259	10.902	TRUE
ARMC7_49468_ACCAATAGCAAACTCCACCA	ARMC7	4.0587	46.178	4.0587	46.178	10.878	TRUE
GTF2H2_7956_GGCTTTCATCTAAAATAACA	GTF2H2	4.0587	46.178	4.0587	46.178	10.878	TRUE
WASH1_75584_GCGCGGCCAGCAGACCTGCA	WASH1	3.044	38.147	3.044	38.147	10.86	TRUE
GRSF1_7844_TAGAGGGAGGCGAAAAACAG	GRSF1	3.044	38.147	3.044	38.147	10.86	TRUE
NOL10_50450_TCTAAGAAGGAACACCACCG	NOL10	3.044	38.147	3.044	38.147	10.86	TRUE
FAM172A_52748_AGTTAAGACACATAAAAACT	FAM172A	9.1321	79.306	9.1321	79.306	10.834	TRUE
SLC35A2_19936_TAGAGATGGCAACATACTGG	SLC35A2	59.866	297.15	59.866	297.15	10.832	TRUE
XPO5_45680_AAGTAAAGATACTCACTGTG	XPO5	33.484	195.75	33.484	195.75	10.829	TRUE
PBX1_13360_TTCACACAACACATTAAACA	PBX1	2.0294	29.112	2.0294	29.112	10.788	TRUE
EIF2S2_23330_CCTCCACAAGTCGTCCGAGT	EIF2S2	2.0294	29.112	2.0294	29.112	10.788	TRUE
RAB5B_15665_CTTTGCCCGAGCAAAGACAT	RAB5B	24.352	155.6	24.352	155.6	10.773	TRUE
SLC9C2_67909_AGTGAATTCACAGAACGAAG	SLC9C2	11.161	90.348	11.161	90.348	10.751	TRUE
PIP5K1B_21821_AATCTAAGTCCTTAAATGTG	PIP5K1B	38.558	214.83	38.558	214.83	10.73	TRUE
CCDC176_50740_TACAGGAACAAAAGTATACC	CCDC176	10.147	84.325	10.147	84.325	10.705	TRUE
PPP1R15B_54482_GCACCTTCTGAAGCAATCCG	PPP1R15B	22.323	145.56	22.323	145.56	10.703	TRUE
AKNAD1_66449_AAGCACGAATCAACAATCGT	AKNAD1	88.277	390.5	88.277	390.5	10.69	TRUE
DCPS_36223_ATGAGGACAAAACCATCAGA	DCPS	12.176	95.368	12.176	95.368	10.682	TRUE
MMP21_58085_AGAGAGAAACCAATATGGAG	MMP21	6.0881	59.228	6.0881	59.228	10.621	TRUE
ELAC2_46943_ATGCACTGGTCTAATGTTGG	ELAC2	26.382	162.63	26.382	162.63	10.617	TRUE
COA5_73381_CATAGGAAGGAAAATCACCT	COA5	22.323	144.56	22.323	144.56	10.616	TRUE
DHRS3_24306_CCTGGTGAACAATGCCGCCG	DHRS3	11.161	89.344	11.161	89.344	10.615	TRUE
CSNK2A3_67200_GTGGAGATTGGGTTGTATGC	CSNK2A3	11.161	89.344	11.161	89.344	10.615	TRUE
GFPT1_7069_AAGCAATAAGAATCAAACGC	GFPT1	14.206	105.41	14.206	105.41	10.605	TRUE
PCBP1_13380_GTCGGTTAAGAGGATCCGCG	PCBP1	5.0734	52.201	5.0734	52.201	10.573	TRUE
HSF1_8902_AGCTTCCACGTGTTCGACCA	HSF1	126.83	505.95	126.83	505.95	10.56	TRUE
DHDH_35955_AACTCTAGGAGACCTCCGGG	DHDH	27.396	165.64	27.396	165.64	10.512	TRUE
HECTD1_33843_ACTACCACTTGAATACATGG	HECTD1	8.1174	71.275	8.1174	71.275	10.512	TRUE
PGGT1B_13806_ATGGATTGAACGGAATACCC	PGGT1B	8.1174	71.275	8.1174	71.275	10.512	TRUE
CFAP20_36492_GCAGACCCCAAGAAGACGCT	CFAP20	45.661	237.92	45.661	237.92	10.48	TRUE
MRPS35_46896_CGTACAGCGGAAAGAACACC	MRPS35	45.661	237.92	45.661	237.92	10.48	TRUE
LMLN_55113_CCAACAGGAGTAAAACGCTT	LMLN	20.294	133.51	20.294	133.51	10.459	TRUE
HAPLN4_72649_AGACGATGGTGCCACCACGG	HAPLN4	1.0147	18.07	1.0147	18.07	10.41	TRUE
ABCE1_16228_TTTCAGATATATCATTGTGG	ABCE1	1.0147	18.07	1.0147	18.07	10.41	TRUE
EXOSC10_14281_AGGCTGGCTGACCTTAACGA	EXOSC10	0	18.07	1.0147	18.07	10.41	TRUE
MTBP_35529_TGACTCAAAGGAATTATGGA	MTBP	0	18.07	1.0147	18.07	10.41	TRUE
SMIM4_73037_AGCAGCGATTTGGCATCTAC	SMIM4	23.338	146.56	23.338	146.56	10.398	TRUE
DOLK_30975_CCGTATGGGACCGATACTCG	DOLK	13.191	98.379	13.191	98.379	10.39	TRUE
POLD4_46408_CCTCCTCTTCACAACCGGGT	POLD4	13.191	98.379	13.191	98.379	10.39	TRUE
PFDN1_13719_CGTGGATCTAGAGCTGAAGA	PFDN1	13.191	98.379	13.191	98.379	10.39	TRUE
RRP12_32135_ACTGGGAACATAGTCGTACA	RRP12	2.0294	28.108	2.0294	28.108	10.388	TRUE
RPS29_16626_CGTGTCTGTTCAAACCGGCA	RPS29	2.0294	28.108	2.0294	28.108	10.388	TRUE
EIF2S1_5418_GTGTGTGGTTGTCATTAGGG	EIF2S1	2.0294	28.108	2.0294	28.108	10.388	TRUE
TKT_19233_ACAGCCTCGTACATACCCGA	TKT	46.675	239.92	46.675	239.92	10.384	TRUE
CDAN1_61522_CTGCAAAGAAGACACAATCG	CDAN1	15.22	108.42	15.22	108.42	10.366	TRUE
RNF167_34308_CCTACACATGACTATCAGAA	RNF167	4.0587	44.17	4.0587	44.17	10.359	TRUE
TAS2R10_37397_ATATTCAATTAGGTTACCGG	TAS2R10	7.1028	64.248	7.1028	64.248	10.356	TRUE
EML1_5537_AAAAACCTATTCCAATGACG	EML1	22.323	141.55	22.323	141.55	10.354	TRUE
CEBPZ_27178_ACAAAGCAGCTCATGAGCCA	CEBPZ	5.0734	51.197	5.0734	51.197	10.347	TRUE
KDM5D_21501_AGTGCATTGAACACTACCGC	KDM5D	11.161	87.337	11.161	87.337	10.342	TRUE
PPP2CA_14607_AATAAAAGTCATACCTCATG	PPP2CA	25.367	154.6	25.367	154.6	10.33	TRUE
ADAMTS14_60965_CAGACCTGGTACTCGAACAT	ADAMTS14	37.543	203.79	37.543	203.79	10.297	TRUE
MED16_26778_GGTGACCGGCTACGACTGGT	MED16	57.837	278.07	57.837	278.07	10.284	TRUE
GINS3_48057_CCAAGCTTGAACTACCCTTG	GINS3	16.235	112.43	16.235	112.43	10.264	TRUE
TSPAN18_55320_GAGCTCACCAAGCACTACCA	TSPAN18	29.426	170.66	29.426	170.66	10.252	TRUE
MOB4_33884_AGCTCATAAAACTCCAAAAG	MOB4	3.044	36.139	3.044	36.139	10.239	TRUE
MKLN1_11517_AACAGGAATATAAGCCACGA	MKLN1	35.514	194.75	35.514	194.75	10.227	TRUE
NONO_12695_GACCAGTTAGATGATGAAGA	NONO	41.602	217.84	41.602	217.84	10.209	TRUE
MATR3_25960_TTCCATGGACTCTTACCGAA	MATR3	11.161	86.333	11.161	86.333	10.206	TRUE
PROCR_28437_AGCCACTTCGAAGAAGACAT	PROCR	18.264	121.47	18.264	121.47	10.205	TRUE
RPP21_50301_GTGAAGAGGACTCTCTGTCG	RPP21	18.264	121.47	18.264	121.47	10.205	TRUE
POP4_29132_ACTCTGGAAACAGTACATCA	POP4	8.1174	69.267	8.1174	69.267	10.178	TRUE
EIF5A_5469_GATGACTTGGACTTCGAGAC	EIF5A	7.1028	63.244	7.1028	63.244	10.174	TRUE
DSCC1_48868_AGCAGCTGGAGGATGGACAC	DSCC1	7.1028	63.244	7.1028	63.244	10.174	TRUE
NHEJ1_50111_AAGGACTAGCTAGCATGCAG	NHEJ1	216.13	735.84	216.13	735.84	10.174	TRUE
ATG9A_48835_CCGTTTCCAGAACTACATGG	ATG9A	30.44	173.67	30.44	173.67	10.17	TRUE
IGFBP6_9332_CCATCCGCCCAAGGACGACG	IGFBP6	12.176	91.352	12.176	91.352	10.166	TRUE
KIAA1549L_33643_AGAACCCGCCCAATAACCTG	KIAA1549L	42.617	220.85	42.617	220.85	10.163	TRUE
ZNF618_57395_TGACCACGCTCAGTGCACCC	ZNF618	3789.8	275.06	3789.8	275.06	10.146	FALSE
CCT4_28548_GAGAGTGATACCTTTGGCGG	CCT4	13.191	96.371	13.191	96.371	10.145	TRUE
TSPAN6_19309_GGTGCCCAAAAGAATAATGA	TSPAN6	15.22	106.41	15.22	106.41	10.143	TRUE
RPL24_16387_GAAGCACAAAAAGGGACAGT	RPL24	10.147	80.309	10.147	80.309	10.126	TRUE
DDX42_30764_CCTGATCGACCCTATTCGAG	DDX42	5.0734	50.193	5.0734	50.193	10.122	TRUE
NDUFAF1_37812_ACGGGGAGTCTACCCGAAGT	NDUFAF1	18.264	120.46	18.264	120.46	10.106	TRUE
RRP9_23982_TAAAACGCGAATGTCAGCTG	RRP9	4.0587	43.166	4.0587	43.166	10.1	TRUE
NUPL1_26075_CTAAGGCTCCCCCTAAAGAG	NUPL1	17.25	115.44	17.25	115.44	10.075	TRUE
CMC4_75574_GAGATACAGAAATGTTTACA	CMC4	23.338	142.55	23.338	142.55	10.059	TRUE
PFDN6_28196_TGCTAGTCAAACAGGAGCTG	PFDN6	9.1321	74.286	9.1321	74.286	10.059	TRUE
RPP21_50302_TCTTCACCGAGGGATCCCTG	RPP21	64.939	297.15	64.939	297.15	10.05	TRUE
ACP2_162_ACCAGTGAAGACATATCCCA	ACP2	19.279	124.48	19.279	124.48	10.046	TRUE
UGP2_19950_AAGAATATACAGATCCACTG	UGP2	12.176	90.348	12.176	90.348	10.037	TRUE
ANKRD18A_66330_ACGCCCGCGACAGAAAAGAC	ANKRD18A	24.352	146.56	24.352	146.56	10.032	TRUE
GFM2_53535_CAGGATCATTCATTTCCAAG	GFM2	6.0881	56.217	6.0881	56.217	10.019	TRUE
HDGFRP3_37353_CAGAGCTCTTCAGAAACTGA	HDGFRP3	6.0881	56.217	6.0881	56.217	10.019	TRUE
CTPS1_4227_GGTAGATGGATGAGACATCG	CTPS1	18.264	119.46	18.264	119.46	10.007	TRUE
PDIA3_7835_CTCCGACGTGCTAGAACTCA	PDIA3	51.749	250.97	51.749	250.97	10.006	TRUE
RBM42_49065_CCTGCATCGCTTCTACTGTG	RBM42	22.323	137.53	22.323	137.53	10.005	TRUE
AGAP2_57869_CCGGTGACCAACATTCGGTG	AGAP2	38.558	202.78	38.558	202.78	9.9968	TRUE
PGAM1_13787_CGACGCCGACCTGAGCCCGG	PGAM1	20.294	128.5	20.294	128.5	9.9951	TRUE
MCF2L_32272_CATTGGGAACAAGCACTACG	MCF2L	7.1028	62.24	7.1028	62.24	9.9919	TRUE
C21orf59_44389_ATGCGGATGGGATCATACGG	C21orf59	2.0294	27.104	2.0294	27.104	9.9886	TRUE
ASB12_61117_AGACTGCGGCCAAATAGAGG	ASB12	27.396	158.61	27.396	158.61	9.9778	TRUE
USP28_46113_CTGAAGAGGATACTGGCCGA	USP28	35.514	190.74	35.514	190.74	9.9693	TRUE
SHOC2_21213_GAGCTACATCCAGCGTAATG	SHOC2	59.866	278.07	59.866	278.07	9.9615	TRUE
SNRPB_17869_AGCATATTGATTACAGGATG	SNRPB	29.426	166.64	29.426	166.64	9.9607	TRUE
NPIPB6_74775_ACAGGTCAGAATGGTGGCAG	NPIPB6	3.044	35.135	3.044	35.135	9.9287	TRUE
NSMCE2_68343_GCAACTAAACCATTATGTAA	NSMCE2	3.044	35.135	3.044	35.135	9.9287	TRUE
ATP6AP2_27201_AGGAGAGCGGATCCCAGACG	ATP6AP2	3.044	35.135	3.044	35.135	9.9287	TRUE
KRT84_10420_GTCTGATCTCGAGGCCAACG	KRT84	14.206	99.383	14.206	99.383	9.9048	TRUE
FXN_6575_GGTGTCTTAACTGTCAAACT	FXN	9.1321	73.282	9.1321	73.282	9.9037	TRUE
DCTN1_4589_AGATCCGAAGGCGAATGCCA	DCTN1	27.396	157.61	27.396	157.61	9.9015	TRUE
HYOU1_28374_AGATTTGACCGTACCCTGGG	HYOU1	13.191	94.364	13.191	94.364	9.9	TRUE
RPS4X_16497_GTTCATTAAAATCGATGGCA	RPS4X	46.675	230.89	46.675	230.89	9.8982	TRUE
RPL10A_12414_GAAGAACTATGATCCCCAGA	RPL10A	5.0734	49.19	5.0734	49.19	9.897	TRUE
SEC63_30542_TGGGAAATTAGCCTAACCTG	SEC63	38.558	200.77	38.558	200.77	9.8746	TRUE
HAUS7_42664_CTGTGATATACAGACCCTCG	HAUS7	38.558	200.77	38.558	200.77	9.8746	TRUE
TYW5_59695_TCAATCCCTTCCAACACAAG	TYW5	17.25	113.44	17.25	113.44	9.8693	TRUE
POLH_14359_GACTGACCCATGTGAAACCA	POLH	19.279	122.47	19.279	122.47	9.854	TRUE
RPL19_16366_GAATGCCAGAGAAGGTCACA	RPL19	8.1174	67.259	8.1174	67.259	9.8436	TRUE
UBE2V1_19883_GGAGATGGCACAGTTAGCTG	UBE2V1	8.1174	67.259	8.1174	67.259	9.8436	TRUE
CDC6_2797_ATAGCGTGTACAATACATCC	CDC6	4.0587	42.162	4.0587	42.162	9.8408	TRUE
HNRNPU_8619_CATCTGGTCGCCGTCCAGAG	HNRNPU	15.22	103.4	15.22	103.4	9.8081	TRUE
ESPL1_25661_AAAGTGAGGAACCTCACAAG	ESPL1	11.161	83.321	11.161	83.321	9.7972	TRUE
GRM4_7797_AGACGTGTCCCTATGACATG	GRM4	1.0147	17.066	1.0147	17.066	9.797	TRUE
GEMIN6_50087_GAAGAATGAGTATAAAGGAT	GEMIN6	1.0147	17.066	1.0147	17.066	9.797	TRUE
UQCRFS1_20032_GTTCTATGACGCACAAACAG	UQCRFS1	0	17.066	1.0147	17.066	9.797	TRUE
GTF2H2_7955_CATCTACTACCACATAAAGG	GTF2H2	1.0147	17.066	1.0147	17.066	9.797	TRUE
ZNRF4_61941_AGACGTGGGTCATGCTCACG	ZNRF4	1.0147	17.066	1.0147	17.066	9.797	TRUE
U2AF1_19807_GGTGGGGAACGTGTACGTCA	U2AF1	0	17.066	1.0147	17.066	9.797	TRUE
SSU72_36476_GAAATAAGAGAATCAAGCCC	SSU72	1.0147	17.066	1.0147	17.066	9.797	TRUE
SSB_18246_AAGAAATTTGTAGAGACCCC	SSB	12.176	88.34	12.176	88.34	9.7794	TRUE
PGK1_13810_GCTCATAAGGACTACCGACT	PGK1	17.25	112.43	17.25	112.43	9.7663	TRUE
GTF2H1_7949_ATATTTAGGACCTATCCAGC	GTF2H1	42.617	213.82	42.617	213.82	9.7628	TRUE
RPS19_16588_TGACGGTATCCACCCATTCG	RPS19	9.1321	72.279	9.1321	72.279	9.7487	TRUE
PUM2_32603_AATCTTCCAATAATCTACTG	PUM2	15.22	102.39	15.22	102.39	9.6965	TRUE
ZBTB8OS_68965_AGTGTCTAATCCTGCAGTCA	ZBTB8OS	10.147	77.298	10.147	77.298	9.6913	TRUE
NUDT9_39546_TGGAGAATGGGCAATCCCAG	NUDT9	8.1174	66.255	8.1174	66.255	9.6765	TRUE
ENSA_5607_CCCTGCGGAGGAGACCGGCG	ENSA	8.1174	66.255	8.1174	66.255	9.6765	TRUE
PCDHA5_44038_TGGTGAAATAAAAGTTAACG	PCDHA5	8.1174	66.255	8.1174	66.255	9.6765	TRUE
DPH2_4989_AGAACGTTGACGAAGCACGA	DPH2	8.1174	66.255	8.1174	66.255	9.6765	TRUE
CDK18_13473_AAAGACTTACTCCAATGAGG	CDK18	8.1174	66.255	8.1174	66.255	9.6765	TRUE
HIST2H3A_68595_GATCGCGCAGGACTTTAAGA	HIST2H3A	5.0734	48.186	5.0734	48.186	9.6718	TRUE
ARG1_1100_GGACAGACTAGGAATTGGCA	ARG1	19.279	120.46	19.279	120.46	9.6623	TRUE
GPI_7476_TTGGAGACATACCAGACGCG	GPI	11.161	82.317	11.161	82.317	9.6609	TRUE
SNRPB2_17876_GATATAATATCAAAAATGCG	SNRPB2	11.161	82.317	11.161	82.317	9.6609	TRUE
BTF3_1917_AACTGCTCGCAGAAAGAAGA	BTF3	7.1028	60.232	7.1028	60.232	9.6281	TRUE
CPT1B_3827_GGCGATACATGATCATGGCG	CPT1B	7.1028	60.232	7.1028	60.232	9.6281	TRUE
C3orf17_33947_ACTCCACCACTGGCTGACTG	C3orf17	33.484	177.68	33.484	177.68	9.6234	TRUE
SLC5A9_64633_ACAGGACAGACATGTACACC	SLC5A9	24.352	141.55	24.352	141.55	9.6197	TRUE
RPL17-C18orf32_76054_CATGAGCTCTGTAGGTCCGG	RPL17-C18orf32	3.044	34.132	3.044	34.132	9.6181	TRUE
POLR1C_25129_GGATATCATCATGCACTGGT	POLR1C	3.044	34.132	3.044	34.132	9.6181	TRUE
SRSF1_17192_GCTATGGCCCCCCATCCAGG	SRSF1	3.044	34.132	3.044	34.132	9.6181	TRUE
LOC101060389_76328_GGATTTCACAGCCCAAATGG	LOC101060389	3.044	34.132	3.044	34.132	9.6181	TRUE
DCDC2B_62120_GGTAACTGGCCATTACTATG	DCDC2B	6.0881	54.209	6.0881	54.209	9.6179	TRUE
CAPRIN1_10930_CAATAAAGAAGACAGCACGT	CAPRIN1	2.0294	26.101	2.0294	26.101	9.5887	TRUE
DIS3L_57559_GATAGAATCACAAAGCTCGT	DIS3L	2.0294	26.101	2.0294	26.101	9.5887	TRUE
GAPDH_6873_ACTGTGGCGTGATGGCCGCG	GAPDH	2.0294	26.101	2.0294	26.101	9.5887	TRUE
MRPL14_48271_AATCGCACTCAGACTCCCAG	MRPL14	2.0294	26.101	2.0294	26.101	9.5887	TRUE
PSMB5_15187_GCTTCATGGAACAACCACCC	PSMB5	2.0294	26.101	2.0294	26.101	9.5887	TRUE
TCAF1_25836_TTACTTTACTGACAACAAAG	TCAF1	4.0587	41.159	4.0587	41.159	9.5815	TRUE
SPATA5L1_48757_AGCACCCGAGAGCCGCGTAG	SPATA5L1	4.0587	41.159	4.0587	41.159	9.5815	TRUE
RPS5_16506_CATACACCTGCTCACAGGCG	RPS5	4.0587	41.159	4.0587	41.159	9.5815	TRUE
CLP1_29737_ACCAAAATGATACACCAGAG	CLP1	4.0587	41.159	4.0587	41.159	9.5815	TRUE
MYH14_49934_TCGGCCAACTTTGATGCGAG	MYH14	22.323	132.51	22.323	132.51	9.5695	TRUE
ZER1_28100_GGCAGGACGAGTCTATCCAG	ZER1	19.279	119.46	19.279	119.46	9.5664	TRUE
MAGEA12_11038_GCTTCCAAGTAGCACTCAGT	MAGEA12	13.191	91.352	13.191	91.352	9.5327	TRUE
MTHFD1_11862_AGGGGAGTGGATCAAACCTG	MTHFD1	58.851	265.02	58.851	265.02	9.5181	TRUE
DNAJA1_8919_TAGGACTGATCCGCTCCCCA	DNAJA1	129.88	476.84	129.88	476.84	9.5142	TRUE
SF1_20415_GCAGGGTATCGAGACTCCAG	SF1	8.1174	65.251	8.1174	65.251	9.5094	TRUE
RPN1_16479_TGAGGACGTGAAGCGCACAG	RPN1	8.1174	65.251	8.1174	65.251	9.5094	TRUE
DPH3_68143_TTTATAATGAGAGAGCAGCT	DPH3	22.323	131.51	22.323	131.51	9.4823	TRUE
E2F6_5222_CTTGTCAGATCTGCTCCCGG	E2F6	55.807	253.98	55.807	253.98	9.4728	TRUE
ANKRD28_32203_GTGATCGGGAGAATCTACCG	ANKRD28	46.675	222.86	46.675	222.86	9.4667	TRUE
CDC42EP2_28071_GAGCTCCCGCCCACACACGG	CDC42EP2	23.338	135.52	23.338	135.52	9.4662	TRUE
ZCRB1_54912_GACAAACAATGACTTGTACC	ZCRB1	24.352	139.54	24.352	139.54	9.4549	TRUE
CEP97_49358_TGAAATCCGAGACTTAAATG	CEP97	25.367	143.55	25.367	143.55	9.4476	TRUE
NCAPG2_40916_CCTCCTTAGTAACATGACAA	NCAPG2	5.0734	47.182	5.0734	47.182	9.4466	TRUE
LIPT2_70860_GTCTAGCCAGACGCCAGTGT	LIPT2	5.0734	47.182	5.0734	47.182	9.4466	TRUE
DDX20_30501_TTCAAGCTAAATCTGGCACC	DDX20	28.411	155.6	28.411	155.6	9.4458	TRUE
BPY2_23808_TGACGCTTGTCCCCAGAGCC	BPY2	54.793	249.96	54.793	249.96	9.4422	TRUE
TPT1_19530_TCTTAATGCAGATGGTCAGT	TPT1	14.206	95.368	14.206	95.368	9.4379	TRUE
PDCD2_13489_AGGCTTGTGCACAACCAGGT	PDCD2	6.0881	53.205	6.0881	53.205	9.4172	TRUE
RWDD2B_26903_GTATACTGAATGCCACAGAG	RWDD2B	21.308	126.49	21.308	126.49	9.4139	TRUE
DDX50_48703_AAGATTTAATAGCTCAAGCA	DDX50	22.323	130.5	22.323	130.5	9.3951	TRUE
SLC17A5_35068_ATATGTTGCCAGCAAAATAG	SLC17A5	11.161	80.309	11.161	80.309	9.3883	TRUE
STXBP6_36446_TGATCTCCGAACAAATGATG	STXBP6	11.161	80.309	11.161	80.309	9.3883	TRUE
HAO1_39877_GCTGCAACTGTATATCTACA	HAO1	34.499	177.68	34.499	177.68	9.3717	TRUE
SRSF9_22674_GCGACGGGCGCATCTACGTG	SRSF9	15.22	99.383	15.22	99.383	9.3615	TRUE
OGDHL_43257_GCAGACAAGCTGATTGCCGA	OGDHL	15.22	99.383	15.22	99.383	9.3615	TRUE
TM7SF2_19322_AGGGTGGCGACAAACGCCAA	TM7SF2	8.1174	64.248	8.1174	64.248	9.3423	TRUE
HIST1H2AC_21636_TCTGGACGTGGTAAGCAAGG	HIST1H2AC	8.1174	64.248	8.1174	64.248	9.3423	TRUE
VEZT_42733_TGGTATGTAATGAGTCGAGT	VEZT	21.308	125.48	21.308	125.48	9.324	TRUE
TSC1_19632_TGACATGACCCAGTAACGAG	TSC1	14.206	94.364	14.206	94.364	9.3211	TRUE
RPL37A_16440_TCGGGATCGTCGGTAAATAC	RPL37A	18.264	112.43	18.264	112.43	9.3121	TRUE
HIST2H3C_59256_GGTGGCCAGCTGCTTCCTCG	HIST2H3C	3.044	33.128	3.044	33.128	9.3075	TRUE
BCDIN3D_61294_CGACGTGGGGTGTAACTCCG	BCDIN3D	3.044	33.128	3.044	33.128	9.3075	TRUE
ADSL_443_GGTATAAATTCCGGACATGG	ADSL	3.044	33.128	3.044	33.128	9.3075	TRUE
ADAT2_60294_GCAGCTGCACACATAATGCA	ADAT2	65.954	283.09	65.954	283.09	9.3025	TRUE
HARS_8171_GCTGGACATAGTCCCCAATG	HARS	16.235	103.4	16.235	103.4	9.3002	TRUE
RBM7_27265_CCTTGAAACGAAAGTGACCG	RBM7	28.411	153.59	28.411	153.59	9.2967	TRUE
TUFM_19734_AGCAGAGCCTACGATGACTG	TUFM	9.1321	69.267	9.1321	69.267	9.2838	TRUE
JADE2_32506_TCATCACTACCCACCTCGGA	JADE2	9.1321	69.267	9.1321	69.267	9.2838	TRUE
TRIT1_40608_CACTGAGGGAAAATGCACAC	TRIT1	19.279	116.45	19.279	116.45	9.2788	TRUE
PAICS_28641_ATTGGAATCATTTCACACTG	PAICS	20.294	120.46	20.294	120.46	9.2532	TRUE
DOCK6_45884_CTCAATATACATCTCCACCG	DOCK6	20.294	120.46	20.294	120.46	9.2532	TRUE
PRDM10_44759_AGAGGATGCATAATCCTGAG	PRDM10	40.587	197.76	40.587	197.76	9.2527	TRUE
INTS4_56110_GTGTGATCTGAGAACAATGC	INTS4	11.161	79.306	11.161	79.306	9.252	TRUE
CNOT1_31478_TTTCTTAAGACGCTGCGCAG	CNOT1	42.617	204.79	42.617	204.79	9.2476	TRUE
SLC24A3_45462_TGATCACTGATGCTTTGCGG	SLC24A3	30.44	160.62	30.44	160.62	9.2437	TRUE
IL1R2_20995_GCCATGTCAGGTTGATGCGG	IL1R2	37.543	186.72	37.543	186.72	9.2402	TRUE
SRP14_18203_GCTGATCTTCTTCTTCCCAT	SRP14	5.0734	46.178	5.0734	46.178	9.2214	TRUE
CUL4A_21974_GCTGCCCGACAACTACACGC	CUL4A	5.0734	46.178	5.0734	46.178	9.2214	TRUE
INSRR_9665_CCATCAACAAGAGCCCCCAA	INSRR	41.602	200.77	41.602	200.77	9.2204	TRUE
TMX2_37709_TAACCCGTGTGACTTTGACT	TMX2	36.528	182.7	36.528	182.7	9.2175	TRUE
FBP1_6121_AAAATCTACAGCCTTAACGA	FBP1	14.206	93.36	14.206	93.36	9.2044	TRUE
PPTC7_63362_CCAGGAAGCCTGAATCGCCC	PPTC7	35.514	178.69	35.514	178.69	9.1956	TRUE
GPR89A_74343_AGCTGATCTATATGCTACCA	GPR89A	40.587	196.76	40.587	196.76	9.1936	TRUE
IFNA10_9231_TTACCAGCAACTGAATGACC	IFNA10	16.235	102.39	16.235	102.39	9.1931	TRUE
DHPS_4755_TAAGTGCGGGACTAAACACA	DHPS	2.0294	25.097	2.0294	25.097	9.1888	TRUE
RPS13_16560_GTTGACATCTGACGACGTGA	RPS13	1.0147	16.062	1.0147	16.062	9.1842	TRUE
USO1_22449_CTTGTATACCCACTTCCAAG	USO1	0	16.062	1.0147	16.062	9.1842	TRUE
PLK1_14173_AACCAAAGTCGAATATGACG	PLK1	1.0147	16.062	1.0147	16.062	9.1842	TRUE
SARS_16814_GAAGGTTCCCAATCTCTCGG	SARS	0	16.062	1.0147	16.062	9.1842	TRUE
ECD_30750_TGAAACACGAATAATGACAT	ECD	0	16.062	1.0147	16.062	9.1842	TRUE
CT47A6_74549_GGAGGAAGAGGGGAACGAGG	CT47A6	1.0147	16.062	1.0147	16.062	9.1842	TRUE
PHB_13844_TAATTGGTTTCTGTACCCAC	PHB	0	16.062	1.0147	16.062	9.1842	TRUE
SF3A2_21361_GACTACCCTGAGATCGCCGA	SF3A2	1.0147	16.062	1.0147	16.062	9.1842	TRUE
YARS_22339_GAGTTCTAGAAGTTCCCATG	YARS	1.0147	16.062	1.0147	16.062	9.1842	TRUE
FAM217A_66063_GCATAGTCAAAAAAGTACAC	FAM217A	0	16.062	1.0147	16.062	9.1842	TRUE
PITPNB_33528_GAAGCTAGTAAGAATGAGAC	PITPNB	0	16.062	1.0147	16.062	9.1842	TRUE
PPIAL4E_75065_CCAGGGTTTATGTGTCAGGG	PPIAL4E	1.0147	16.062	1.0147	16.062	9.1842	TRUE
SMIM23_73970_AAGAACCGATAAAGACCATC	SMIM23	8.1174	63.244	8.1174	63.244	9.1752	TRUE
ATP9A_26935_CATCTCGGAACAGTAGCCTA	ATP9A	34.499	174.67	34.499	174.67	9.1746	TRUE
CRIPT_24779_GATGGTGCTAGGAATACCAC	CRIPT	20.294	119.46	20.294	119.46	9.1605	TRUE
NBEAL1_48388_ATCCGAAGACACATTAGCTG	NBEAL1	29.426	155.6	29.426	155.6	9.1591	TRUE
DNAJB5_33813_GAATAAAGAACCCAACGCTG	DNAJB5	33.484	170.66	33.484	170.66	9.1545	TRUE
IL18BP_26900_TGCCTCAGTTAGAAGCACAA	IL18BP	21.308	123.48	21.308	123.48	9.1443	TRUE
LRRC1_42006_TTATTAGAAACGATTCCGGA	LRRC1	22.323	127.49	22.323	127.49	9.1335	TRUE
GPR84_39640_CTTGGGGAAAAAGCTTAGGG	GPR84	18.264	110.43	18.264	110.43	9.1135	TRUE
CNGA3_3498_GCTGGACACCTCCTTAAGCT	CNGA3	10.147	73.282	10.147	73.282	9.1118	TRUE
SLC2A4RG_44400_CAGACACTGGAACATGACCT	SLC2A4RG	34.499	173.67	34.499	173.67	9.1089	TRUE
LUC7L_43049_GCGGCTGGCAGAAACACAGG	LUC7L	14.206	92.356	14.206	92.356	9.0877	TRUE
SCAMP1_25095_AGCAATAATGAAACCAACAG	SCAMP1	7.1028	57.221	7.1028	57.221	9.0823	TRUE
MB21D2_62583_CCATATCATAGTCAGTACCC	MB21D2	28.411	150.58	28.411	150.58	9.073	TRUE
EED_22801_AAGAGAATGATCCATACCAC	EED	28.411	150.58	28.411	150.58	9.073	TRUE
GTPBP4_33175_GATGAATATTCTCTACGACA	GTPBP4	4.0587	39.151	4.0587	39.151	9.063	TRUE
BEX1_43599_AGCAGTAAACAGTCTCAGCA	BEX1	26.382	142.55	26.382	142.55	9.0528	TRUE
ATG9A_48836_CTTCACATGTATGCTCATCG	ATG9A	39.572	190.74	39.572	190.74	9.0471	TRUE
GULP1_38802_CAGATGATAAAACTGACAAG	GULP1	22.323	126.49	22.323	126.49	9.0464	TRUE
TMED10_29722_GGAGGCGAAAAATTACGAAG	TMED10	22.323	126.49	22.323	126.49	9.0464	TRUE
ZFHX2_54948_GATGCAGAACTGACCGCATG	ZFHX2	13.191	87.337	13.191	87.337	9.043	TRUE
PRR20E_74870_GGCAGAAGGCTTGATGGCAC	PRR20E	161.33	541.09	161.33	541.09	9.0226	TRUE
ZFP36L1_1877_AAACGGTGCCTGTAAGTACG	ZFP36L1	33.484	168.65	33.484	168.65	9.0205	TRUE
TMEM41B_72842_AGGCACCAAGTCCAGAACAC	TMEM41B	73.057	298.15	73.057	298.15	9.017	TRUE
HSCB_62289_AATAAGCTACCTGAGACCTC	HSCB	6.0881	51.197	6.0881	51.197	9.0159	TRUE
ACLY_140_GCCAGCGGGAGCACATCGGT	ACLY	6.0881	51.197	6.0881	51.197	9.0159	TRUE
MOCS1_11672_GGTGATGCGAGGCCTTAACG	MOCS1	58.851	253.98	58.851	253.98	9.0083	TRUE
ZNF182_20516_GTCTTTGTATTGAAGCAACA	ZNF182	3.044	32.124	3.044	32.124	8.997	TRUE
RPL8_16326_CAGGACATCATCCACGACCC	RPL8	3.044	32.124	3.044	32.124	8.997	TRUE
CFAP20_36493_GCAGATGAAGGGTTTGACCC	CFAP20	43.631	203.79	43.631	203.79	8.9932	TRUE
CATSPER1_57886_GATAGTCAGATATCCCACGC	CATSPER1	14.206	91.352	14.206	91.352	8.9709	TRUE
CHMP4A_36413_GGGTGATGTCTCATCACACA	CHMP4A	36.528	178.69	36.528	178.69	8.9643	TRUE
RPTN_59198_GTGAGTCACAAATCTACCAG	RPTN	22.323	125.48	22.323	125.48	8.9592	TRUE
MRE11A_11738_GCAATCATGACGATCCCACA	MRE11A	55.807	242.94	55.807	242.94	8.945	TRUE
EIF2B1_5423_AGTCACAGCCTGATTTGTCA	EIF2B1	17.25	104.4	17.25	104.4	8.9423	TRUE
DNAH11_22719_TGGCAGATTTGTTAGCACTG	DNAH11	35.514	174.67	35.514	174.67	8.9377	TRUE
SSH3_41144_GAAGGAGTCGACTCCAGCGA	SSH3	46.675	212.82	46.675	212.82	8.9273	TRUE
NDUFB9_12345_CCCATCAGCAAAAGGTGTTG	NDUFB9	34.499	170.66	34.499	170.66	8.9117	TRUE
ARHGAP40_69559_TGGCGACTCCGGTATGAAGG	ARHGAP40	36.528	177.68	36.528	177.68	8.901	TRUE
FGF7_6259_TGGAATTGTGGCAATCAAAG	FGF7	20.294	116.45	20.294	116.45	8.8823	TRUE
ATG10_52442_TGAATTCTGCACAATAACGT	ATG10	24.352	132.51	24.352	132.51	8.878	TRUE
CLEC3B_19354_CAAGAGCCGTCTGGACACCC	CLEC3B	21.308	120.46	21.308	120.46	8.8748	TRUE
GJD2_45384_CCGCTTCTACATTATCCAAG	GJD2	35.514	173.67	35.514	173.67	8.8732	TRUE
POLR1D_37734_TTGAAGACCTCAATGGCTGA	POLR1D	22.323	124.48	22.323	124.48	8.872	TRUE
COX6A1_3711_CTGGGGCGGCCTATGTCGAG	COX6A1	14.206	90.348	14.206	90.348	8.8542	TRUE
ATP5F1_1428_TCGTTATGGACTGATCCCTG	ATP5F1	11.161	76.294	11.161	76.294	8.8431	TRUE
SLC35A1_28488_TGAACAGCATACACTAACGA	SLC35A1	8.1174	61.236	8.1174	61.236	8.8411	TRUE
ILKAP_51460_CAGACCAAAGATCACCGAAG	ILKAP	38.558	183.71	38.558	183.71	8.8357	TRUE
RPS6_16512_TACTTTCTATGAGAAGCGTA	RPS6	10.147	71.275	10.147	71.275	8.822	TRUE
CIRH1A_54474_TTTACTGCACCTAAAGACAA	CIRH1A	9.1321	66.255	9.1321	66.255	8.8189	TRUE
AARS2_45660_CCAACTTCTACGCAGAACAG	AARS2	9.1321	66.255	9.1321	66.255	8.8189	TRUE
KIAA0930_32424_GTCCCCCAGTAAACACCCCA	KIAA0930	26.382	139.54	26.382	139.54	8.8181	TRUE
CLEC2B_26623_GGAAACCAATCCAATCATAG	CLEC2B	6.0881	50.193	6.0881	50.193	8.8153	TRUE
WDR1_26534_CTGACGGTGCATAAAAACGG	WDR1	6.0881	50.193	6.0881	50.193	8.8153	TRUE
SLC25A3_13846_GATTTCCTAGATTCTACAAG	SLC25A3	4.0587	38.147	4.0587	38.147	8.8037	TRUE
FTO_48846_GTCTAATATAAAACACACCG	FTO	4.0587	38.147	4.0587	38.147	8.8037	TRUE
TCERG1_29531_ATAGAACATTAGAATCAACC	TCERG1	4.0587	38.147	4.0587	38.147	8.8037	TRUE
SLC7A4_17575_CTCCTCGAATACATCATCGG	SLC7A4	15.22	94.364	15.22	94.364	8.8032	TRUE
UBA6_42034_TTGTAAGACTCAGTCAAATG	UBA6	13.191	85.329	13.191	85.329	8.7981	TRUE
SLC2A6_30402_GGATCTGCTCGAACTCCCAG	SLC2A6	20.294	115.44	20.294	115.44	8.7896	TRUE
BOP1_32215_CGGGAACAGTCCTCACACAG	BOP1	2.0294	24.093	2.0294	24.093	8.7889	TRUE
CCT7_28541_ATAAGCTTGTCCATGCCACG	CCT7	2.0294	24.093	2.0294	24.093	8.7889	TRUE
RPL15_16352_TATAGGATTCGTGTTCGCCG	RPL15	2.0294	24.093	2.0294	24.093	8.7889	TRUE
DHX9_4657_CAAAACATTATACTGGCATG	DHX9	34.499	168.65	34.499	168.65	8.7803	TRUE
SCRG1_30819_AACTGTCACAACCTTCCGGA	SCRG1	40.587	189.73	40.587	189.73	8.78	TRUE
TAF6L_28725_AGATCCTGGCAGATCCTGTG	TAF6L	36.528	175.68	36.528	175.68	8.7744	TRUE
FGF10_6269_AAGAGAATAGCTTTCTCCAG	FGF10	27.396	142.55	27.396	142.55	8.7564	TRUE
EEFSEC_47004_AGGTGCACCGATTATACCCG	EEFSEC	52.763	228.88	52.763	228.88	8.7337	TRUE
CCNA2_2477_ATTGACATGTCCATAGTATG	CCNA2	48.705	215.83	48.705	215.83	8.7335	TRUE
WDR26_50981_GACATCCTGACTCTTGCATG	WDR26	77.116	302.16	77.116	302.16	8.7005	TRUE
ARL6IP6_62450_GCAGCGAGCAGAGAATAGAG	ARL6IP6	22.323	122.47	22.323	122.47	8.6976	TRUE
MTFMT_58605_AGAGTTAATCGACAAACTGG	MTFMT	3.044	31.12	3.044	31.12	8.6864	TRUE
KLF1_28840_CGGCGGCGGATATTGCGCCC	KLF1	151.19	500.93	151.19	500.93	8.6744	TRUE
DBF4_29568_TACAGGAGAAATTCGACCCA	DBF4	8.1174	60.232	8.1174	60.232	8.674	TRUE
BMPR1A_1804_TAACCTACCTATGACAACAG	BMPR1A	9.1321	65.251	9.1321	65.251	8.6639	TRUE
SMG9_43848_CCTGGACAACAATCACCACA	SMG9	9.1321	65.251	9.1321	65.251	8.6639	TRUE
MAP7D3_49514_TTTATCGTACTTTGGAACGG	MAP7D3	67.984	274.06	67.984	274.06	8.6546	TRUE
LIN7C_42336_GAGAGCGAACGCTACTGCAA	LIN7C	25.367	133.51	25.367	133.51	8.6451	TRUE
CNOT1_31475_ATGGCGCAAGGTATGCCAAG	CNOT1	25.367	133.51	25.367	133.51	8.6451	TRUE
CRYBB2_3963_GCCACAGTCCCTCAACCCCA	CRYBB2	41.602	190.74	41.602	190.74	8.6389	TRUE
GPR89B_38818_TCACTCCAATCACACCAACC	GPR89B	44.646	200.77	44.646	200.77	8.6364	TRUE
CSNK1A1_4066_CGCCAAATAGATGTCCCCGA	CSNK1A1	17.25	101.39	17.25	101.39	8.6333	TRUE
U2SURP_32535_AAATTGGAAGAAATCTTGCG	U2SURP	17.25	101.39	17.25	101.39	8.6333	TRUE
PMVK_28812_CGGAAGGACATGATCCGCTG	PMVK	28.411	144.56	28.411	144.56	8.6257	TRUE
UBIAD1_36767_AGGAATTGGATTCAAGTACG	UBIAD1	53.778	229.89	53.778	229.89	8.6249	TRUE
LMBRD2_56161_ACCGTCGAACTCAAGTACAA	LMBRD2	23.338	125.48	23.338	125.48	8.6191	TRUE
SEMA3G_44583_CCCCAGCAAATGCTATACGT	SEMA3G	18.264	105.41	18.264	105.41	8.6172	TRUE
TPD52L2_19483_ACTGTGGAGAGCTCAAGAGG	TPD52L2	71.028	282.09	71.028	282.09	8.6127	TRUE
GTF2E2_7940_TGATAGACACGGCATCAGCG	GTF2E2	19.279	109.42	19.279	109.42	8.6078	TRUE
COA6_71182_CTGTCTTTCCTTCATAGATG	COA6	19.279	109.42	19.279	109.42	8.6078	TRUE
TOMM20_26028_TTCCTTGAAGAAATACAGCT	TOMM20	21.308	117.45	21.308	117.45	8.6052	TRUE
HIST4H4_58390_CTCATCTACGAGGAGACCCG	HIST4H4	20.294	113.44	20.294	113.44	8.6041	TRUE
HAO1_39875_AATAGACCCATCTATCAGCT	HAO1	26.382	136.53	26.382	136.53	8.5834	TRUE
CRYL1_37741_CGCCCTGGAAAACATCAGGT	CRYL1	15.22	92.356	15.22	92.356	8.5799	TRUE
RPN2_16484_TGTGAAAGGGCGATCCAGCG	RPN2	1.0147	15.058	1.0147	15.058	8.5715	TRUE
RNF10_26439_TCTCTGGCCACGTTAGACTC	RNF10	0	15.058	1.0147	15.058	8.5715	TRUE
NUP205_31928_CGCCCAGGCAAGTCTAACAG	NUP205	0	15.058	1.0147	15.058	8.5715	TRUE
ANAPC5_38748_AAACTTACTAGTGACCGAAG	ANAPC5	1.0147	15.058	1.0147	15.058	8.5715	TRUE
DONSON_36959_AGGTACAAACGTAGAAATAG	DONSON	0	15.058	1.0147	15.058	8.5715	TRUE
PTCHD4_73249_AGACGTAGAATCCTATCACA	PTCHD4	1.0147	15.058	1.0147	15.058	8.5715	TRUE
HGC6.3_75155_TCTCCTCCCCCAACACTGCA	HGC6.3	0	15.058	1.0147	15.058	8.5715	TRUE
AMD1_715_ATCTTCGCACTATCCCAAGG	AMD1	11.161	74.286	11.161	74.286	8.5705	TRUE
PDE3B_13509_AAGTGCCTGTGATCCGACCC	PDE3B	89.292	333.28	89.292	333.28	8.5658	TRUE
C2orf80_71260_GGAAGTCTTTAAAATTTATG	C2orf80	13.191	83.321	13.191	83.321	8.5532	TRUE
NWD1_67871_CAAATGAGCTCAGATGCCCG	NWD1	16.235	96.371	16.235	96.371	8.5504	TRUE
ARHGEF28_47597_CAAGCAACTCATCTAAACAG	ARHGEF28	16.235	96.371	16.235	96.371	8.5504	TRUE
PRPF8_28611_GGGGTGTAGAACACAACCGG	PRPF8	16.235	96.371	16.235	96.371	8.5504	TRUE
PROCA1_61721_CCGGTGTGAGCTCAAAGCAA	PROCA1	5.0734	43.166	5.0734	43.166	8.5458	TRUE
DPAGT1_4979_GTGGTAGAGCAATCCCAAAG	DPAGT1	5.0734	43.166	5.0734	43.166	8.5458	TRUE
SNRNP25_49413_GACGGTCCGAGTGTGCAAGA	SNRNP25	4.0587	37.143	4.0587	37.143	8.5445	TRUE
TICRR_55444_GACGCTGCTAGACTACCAGT	TICRR	4.0587	37.143	4.0587	37.143	8.5445	TRUE
MARS2_56392_TTTCCTGTATCTCTCGAGAG	MARS2	59.866	246.95	59.866	246.95	8.5408	TRUE
NDST4_47834_CATGGAATACCAATCAACAT	NDST4	7.1028	54.209	7.1028	54.209	8.5365	TRUE
LRCH2_46076_CTGACGACCAAAACTTTAAG	LRCH2	10.147	69.267	10.147	69.267	8.5323	TRUE
PPP1CA_14564_GACGCTACAACATCAAACTG	PPP1CA	63.925	259	63.925	259	8.5304	TRUE
SMARCA5_22024_GATGAGTGAATTCAAGAGAT	SMARCA5	38.558	178.69	38.558	178.69	8.5302	TRUE
ZNF528_53587_AAAATAGCAAACGATCCAGA	ZNF528	19.279	108.42	19.279	108.42	8.5119	TRUE
CEP170_26215_CCATATAATGGAGTACCACG	CEP170	9.1321	64.248	9.1321	64.248	8.5089	TRUE
PMM2_14263_ATGGGACCCTCACCGCCCCG	PMM2	110.6	389.5	110.6	389.5	8.5035	TRUE
NAV1_55130_GCTGAGTTAATATTGAGGAT	NAV1	58.851	242.94	58.851	242.94	8.4985	TRUE
PGP_67527_GCGTGCGGCTGAGCGCCGAG	PGP	71.028	279.08	71.028	279.08	8.4898	TRUE
MAD2L2_28152_TATACTGATTCAGCTCCGGG	MAD2L2	31.455	153.59	31.455	153.59	8.4896	TRUE
DCST2_59381_ACGGTTAGAGACACCAACAC	DCST2	62.91	254.98	62.91	254.98	8.4878	TRUE
AP1S1_3324_TCAGCCGGCAGGGAAAACTG	AP1S1	15.22	91.352	15.22	91.352	8.4682	TRUE
LARS2_32682_TGGGCTGGCCTATCAAAAGG	LARS2	24.352	127.49	24.352	127.49	8.466	TRUE
KITLG_11450_TCATTGTTGGATAAGCGAGA	KITLG	16.235	95.368	16.235	95.368	8.4433	TRUE
SMDT1_55960_TCGCCATCTTTCCTCAAGCT	SMDT1	11.161	73.282	11.161	73.282	8.4342	TRUE
YRDC_49651_CTCCGAGCGTTCCATCACCA	YRDC	11.161	73.282	11.161	73.282	8.4342	TRUE
TMEM258_2064_TGGGCTGGTATATCTGCTCA	TMEM258	11.161	73.282	11.161	73.282	8.4342	TRUE
GPR151_60260_TATGACCAATGTAAAAAACG	GPR151	11.161	73.282	11.161	73.282	8.4342	TRUE
CCDC22_36196_CCGCAGGGTTGATCACACGC	CCDC22	17.25	99.383	17.25	99.383	8.4273	TRUE
REV1_38806_TAATGGTGCCTTAAAGACAC	REV1	26.382	134.52	26.382	134.52	8.427	TRUE
TFAM_19003_ATATTTAAAGCTCAGAACCC	TFAM	21.308	115.44	21.308	115.44	8.4255	TRUE
ZBTB17_20723_GGAAGGAGTTCACGCACACG	ZBTB17	35.514	166.64	35.514	166.64	8.4219	TRUE
PHF23_48989_TTACATTCCCCCTAGCAAAG	PHF23	20.294	111.43	20.294	111.43	8.4187	TRUE
NDST2_22147_GCGGGGCAGAAGGATTCACT	NDST2	33.484	159.62	33.484	159.62	8.4175	TRUE
NARS2_49782_TTCAGCCAAACTGAGCGTGC	NARS2	19.279	107.41	19.279	107.41	8.4161	TRUE
NPAS3_47292_GACATGAACTGCAACGACGA	NPAS3	19.279	107.41	19.279	107.41	8.4161	TRUE
DHRS2_27333_ATTGTAGACACCCAGCGCCT	DHRS2	19.279	107.41	19.279	107.41	8.4161	TRUE
BID_1727_CAGGAACACCAGCCGGTCGG	BID	2031.4	114.44	2031.4	114.44	8.4116	FALSE
SAMHD1_34145_GGTGTAAAGAGTTGCGAGTG	SAMHD1	58.851	240.93	58.851	240.93	8.4058	TRUE
REXO2_34293_CTTGCAGTCTGGCCTTACCA	REXO2	80.16	303.17	80.16	303.17	8.405	TRUE
FAM50B_34821_GCTGAAGCAGCGCATCGCCG	FAM50B	63.925	255.99	63.925	255.99	8.3987	TRUE
LSM6_30303_AATCATCGGACGACCAGTTG	LSM6	2.0294	23.089	2.0294	23.089	8.3891	TRUE
TAF2_18634_CAGAGTATGAATCAACACAA	TAF2	2.0294	23.089	2.0294	23.089	8.3891	TRUE
MAP1LC3B2_73764_GTGATAATAGAACGATACAA	MAP1LC3B2	10.147	68.263	10.147	68.263	8.3874	TRUE
CTU2_69930_GCAGAGCACCAAAGCACCGA	CTU2	14.206	86.333	14.206	86.333	8.3873	TRUE
SERPINB6_13903_CTTTCTTTCAATAAAAGTGG	SERPINB6	14.206	86.333	14.206	86.333	8.3873	TRUE
MRPL16_41095_AAGTGTTGGGCATCGCATGG	MRPL16	52.763	221.85	52.763	221.85	8.3852	TRUE
MRPL15_36431_AAGTTGGCCAGGCTCACACG	MRPL15	32.47	155.6	32.47	155.6	8.3836	TRUE
IMP3_42150_GGAACTGGTCGCGTTCGGGC	IMP3	3.044	30.116	3.044	30.116	8.3758	TRUE
PRPF38A_54586_TTTGTGGGTGGCGTCTATGG	PRPF38A	3.044	30.116	3.044	30.116	8.3758	TRUE
RNPC3_42743_CCTGTCAGATAAGGGGCGAC	RNPC3	27.396	137.53	27.396	137.53	8.3748	TRUE
RPEL1_74817_ATATCTATTTGATTAGCCCA	RPEL1	37.543	172.67	37.543	172.67	8.3696	TRUE
SLC35E2_26382_ATATAAACAGCAAGGAACGA	SLC35E2	12.176	77.298	12.176	77.298	8.3615	TRUE
COA6_71183_GGAAAGACAGGTCTGCTGGG	COA6	29.426	144.56	29.426	144.56	8.3575	TRUE
ARPC4_26977_GCCCCTACCTGAGTGCCGTG	ARPC4	29.426	144.56	29.426	144.56	8.3575	TRUE
SNAPC5_27694_CCGGCTTCAGGAACTGCGCA	SNAPC5	7.1028	53.205	7.1028	53.205	8.3546	TRUE
SAMD9_40629_TCGATTCAGACATCTAAGAT	SAMD9	9.1321	63.244	9.1321	63.244	8.3539	TRUE
DAZ2_44907_GGATTAACTACCAAAGGACG	DAZ2	31.455	151.58	31.455	151.58	8.35	TRUE
STK26_39469_TTCACAAAATTAGAGCGCAT	STK26	31.455	151.58	31.455	151.58	8.35	TRUE
FAM21A_70798_ACTCACATTCTCAATGAACT	FAM21A	22.323	118.46	22.323	118.46	8.3489	TRUE
SAMSN1_47345_GGAATGTTGAACAATAAAGT	SAMSN1	16.235	94.364	16.235	94.364	8.3362	TRUE
INTS6_35096_ACTACAGGATGAGATGTACG	INTS6	46.675	201.78	46.675	201.78	8.3339	TRUE
KCTD14_48552_GATGTTCTCTAGCTTAGCCA	KCTD14	42.617	188.73	42.617	188.73	8.3317	TRUE
VPS51_2043_GGACCCGACTGATCTGAACG	VPS51	25.367	129.5	25.367	129.5	8.3241	TRUE
UTP23_53381_CGCAGCTGTGCACCACAAGG	UTP23	25.367	129.5	25.367	129.5	8.3241	TRUE
PSMG2_44773_GGTGTAAGTAGGTACCGGAA	PSMG2	5.0734	42.162	5.0734	42.162	8.3206	TRUE
PLEKHB1_46522_TGACCTTGGAGCAAACCCGG	PLEKHB1	18.264	102.39	18.264	102.39	8.3194	TRUE
LAMA1_67691_GGATGTACTCAATATCGCTG	LAMA1	18.264	102.39	18.264	102.39	8.3194	TRUE
GTPBP10_55056_TAAGCTAAGACTCTTCACCA	GTPBP10	13.191	81.313	13.191	81.313	8.3084	TRUE
PLD1_14138_CAGTGGTTGAGGGAAATCGT	PLD1	40.587	181.7	40.587	181.7	8.3072	TRUE
ATP6V0C_1462_CATTCAGGGAGTTGGCGATG	ATP6V0C	4.0587	36.139	4.0587	36.139	8.2852	TRUE
ELP6_40797_CTTTAGTTCCCAGCACACGG	ELP6	4.0587	36.139	4.0587	36.139	8.2852	TRUE
ELP3_41693_TATTCCACCCAGTCTTACAC	ELP3	4.0587	36.139	4.0587	36.139	8.2852	TRUE
SEPHS2_31262_CGAAAAGGTAACGCCACTCA	SEPHS2	71.028	274.06	71.028	274.06	8.285	TRUE
RPIA_31285_GGCTGTGGAGAACCACGTGA	RPIA	14.206	85.329	14.206	85.329	8.2705	TRUE
C15orf40_58597_ATAGCCATCCATGCAAAACC	C15orf40	36.528	167.65	36.528	167.65	8.268	TRUE
ZCRB1_54913_GAGCAGCTGAGTTCATCCGA	ZCRB1	39.572	177.68	39.572	177.68	8.266	TRUE
RNH1_16218_CGCGGAGATGACTCACCACA	RNH1	22.323	117.45	22.323	117.45	8.2617	TRUE
ADAP1_29908_GCTTCCAGAGAAAACCCTCA	ADAP1	22.323	117.45	22.323	117.45	8.2617	TRUE
SMARCA4_17749_CTAGGTATGAAGTAGCTCCG	SMARCA4	49.719	209.81	49.719	209.81	8.2537	TRUE
MMP28_49010_TGGTATCTGTAACCCCGCAG	MMP28	21.308	113.44	21.308	113.44	8.2458	TRUE
FAM189A2_24761_ACCTCCAGATATTCGCAACC	FAM189A2	37.543	170.66	37.543	170.66	8.2453	TRUE
IKZF3_30881_GCTCATACAGACCCGCATGA	IKZF3	15.22	89.344	15.22	89.344	8.2449	TRUE
ANKRD32_53221_GCATGAAGAACGCATACAGG	ANKRD32	25.367	128.5	25.367	128.5	8.2439	TRUE
AGAP2_57871_GCAGCTGAGTTCCCTTCGCG	AGAP2	51.749	215.83	51.749	215.83	8.241	TRUE
EARS2_58744_TGTCCAACAAGGAATCGGGC	EARS2	12.176	76.294	12.176	76.294	8.2326	TRUE
HOXC5_8718_CCCCGCCACAGATTTACCCG	HOXC5	18.264	101.39	18.264	101.39	8.2201	TRUE
TRAFD1_29503_GAGCTGCCAGTATTGAGTGA	TRAFD1	24.352	124.48	24.352	124.48	8.2188	TRUE
FKBP4_6364_CCCCCTCGCCAATCTCAAAG	FKBP4	33.484	156.6	33.484	156.6	8.2165	TRUE
MVD_11947_CTGGTGCAGAGTGACGCTCA	MVD	80.16	298.15	80.16	298.15	8.2158	TRUE
PPWD1_32694_GGATGATTGAATACTGGACT	PPWD1	31.455	149.58	31.455	149.58	8.2105	TRUE
BIN2_38714_GGTGCAGAAGAAGTTTAGCA	BIN2	50.734	211.82	50.734	211.82	8.1958	TRUE
CCNG1_2506_AGAGGAAAGGAATGTCCCAT	CCNG1	51.749	214.83	51.749	214.83	8.1905	TRUE
EIF2AK4_72912_GTAGGCCTTCCCATCCACGT	EIF2AK4	34.499	159.62	34.499	159.62	8.189	TRUE
ARPC2_27033_ACAATGGAATCCTTGGATGC	ARPC2	90.306	325.25	90.306	325.25	8.1871	TRUE
OST4_75173_GAGCGACACGCCCAGCATGT	OST4	32.47	152.59	32.47	152.59	8.1785	TRUE
HFE2_62060_TCATCAGGAGCACTTCGAGG	HFE2	30.44	145.56	30.44	145.56	8.1745	TRUE
EMC9_37545_CCATAATAAGTACTGCATCA	EMC9	8.1174	57.221	8.1174	57.221	8.1727	TRUE
CTNNBL1_44171_AGCTCGGATTCCATGAACCT	CTNNBL1	7.1028	52.201	7.1028	52.201	8.1727	TRUE
SP4_18022_ATTATTATAGATCCAAGTCA	SP4	11.161	71.275	11.161	71.275	8.1617	TRUE
HMBS_8476_CAGCATACATGCATTCCTCA	HMBS	21.308	112.43	21.308	112.43	8.156	TRUE
PFAS_13711_GGGTTGGCACTGAGACCGTG	PFAS	14.206	84.325	14.206	84.325	8.1538	TRUE
CSK_4051_TCTTGCCGTGGAACCAACTG	CSK	27.396	134.52	27.396	134.52	8.1457	TRUE
43529_40426_CTGAATGGGTGAGACCATGC	MARCHF5	31.455	148.57	31.455	148.57	8.1407	TRUE
COL6A6_59994_CCAGCTGTCAGCATACTGAA	COL6A6	15.22	88.34	15.22	88.34	8.1332	TRUE
RAD51C_15744_GTTCGACTAGTGATAGTGGA	RAD51C	45.661	194.75	45.661	194.75	8.1268	TRUE
B4GALT3_22727_CTCCTGCACTTACCTAAGAG	B4GALT3	17.25	96.371	17.25	96.371	8.1183	TRUE
TADA1_57882_AGAACTTAAGCGAGGCCCTG	TADA1	17.25	96.371	17.25	96.371	8.1183	TRUE
NUDCD1_54603_AGAAGAATGAAGGACTGACC	NUDCD1	76.101	284.09	76.101	284.09	8.1115	TRUE
PPP1CB_14566_GAGGCTTATGTATCAAGTCT	PPP1CB	32.47	151.58	32.47	151.58	8.1102	TRUE
CHORDC1_35339_CTTCTAGACTCTCTAGACCC	CHORDC1	12.176	75.29	12.176	75.29	8.1037	TRUE
SKIV2L_17407_TCACTATATCAACGATGTCG	SKIV2L	30.44	144.56	30.44	144.56	8.1032	TRUE
TUBD1_38040_AGTGACTCACACAGTTCCCA	TUBD1	35.514	161.62	35.514	161.62	8.0995	TRUE
CFHR4_29399_ACACAATATAATTGTAAACC	CFHR4	10.147	66.255	10.147	66.255	8.0976	TRUE
LTV1_54572_CTGCTGCTAAAGGATCTCGT	LTV1	5.0734	41.159	5.0734	41.159	8.0954	TRUE
KHK_10149_GGTGGACAAGTACCCTAAGG	KHK	5.0734	41.159	5.0734	41.159	8.0954	TRUE
ENTPD5_2693_ACTCTGGAACAAACTCCTAG	ENTPD5	5.0734	41.159	5.0734	41.159	8.0954	TRUE
SOD1_17933_AATGTGACTGCTGACAAAGA	SOD1	5.0734	41.159	5.0734	41.159	8.0954	TRUE
GNPNAT1_48145_TGAGCATATGAAGAAATCTG	GNPNAT1	22.323	115.44	22.323	115.44	8.0873	TRUE
SBF2_51948_CTGTATTAATTCCTGAACCC	SBF2	61.895	242.94	61.895	242.94	8.0861	TRUE
RPL17_16356_TTCTTTCAGGCCAAGCAATG	RPL17	33.484	154.6	33.484	154.6	8.0825	TRUE
BAP1_21570_GAACCGTCAGACAGTACTAG	BAP1	21.308	111.43	21.308	111.43	8.0661	TRUE
FBLN7_59734_CCAGAGTTCGGTATCCACCG	FBLN7	13.191	79.306	13.191	79.306	8.0635	TRUE
C2orf70_69018_AGAGCTTACGAATTTCTACC	C2orf70	13.191	79.306	13.191	79.306	8.0635	TRUE
BOD1_55776_GGAAGCTGTCAAAAAGGCCC	BOD1	13.191	79.306	13.191	79.306	8.0635	TRUE
HSP90B1_19550_CTTATCTGCTACAAGGAAGG	HSP90B1	41.602	180.7	41.602	180.7	8.0574	TRUE
UBAP1_38311_AACCTGCAAACAATCAGGCA	UBAP1	41.602	180.7	41.602	180.7	8.0574	TRUE
CTR9_25472_CCTGGCGAGATTATATGACG	CTR9	91.321	324.25	91.321	324.25	8.0572	TRUE
UBE2J2_58003_CTCCGACCACGGCAACCCAG	UBE2J2	42.617	183.71	42.617	183.71	8.0455	TRUE
TOP1_19439_CGACCATGAATATACTACCA	TOP1	9.1321	61.236	9.1321	61.236	8.044	TRUE
RPS23_16599_GTCGTGGACTTCGTACTGCT	RPS23	9.1321	61.236	9.1321	61.236	8.044	TRUE
GRPEL1_51041_CACCTGAAGAACCTCTATGA	GRPEL1	9.1321	61.236	9.1321	61.236	8.044	TRUE
COL6A3_3602_AGTGAGGAATATCGACTCGG	COL6A3	14.206	83.321	14.206	83.321	8.0371	TRUE
TUBB_65029_AGATCCACCAGGATGGCACG	TUBB	14.206	83.321	14.206	83.321	8.0371	TRUE
EIF3E_9671_CCTTCTTAGTGATACCAACA	EIF3E	26.382	129.5	26.382	129.5	8.0358	TRUE
DDX10_4661_AGTGCAAGGATAGAAACACC	DDX10	4.0587	35.135	4.0587	35.135	8.026	TRUE
DHFR_4748_GTCGCTGTGTCCCAGAACAT	DHFR	4.0587	35.135	4.0587	35.135	8.026	TRUE
U2AF2_30809_GGAGCCGGGACCGCAAACGC	U2AF2	4.0587	35.135	4.0587	35.135	8.026	TRUE
CABP4_44839_ACTCACCGTCTAGCTCCTCG	CABP4	39.572	173.67	39.572	173.67	8.0257	TRUE
VPS4B_25104_TATTAGGAATGACAGTGATG	VPS4B	39.572	173.67	39.572	173.67	8.0257	TRUE
PPAT_14509_ACTTCATGGGAAGATAGCTG	PPAT	15.22	87.337	15.22	87.337	8.0216	TRUE
NIPSNAP3A_34127_ACGGGACCCAGACAATACGA	NIPSNAP3A	33.484	153.59	33.484	153.59	8.0155	TRUE
ZFP36L1_1880_GGGTGACTGAGTGCCTCCGA	ZFP36L1	16.235	91.352	16.235	91.352	8.0149	TRUE
COQ2_35823_ACTGGAGCTATTCTGATGCG	COQ2	16.235	91.352	16.235	91.352	8.0149	TRUE
WDR74_40374_GGGATGCTGGATCATAAACA	WDR74	6.0881	46.178	6.0881	46.178	8.0127	TRUE
STON1_29923_AAAACCAAAAAAGAACTACG	STON1	6.0881	46.178	6.0881	46.178	8.0127	TRUE
RPS3A_16495_CCTGACTAACTTCCATGGCA	RPS3A	6.0881	46.178	6.0881	46.178	8.0127	TRUE
PLXNB1_14233_AAGCCACACCAATTCTGGAG	PLXNB1	46.675	195.75	46.675	195.75	8.0103	TRUE
PGD_13797_CAGGAGGGAACAAAGAAGCG	PGD	8.1174	56.217	8.1174	56.217	8.0057	TRUE
BABAM1_36424_GGCAGCTACAGAGCTCGCGG	BABAM1	7.1028	51.197	7.1028	51.197	7.9908	TRUE
NOL7_38703_CAGGGATAAAACGCTCCTGA	NOL7	7.1028	51.197	7.1028	51.197	7.9908	TRUE
ANAPC5_38750_GCTGAAAGAAAGCTTACTGT	ANAPC5	7.1028	51.197	7.1028	51.197	7.9908	TRUE
SETX_31622_TCTTCAACAGAAATACTCCG	SETX	7.1028	51.197	7.1028	51.197	7.9908	TRUE
RPS19_16587_GTAGAACCAGTTCTCATCGT	RPS19	2.0294	22.085	2.0294	22.085	7.9892	TRUE
ATP1B3_1358_CCAGGAACCCATAAAAAACT	ATP1B3	2.0294	22.085	2.0294	22.085	7.9892	TRUE
RMI1_50588_GATGGAATCGTACAAATACA	RMI1	32.47	149.58	32.47	149.58	7.9735	TRUE
DAD1_4478_GCTGTATATACTGCTGACCG	DAD1	0	14.054	1.0147	14.054	7.9588	TRUE
RPL8_16327_GCCCGTGTGAATGCCCTCGG	RPL8	0	14.054	1.0147	14.054	7.9588	TRUE
MYEOV2_62372_GGTGGACGAGATGTTCCCCG	MYEOV2	0	14.054	1.0147	14.054	7.9588	TRUE
PSMC4_15227_GTGATGTACGCGGACATCGG	PSMC4	1.0147	14.054	1.0147	14.054	7.9588	TRUE
AURKA_18409_CCATATAGAAAATAATCCTG	AURKA	0	14.054	1.0147	14.054	7.9588	TRUE
RPL23A_16378_GCACGTCACCCACCTTCCGG	RPL23A	1.0147	14.054	1.0147	14.054	7.9588	TRUE
ISCA1_51864_GATGAAGAAGTTATTCAAGA	ISCA1	1.0147	14.054	1.0147	14.054	7.9588	TRUE
BRMS1_33922_TCTCACTGACACACTCGCTG	BRMS1	0	14.054	1.0147	14.054	7.9588	TRUE
RBX1_26625_AGAAGAGTGTACTGTCGCAT	RBX1	1.0147	14.054	1.0147	14.054	7.9588	TRUE
EIF3I_22627_CAGATTAAGTATAACCGCGA	EIF3I	1.0147	14.054	1.0147	14.054	7.9588	TRUE
WDHD1_30353_CTGGCATGGCATCCTACTTG	WDHD1	26.382	128.5	26.382	128.5	7.9576	TRUE
MOB4_33885_CAGACATGGTACCTGCGCCT	MOB4	26.382	128.5	26.382	128.5	7.9576	TRUE
FBXO11_50895_AACCACTGTAGGGTTAGCAT	FBXO11	62.91	242.94	62.91	242.94	7.9555	TRUE
S100A7L2_74057_GCAAAGATGAATATCCCTCT	S100A7L2	20.294	106.41	20.294	106.41	7.955	TRUE
FSIP2_72327_TGTTATATAGAGGTACACTC	FSIP2	28.411	135.52	28.411	135.52	7.9547	TRUE
FASTKD3_48858_TCAGATACTTGAGAGAACAC	FASTKD3	40.587	175.68	40.587	175.68	7.9526	TRUE
SLC25A24_36906_AAAAAAAATCCGGACAATGG	SLC25A24	36.528	162.63	36.528	162.63	7.9515	TRUE
RPS23_16600_TGCCATTAGGAAGTGTGTAA	RPS23	58.851	230.89	58.851	230.89	7.9424	TRUE
TINF2_34926_TGCCTGGAGACAATATGGTG	TINF2	13.191	78.302	13.191	78.302	7.9411	TRUE
USP7_21039_GGCAGTAGAACAGCTCGATG	USP7	56.822	224.87	56.822	224.87	7.9385	TRUE
MNX1_8398_GGCGGCGAGCGACGTGACCA	MNX1	51.749	209.81	51.749	209.81	7.9384	TRUE
RFK_42279_AGCCCCGCACCACTTGACCC	RFK	66.969	253.98	66.969	253.98	7.9319	TRUE
PKM_14056_GTTTGCGTCATTCATCCGCA	PKM	14.206	82.317	14.206	82.317	7.9203	TRUE
ANKRD49_40766_TTCAGGAGCTCATTGCACAG	ANKRD49	80.16	290.12	80.16	290.12	7.9131	TRUE
MED4_36402_GTTGTTAATTCACCGAGATG	MED4	15.22	86.333	15.22	86.333	7.9099	TRUE
CHKA_3170_CCGGGATGAACTGCTCCAGT	CHKA	32.47	148.57	32.47	148.57	7.9051	TRUE
FGF3_6243_GGCGGCGTCTACGAGCACCT	FGF3	9.1321	60.232	9.1321	60.232	7.889	TRUE
KPTN_30222_TCGACTCCGCTGGTCCACGT	KPTN	9.1321	60.232	9.1321	60.232	7.889	TRUE
GPR89B_38817_GGATCAGCAGAATTACACAC	GPR89B	21.308	109.42	21.308	109.42	7.8864	TRUE
B3GAT3_34790_TTCCGCTGCTCGACACCACG	B3GAT3	91.321	319.23	91.321	319.23	7.8836	TRUE
YIPF6_68459_GTGAGATGGATATATCTGAA	YIPF6	31.455	144.56	31.455	144.56	7.8616	TRUE
SERPINB3_16853_AAAATCAACAGATTCCACAC	SERPINB3	19.279	101.39	19.279	101.39	7.8409	TRUE
CELA3B_32812_CCAGCTCGCCTCACTCCCTC	CELA3B	49.719	201.78	49.719	201.78	7.8396	TRUE
IPO9_43095_AACTGACTGTAGATCCCCAG	IPO9	51.749	207.8	51.749	207.8	7.8376	TRUE
ANKRD6_31102_TGCTGCCCTAAATCACAAGA	ANKRD6	18.264	97.375	18.264	97.375	7.823	TRUE
MPHOSPH10_27324_TGGAAGATATCATTAAACAG	MPHOSPH10	13.191	77.298	13.191	77.298	7.8186	TRUE
CD72_2748_GGGCACTTGAACATTCTCGT	CD72	30.44	140.54	30.44	140.54	7.818	TRUE
TMEM215_72453_CTTCCGGAAACCCAAAGACA	TMEM215	61.895	236.91	61.895	236.91	7.8171	TRUE
YEATS4_21278_CAGCTTTAGCAAATGATACA	YEATS4	33.484	150.58	33.484	150.58	7.8146	TRUE
RBMX_36012_ACATCTCTACGAGAGGGCAG	RBMX	33.484	150.58	33.484	150.58	7.8146	TRUE
SPIN3_64107_GAGATGAACCTCTAACACAG	SPIN3	6.0881	45.174	6.0881	45.174	7.8121	TRUE
ABCA4_62_AGCACCATACCCGCAAACAG	ABCA4	6.0881	45.174	6.0881	45.174	7.8121	TRUE
PRKAB2_14773_CAAAATCAGATTTCTTGACA	PRKAB2	37.543	163.63	37.543	163.63	7.81	TRUE
HSD17B4_8900_CTGACCTATGATAACTCCGA	HSD17B4	17.25	93.36	17.25	93.36	7.8093	TRUE
TUBGCP3_28046_CAGTTAAAACAGATCGACTG	TUBGCP3	17.25	93.36	17.25	93.36	7.8093	TRUE
MYL2_12065_ACAGTAAAGTTAATTGGACC	MYL2	10.147	64.248	10.147	64.248	7.8079	TRUE
STAT5B_18363_GTTCATTGTACAATATATGG	STAT5B	10.147	64.248	10.147	64.248	7.8079	TRUE
GSTA2_7879_CTCCACTACTCCAATATACG	GSTA2	10.147	64.248	10.147	64.248	7.8079	TRUE
ELOVL1_48126_TGGGGGGTAAAGATTGCCCC	ELOVL1	10.147	64.248	10.147	64.248	7.8079	TRUE
SMCHD1_32526_TCAGTGGGATAATCCAGCAC	SMCHD1	93.35	322.24	93.35	322.24	7.8038	TRUE
MPEG1_65490_CCTGTTATCCCAGATCCACG	MPEG1	14.206	81.313	14.206	81.313	7.8036	TRUE
TBC1D26_70106_AGTATACAAAGTCATTCCCC	TBC1D26	16.235	89.344	16.235	89.344	7.8006	TRUE
FSTL4_31745_TGTTCGGTATGAAGACACAG	FSTL4	34.499	153.59	34.499	153.59	7.7948	TRUE
RPA3_16288_TGGACATGATGGACTTGCCC	RPA3	34.499	153.59	34.499	153.59	7.7948	TRUE
CYB5B_51358_TGACATCGTAGACTCGCCCA	CYB5B	71.028	262.01	71.028	262.01	7.7934	TRUE
B3GALT6_59232_TGCGGCCCGACATCGCCCTG	B3GALT6	138	433.67	138	433.67	7.7896	TRUE
DHX35_46975_AAGGCAGTCCTGCATACATG	DHX35	107.56	358.38	107.56	358.38	7.7896	TRUE
TNFRSF10A_23006_AGCCTGTAACCGGTGCACAG	TNFRSF10A	2341.9	389.5	2341.9	389.5	7.7872	FALSE
TGFBR1_19101_AGAACGTTCGTGGTTCCGTG	TGFBR1	62.91	238.92	62.91	238.92	7.778	TRUE
HIST1H2BM_21665_ACACAGAGTAGCTCTCCTTG	HIST1H2BM	35.514	156.6	35.514	156.6	7.7772	TRUE
CHRNB4_3256_TGTGGTCATAGGTCCAGGAG	CHRNB4	40.587	172.67	40.587	172.67	7.7753	TRUE
DVL2_5188_GGGACATTGTGCACAAGCCT	DVL2	29.426	136.53	29.426	136.53	7.7745	TRUE
TMEM161B_62780_GTGGCTGGTGGATTTCACAG	TMEM161B	110.6	365.41	110.6	365.41	7.769	TRUE
CRHR2_3896_GGGCTGCCACAGATACGCAG	CRHR2	4.0587	34.132	4.0587	34.132	7.7667	TRUE
HSD17B12_37952_CAGAATAGATGGTCAAGAGT	HSD17B12	72.042	264.02	72.042	264.02	7.7613	TRUE
NUP214_21182_CAATGGTACAGAAATCACCC	NUP214	3.044	28.108	3.044	28.108	7.7546	TRUE
PFDN6_28194_CAGAAGTTTAAAGACCACGT	PFDN6	3.044	28.108	3.044	28.108	7.7546	TRUE
PHB_13843_CTCTGCCTTATATAATGGTG	PHB	3.044	28.108	3.044	28.108	7.7546	TRUE
DCTN6_28876_GGCCAATAGTGATTGGCGAA	DCTN6	3.044	28.108	3.044	28.108	7.7546	TRUE
MDN1_32035_AAGTCTGAGGAGGTTCTACG	MDN1	11.161	68.263	11.161	68.263	7.7528	TRUE
METTL14_46338_TTGAAGAATATCCTAAACTG	METTL14	11.161	68.263	11.161	68.263	7.7528	TRUE
RBM10_21463_CATCTACCAACAATCAGCCG	RBM10	11.161	68.263	11.161	68.263	7.7528	TRUE
ANHX_74204_CCAGCCTCCTCATGACCAGA	ANHX	22.323	111.43	22.323	111.43	7.7386	TRUE
PSMF1_24995_CATCCTTATACTCATACCGG	PSMF1	9.1321	59.228	9.1321	59.228	7.734	TRUE
UBIAD1_36768_CAAGTGCTCCAGTTTCAGAG	UBIAD1	24.352	118.46	24.352	118.46	7.7244	TRUE
GLMP_56854_CTGCTTCATATACGGGCAGT	GLMP	18.264	96.371	18.264	96.371	7.7238	TRUE
ANKRD33B_74219_CATGGCGGCTTTCATCAGGG	ANKRD33B	21.308	107.41	21.308	107.41	7.7067	TRUE
RAD50_27041_AAAAACTGCCAACCAACTGA	RAD50	17.25	92.356	17.25	92.356	7.7063	TRUE
ATG101_46989_CTCCCCAACAACCTTGCGCA	ATG101	116.69	378.46	116.69	378.46	7.704	TRUE
RBP4_15946_AGTCTGTGTCGACGATCCAG	RBP4	1892.4	218.84	1892.4	218.84	7.7011	FALSE
MRPS14_47168_GGCTACGTATTAATTCACTC	MRPS14	32.47	145.56	32.47	145.56	7.7001	TRUE
RTTN_34074_GTTGTCAGAACATTTCCGGT	RTTN	63.925	239.92	63.925	239.92	7.6964	TRUE
CHMP7_56005_ACGGACAGAGAAGCGCATCG	CHMP7	13.191	76.294	13.191	76.294	7.6962	TRUE
C7_2020_GGTTTATCGATATCACAGGA	C7	13.191	76.294	13.191	76.294	7.6962	TRUE
RANBP10_46012_AGTCATTCGAGCAAAAGCCG	RANBP10	84.218	295.14	84.218	295.14	7.6952	TRUE
POLG2_30546_GGTTACGTCATCGACTCCAG	POLG2	16.235	88.34	16.235	88.34	7.6935	TRUE
YBEY_39743_GAGTGCAGAAATTTGACCTG	YBEY	95.38	324.25	95.38	324.25	7.6934	TRUE
CSRP2BP_45343_AGTCCCTCAACAGTAATGAT	CSRP2BP	23.338	114.44	23.338	114.44	7.6874	TRUE
LRIT2_69253_AATTACCACTGTCTACCAGG	LRIT2	23.338	114.44	23.338	114.44	7.6874	TRUE
FDX1_6195_GTCCACTTTATAAACCGTGA	FDX1	15.22	84.325	15.22	84.325	7.6866	TRUE
UBA6_42032_CTGGAACCATATTTACATGG	UBA6	49.719	198.77	49.719	198.77	7.6843	TRUE
TNFRSF10A_23005_ACACACTCGATGTCACTCCA	TNFRSF10A	2372.3	429.66	2372.3	429.66	7.6816	FALSE
PCDHGB1_43905_CTCCAAGAAAACGTACCGTG	PCDHGB1	33.484	148.57	33.484	148.57	7.6806	TRUE
SKP2_17414_CTGAGACAGTATGCCGTGGA	SKP2	60.881	230.89	60.881	230.89	7.6761	TRUE
CTAG1B_4172_GCGGGGTCCGCATGGCGGCG	CTAG1B	8.1174	54.209	8.1174	54.209	7.6715	TRUE
SMC5_31838_TTTGTAATGGCATCAATCTG	SMC5	10.147	63.244	10.147	63.244	7.663	TRUE
DESI1_36113_TACGTGTACGACCTGTCCAA	DESI1	56.822	218.84	56.822	218.84	7.6539	TRUE
TMEM155_60064_TTCTGTAGAATCGCACCAGA	TMEM155	22.323	110.43	22.323	110.43	7.6514	TRUE
MRPS22_44666_ATCATATAGCATACCACACC	MRPS22	22.323	110.43	22.323	110.43	7.6514	TRUE
OR6N1_59536_GATTGGGGCCACAGAATGGG	OR6N1	55.807	215.83	55.807	215.83	7.6494	TRUE
POLE2_14352_TCTAGTTGGACTGTTCCAGT	POLE2	55.807	215.83	55.807	215.83	7.6494	TRUE
RPS16_16574_ACCTTGTACTGTAGCGTGCG	RPS16	19.279	99.383	19.279	99.383	7.6492	TRUE
EEFSEC_47003_AAAAGATACCGTATTTCCGG	EEFSEC	19.279	99.383	19.279	99.383	7.6492	TRUE
ITGAV_9790_AGAACATGACTATTTCAAGG	ITGAV	19.279	99.383	19.279	99.383	7.6492	TRUE
FAU_6103_CGGTCGCCCAGATCAAGGTA	FAU	19.279	99.383	19.279	99.383	7.6492	TRUE
HNRNPU_8618_CACCGTCACCGCGAACAGCG	HNRNPU	5.0734	39.151	5.0734	39.151	7.6449	TRUE
SLC1A2_17432_GTACCTACCAAACACCGTCA	SLC1A2	42.617	176.68	42.617	176.68	7.6448	TRUE
SLC25A26_57449_AGATGGAACTCGAATCAGGC	SLC25A26	24.352	117.45	24.352	117.45	7.642	TRUE
PPP1R8_14597_ACTACATCCAGATGTAAACC	PPP1R8	24.352	117.45	24.352	117.45	7.642	TRUE
PRKRA_22376_TGTGCAGGTTATGTCACCAA	PRKRA	36.528	157.61	36.528	157.61	7.635	TRUE
U2AF1_19805_AAACAAACCTGGCTAAACGT	U2AF1	7.1028	49.19	7.1028	49.19	7.6269	TRUE
PSMD2_15243_GATGCTCGTGGAACGACTAG	PSMD2	18.264	95.368	18.264	95.368	7.6245	TRUE
ZBTB11_35583_AATAAGATGTGCTCGCAAAG	ZBTB11	37.543	160.62	37.543	160.62	7.6235	TRUE
PKDREJ_27805_ACAGATCCCAGAAACTACGG	PKDREJ	11.161	67.259	11.161	67.259	7.6165	TRUE
LMNA_10707_GCTGACCACCTCTTCAGACT	LMNA	38.558	163.63	38.558	163.63	7.6135	TRUE
COPS2_24465_CCAGTTACATCAGTCGTGCC	COPS2	6.0881	44.17	6.0881	44.17	7.6115	TRUE
SERPINB8_13911_GAAGCATATAAATGACTGGG	SERPINB8	96.395	324.25	96.395	324.25	7.606	TRUE
GINS4_53389_GCTCATTGAAAGATTGGAGC	GINS4	17.25	91.352	17.25	91.352	7.6033	TRUE
PAIP1_28639_GCGGTTTCCCGAACGGAGCG	PAIP1	17.25	91.352	17.25	91.352	7.6033	TRUE
INSRR_9668_GGTGCGCGCAAAGACGAAGG	INSRR	23.338	113.44	23.338	113.44	7.6027	TRUE
CCDC144NL_68868_GTGGTACTTGGACTACCCGG	CCDC144NL	25.367	120.46	25.367	120.46	7.6019	TRUE
IARS2_43073_GCAAACGGTGACCCTCATGT	IARS2	53.778	208.8	53.778	208.8	7.5925	TRUE
PGD_13799_GGTGACATCATCATTGACGG	PGD	41.602	172.67	41.602	172.67	7.5922	TRUE
RPL9_16330_CCTGGATAACAACGTTGATG	RPL9	2.0294	21.081	2.0294	21.081	7.5893	TRUE
U2SURP_32536_CTTCCACCTATAGTAAACAT	U2SURP	2.0294	21.081	2.0294	21.081	7.5893	TRUE
WRB_20315_GCACCAGCAACCACGCCCAG	WRB	52.763	205.79	52.763	205.79	7.5887	TRUE
ATF7IP_43171_AAAAGATTGAATGTAACAAG	ATF7IP	71.028	256.99	71.028	256.99	7.5886	TRUE
CTDNEP1_32698_TGTACATAAGAGGCCCCATG	CTDNEP1	60.881	228.88	60.881	228.88	7.5855	TRUE
UNC50_34223_AATCTATGAGTACAACCCAA	UNC50	20.294	102.39	20.294	102.39	7.5841	TRUE
SUPV3L1_18506_GCTACAGATGCAATTGGCAT	SUPV3L1	35.514	153.59	35.514	153.59	7.5837	TRUE
IGF2_9298_AGTTCTTCCAATATGACACC	IGF2	50.734	199.77	50.734	199.77	7.5829	TRUE
OR4F17_51515_CACTACACTACAATTATGTG	OR4F17	31.455	140.54	31.455	140.54	7.5825	TRUE
PABPC1L2A_69193_AAAGTGGCCTGTGACGAAAA	PABPC1L2A	49.719	196.76	49.719	196.76	7.5808	TRUE
ACVR2A_231_CCAAAGATCCACATCAACAC	ACVR2A	9.1321	58.224	9.1321	58.224	7.579	TRUE
ARID5A_29359_CCCCGCCGTACCTCTCGTAG	ARID5A	9.1321	58.224	9.1321	58.224	7.579	TRUE
UBE2V1_19884_TGACACTTACAAGATGGACA	UBE2V1	47.69	190.74	47.69	190.74	7.5787	TRUE
VSIG10_40328_AGAGCCAGGAGGTGTAATCG	VSIG10	59.866	225.87	59.866	225.87	7.5784	TRUE
RPS16_16573_ACAGAAGACAGCGACAGCTG	RPS16	13.191	75.29	13.191	75.29	7.5738	TRUE
C7orf26_48770_TAACCTCACACAGTAAACCA	C7orf26	13.191	75.29	13.191	75.29	7.5738	TRUE
MARS2_56389_CGCCCTTGTAGAGCAGACCG	MARS2	26.382	123.48	26.382	123.48	7.5664	TRUE
NFRKB_12566_CCCTGTGTGAAATACGACAT	NFRKB	62.91	233.9	62.91	233.9	7.5562	TRUE
BTBD8_67970_TATTCCTTATAGGCTTCTAA	BTBD8	19.279	98.379	19.279	98.379	7.5533	TRUE
FBXW5_39972_GGAGTCAGAGAACGTCAACG	FBXW5	19.279	98.379	19.279	98.379	7.5533	TRUE
FAM209A_64685_AGTCCTCCTGGCCTTCGAGG	FAM209A	54.793	210.81	54.793	210.81	7.5481	TRUE
TMEM127_42927_ACCCGTTAGGATATGGGCGA	TMEM127	210.04	588.27	210.04	588.27	7.5458	TRUE
TPTE2_56534_TAAACTTGAAATCAGTGAGA	TPTE2	40.587	168.65	40.587	168.65	7.5389	TRUE
PSMG3_53259_CAGAAGACGGAGGTGGTGTG	PSMG3	49.719	195.75	49.719	195.75	7.5291	TRUE
SNRNP40_24750_ATTTGACCGACTGATATGTG	SNRNP40	43.631	177.68	43.631	177.68	7.5275	TRUE
HMGN5_49188_ATTACTTACAGCAGACAACC	HMGN5	10.147	62.24	10.147	62.24	7.5181	TRUE
EHD1_29596_CTCTCCAGACAGGATCCCGG	EHD1	4.0587	33.128	4.0587	33.128	7.5074	TRUE
MTBP_35530_TGGAAACCAATCCTCTGGAA	MTBP	8.1174	53.205	8.1174	53.205	7.5044	TRUE
C15orf27_58624_GAGCAAAAATACCTGCCACA	C15orf27	17.25	90.348	17.25	90.348	7.5003	TRUE
CD58_2722_GAGCATTACAACAGCCATCG	CD58	20.294	101.39	20.294	101.39	7.4913	TRUE
SSB_18248_TTGGCGACTTCAATTTGCCA	SSB	73.057	260	73.057	260	7.4888	TRUE
OGFR_29964_CAGAAACTGGCGAGCCACGA	OGFR	49.719	194.75	49.719	194.75	7.4773	TRUE
VIPR1_20167_CTTCACAGAACCGTAGAACA	VIPR1	24.352	115.44	24.352	115.44	7.4772	TRUE
MRPL1_48344_AGGCACTAGTCTGATACAGA	MRPL1	67.984	245.95	67.984	245.95	7.4741	TRUE
IST1_26014_CCGGGAAGACTACCTCGTGG	IST1	47.69	188.73	47.69	188.73	7.4724	TRUE
RBM47_40089_GGAGTACGAGAGCCACCGCG	RBM47	47.69	188.73	47.69	188.73	7.4724	TRUE
SRSF1_17190_CGCGACGGCTATGATTACGA	SRSF1	45.661	182.7	45.661	182.7	7.4702	TRUE
SMIM21_67713_ACATTTAAACAAGACTCTGC	SMIM21	15.22	82.317	15.22	82.317	7.4633	TRUE
FOSL2_6553_AGGAGAAGCGTCGCATCCGG	FOSL2	30.44	135.52	30.44	135.52	7.4616	TRUE
TOR2A_36130_TCTTGTCCATCTCATCGAAG	TOR2A	12.176	70.271	12.176	70.271	7.4593	TRUE
ZNF785_61604_TTCCACCCACGAGATAAAAG	ZNF785	12.176	70.271	12.176	70.271	7.4593	TRUE
MKNK2_7648_TTGGACTTTCTGCATAACAA	MKNK2	27.396	125.48	27.396	125.48	7.4587	TRUE
DCN_4574_AGATGTAATTCCGTAAGGGA	DCN	35.514	151.58	35.514	151.58	7.4548	TRUE
ACBD3_47934_TGCGTCCCACAAAATAGAGA	ACBD3	14.206	78.302	14.206	78.302	7.4534	TRUE
TMED10_29720_CCTTGTGAATCTCCTCACGG	TMED10	14.206	78.302	14.206	78.302	7.4534	TRUE
PGA4_73854_CAGAAAGTACTTCCCCCAGT	PGA4	13.191	74.286	13.191	74.286	7.4513	TRUE
OR5L1_65251_GTCACGTTGTTAGCCAACCT	OR5L1	54.793	208.8	54.793	208.8	7.451	TRUE
MCF2L_32273_CGATAAGTCGCAGCTGACCG	MCF2L	36.528	154.6	36.528	154.6	7.4451	TRUE
PFKL_13756_TCTCGGGGAACCAGTCAGTG	PFKL	7.1028	48.186	7.1028	48.186	7.445	TRUE
POLR2C_14371_GGTGGCCAATTCGATTCGGA	POLR2C	7.1028	48.186	7.1028	48.186	7.445	TRUE
INTS3_48444_CCTAGCATGTCGTCTAACCC	INTS3	7.1028	48.186	7.1028	48.186	7.445	TRUE
RBMX_36011_AAATATGGACGAATAGTGGA	RBMX	7.1028	48.186	7.1028	48.186	7.445	TRUE
MAEA_27673_ATAAGAGACTGGACGCTGTG	MAEA	120.75	379.46	120.75	379.46	7.4442	TRUE
TMSB10_24075_GGCAGACAAACCAGACATGG	TMSB10	3.044	27.104	3.044	27.104	7.444	TRUE
EXOSC8_30818_GGAAATACTACAGTAATCTG	EXOSC8	3.044	27.104	3.044	27.104	7.444	TRUE
CENPW_70722_GAGGAAGCAGATAAAGCGGA	CENPW	3.044	27.104	3.044	27.104	7.444	TRUE
OR4K15_51520_CGAGCACAACACATACACGA	OR4K15	3.044	27.104	3.044	27.104	7.444	TRUE
ZFPL1_20430_CCTGGTAGCCAATCACGCCA	ZFPL1	37.543	157.61	37.543	157.61	7.4369	TRUE
COX6A1_3710_AGTCTTCCACATGCGAGCTG	COX6A1	189.75	538.07	189.75	538.07	7.4333	TRUE
MBLAC2_62774_CTGGCTTTCCGATAGCGAGG	MBLAC2	18.264	93.36	18.264	93.36	7.4259	TRUE
PYROXD1_50336_ACCAAGAGAATATCTTCCGA	PYROXD1	18.264	93.36	18.264	93.36	7.4259	TRUE
PCBP1_13378_AGAGATCCGCGAGAGTACGG	PCBP1	9.1321	57.221	9.1321	57.221	7.424	TRUE
SPTSSA_64304_GTTCTACTACCAGTACCTGC	SPTSSA	9.1321	57.221	9.1321	57.221	7.424	TRUE
OR51I1_71569_CACAAAGCGATCCAAGCTCA	OR51I1	48.705	190.74	48.705	190.74	7.4221	TRUE
ESD_5797_AATGTACTCTTATGTCACAG	ESD	66.969	241.93	66.969	241.93	7.421	TRUE
ANKRD17_34476_CAGGAGCCGATATAGAACTA	ANKRD17	66.969	241.93	66.969	241.93	7.421	TRUE
PSMB5_15185_ATCTGTGGCTGGGATAAGAG	PSMB5	5.0734	38.147	5.0734	38.147	7.4197	TRUE
PRMT5_28018_GGAGAAAAACCCAAATGCCG	PRMT5	5.0734	38.147	5.0734	38.147	7.4197	TRUE
KCTD10_52631_ACAACAAATACTCATATACC	KCTD10	41.602	169.65	41.602	169.65	7.4177	TRUE
DDX51_68558_CTGCCTCGCAGAAAGCAACG	DDX51	6.0881	43.166	6.0881	43.166	7.4108	TRUE
RIMBP2_32969_GAAACCAAAGACGAGCACCT	RIMBP2	17.25	89.344	17.25	89.344	7.3973	TRUE
UQCRC2_20027_GGTGCAAAGGCCAACTACCG	UQCRC2	17.25	89.344	17.25	89.344	7.3973	TRUE
WBSCR16_51674_TTTGTCTGCTAGGTCGCCTG	WBSCR16	24.352	114.44	24.352	114.44	7.3948	TRUE
ZIK1_67729_AAGTGAGTACTTGCCACGGA	ZIK1	30.44	134.52	30.44	134.52	7.3903	TRUE
HIST2H2AC_21652_TCGTGGCAAACAAGGAGGCA	HIST2H2AC	52.763	201.78	52.763	201.78	7.3896	TRUE
SDHAF3_44824_GCGTTTCTTGCAAGAATGGG	SDHAF3	27.396	124.48	27.396	124.48	7.3824	TRUE
NSUN4_70758_GGTAGTACTCCATGACACCC	NSUN4	27.396	124.48	27.396	124.48	7.3824	TRUE
ZNF763_67821_ACACAAGAAAGGAATCACAC	ZNF763	16.235	85.329	16.235	85.329	7.3722	TRUE
PCSK1_13456_TCGTTTGTGGGATCATATCG	PCSK1	181.63	516.99	181.63	516.99	7.367	TRUE
C14orf80_67450_GGCACTGGCACAACTACCTG	C14orf80	40.587	165.64	40.587	165.64	7.3616	TRUE
SFN_7440_TATTGAGCAGAAAAGCAACG	SFN	19.279	96.371	19.279	96.371	7.3616	TRUE
CNTNAP4_54944_CTTCCACGGAGAACTTAGCG	CNTNAP4	45.661	180.7	45.661	180.7	7.3607	TRUE
NMT1_12677_AGGACAACAGCTACAACCGG	NMT1	32.47	140.54	32.47	140.54	7.3583	TRUE
CNIH2_66448_TCAAGAACCCCATCGACCAG	CNIH2	109.59	349.35	109.59	349.35	7.3547	TRUE
SCGB1C1_61758_CCCCAGAGGAGCTCTATGAG	SCGB1C1	99.439	324.25	99.439	324.25	7.3523	TRUE
OR6C3_66506_TAATTGCCCCCAGAAATCTG	OR6C3	15.22	81.313	15.22	81.313	7.3516	TRUE
S100A7_16739_CGCCGATGTCTTTGAGAAAA	S100A7	15.22	81.313	15.22	81.313	7.3516	TRUE
ZNF45_20580_TCTCCCGTATGAACTATCAG	ZNF45	0	13.05	1.0147	13.05	7.3461	TRUE
STXBP5_60320_TCTCAGGCTACGTCATTATG	STXBP5	1.0147	13.05	1.0147	13.05	7.3461	TRUE
ERICH1_63042_AGACGTTAAAGATACCAGGG	ERICH1	1.0147	13.05	1.0147	13.05	7.3461	TRUE
CD8B_2595_CCCAGAGGGCCAGGAACTCG	CD8B	8.1174	52.201	8.1174	52.201	7.3373	TRUE
CTAGE9_73865_GTTAGGAGTCGGCTTTATGT	CTAGE9	8.1174	52.201	8.1174	52.201	7.3373	TRUE
MREG_43030_TCAGTGATTCTAAAAACACA	MREG	14.206	77.298	14.206	77.298	7.3366	TRUE
LRRC37A_26303_TAAACCATCTCCAACCACGG	LRRC37A	14.206	77.298	14.206	77.298	7.3366	TRUE
GLRX5_38162_GTGCGGCTTCAGCAACGCCG	GLRX5	34.499	146.56	34.499	146.56	7.3348	TRUE
ARID5A_29362_GCTGTCCTGAGGCCTACAAG	ARID5A	34.499	146.56	34.499	146.56	7.3348	TRUE
TMEM127_42928_GCACAGCGCCGTGATAGACA	TMEM127	115.67	363.4	115.67	363.4	7.3329	TRUE
CSNK2B_4096_TGTACACATCCATGCACTTG	CSNK2B	26.382	120.46	26.382	120.46	7.3317	TRUE
TTC4_19691_GGAACTGAAACACTTTGCCG	TTC4	12.176	69.267	12.176	69.267	7.3304	TRUE
BZW1_25623_CATCCTTAAATGGATCACCA	BZW1	13.191	73.282	13.191	73.282	7.3289	TRUE
CXCR4_21004_TGACATGGACTGCCTTGCAT	CXCR4	2066.9	377.45	2066.9	377.45	7.3276	FALSE
TRA2B_17222_CAGCAGTCTAGGCGTTCAAG	TRA2B	18.264	92.356	18.264	92.356	7.3267	TRUE
TTC36_61250_GGCTTGGCCAAACCTCTCCA	TTC36	18.264	92.356	18.264	92.356	7.3267	TRUE
PRKAR2B_14814_TCAAAGAAATAGGTTGCAAG	PRKAR2B	35.514	149.58	35.514	149.58	7.3258	TRUE
ATP10B_31789_CGAGATTGTTGTCTACACCA	ATP10B	35.514	149.58	35.514	149.58	7.3258	TRUE
CASP8_2360_TCTACTGTGCAGTCATCGTG	CASP8	1888.3	299.15	1888.3	299.15	7.3234	FALSE
PYROXD1_50338_ATAATGATCATAGGGAACGG	PYROXD1	60.881	222.86	60.881	222.86	7.3135	TRUE
RPS27A_16618_CCACCCGGCCCGTACCTCGA	RPS27A	20.294	99.383	20.294	99.383	7.3059	TRUE
CXCL1_7817_AGTGCCACTCGCAGGAGCCG	CXCL1	53.778	202.78	53.778	202.78	7.2975	TRUE
FNDC3B_48030_TGATGCTGGGGAAAAAACTG	FNDC3B	99.439	322.24	99.439	322.24	7.2866	TRUE
ZNF564_63616_TCATATGATTAGGCACACTG	ZNF564	28.411	126.49	28.411	126.49	7.2837	TRUE
ZW10_24119_GACTCACTGATACGGCATGT	ZW10	51.749	196.76	51.749	196.76	7.283	TRUE
DDX5_4644_CTGATAGGCAAACTCTAATG	DDX5	25.367	116.45	25.367	116.45	7.2809	TRUE
ALG11_72887_GCAGCAGTCTGATTCCCCAA	ALG11	25.367	116.45	25.367	116.45	7.2809	TRUE
CBX5_32884_AGAAGTCAGAAAGTAACAAG	CBX5	34.499	145.56	34.499	145.56	7.2691	TRUE
TUBGCP3_28048_GATCATAGGTCCAAACCAGG	TUBGCP3	9.1321	56.217	9.1321	56.217	7.2691	TRUE
TIMM13_35103_CACCTGCTCGGAGTTGTCCA	TIMM13	9.1321	56.217	9.1321	56.217	7.2691	TRUE
EXT2_5903_TGGTTAAGCACATCGATGGA	EXT2	60.881	221.85	60.881	221.85	7.2682	TRUE
DHX35_46977_ATTGTGTATGTGATCGACTG	DHX35	19.279	95.368	19.279	95.368	7.2658	TRUE
HECTD2_61157_ATATCTTCAAATAGCTAACC	HECTD2	16.235	84.325	16.235	84.325	7.2651	TRUE
COX15_3754_GAGTACTCACACCGAATGTG	COX15	23.338	109.42	23.338	109.42	7.2638	TRUE
ARFGEF1_28510_ATCCTTCTAGAAACATACGA	ARFGEF1	7.1028	47.182	7.1028	47.182	7.2631	TRUE
STAC_18335_GAAACTGCAAGCACACATGG	STAC	59.866	218.84	59.866	218.84	7.2576	TRUE
MRPL18_36392_ATAAAAGCTCCAGGTTCCGG	MRPL18	21.308	102.39	21.308	102.39	7.2575	TRUE
RPS23_16598_GTCACCGACGAGACCAGAAG	RPS23	21.308	102.39	21.308	102.39	7.2575	TRUE
C10orf142_75298_TACCCGCAGACAGTGCAAAA	C10orf142	36.528	151.58	36.528	151.58	7.2552	TRUE
FOXI1_6395_TAGTAGAGGTTCATCTCGGG	FOXI1	53.778	201.78	53.778	201.78	7.2483	TRUE
ETAA1_39988_GGTTCTACTCAGAAATGTAG	ETAA1	4.0587	32.124	4.0587	32.124	7.2482	TRUE
FAM3A_46839_GATCTTGGGCCCAATGACGT	FAM3A	44.646	175.68	44.646	175.68	7.2481	TRUE
TMED2_29677_GATGGGCCTCATCTTCGAGG	TMED2	44.646	175.68	44.646	175.68	7.2481	TRUE
ZNF182_20515_CCTATGGCTATAAAGAGTGT	ZNF182	30.44	132.51	30.44	132.51	7.2478	TRUE
ANKLE1_59182_TAGGAAATCGACCGACCAGG	ANKLE1	30.44	132.51	30.44	132.51	7.2478	TRUE
TAF4_18639_TCATCGGGCCAACTATGCAA	TAF4	30.44	132.51	30.44	132.51	7.2478	TRUE
PCBD2_52917_CTTTAAGGTCAAGTATAGCT	PCBD2	73.057	253.98	73.057	253.98	7.2475	TRUE
PARS2_34227_CTGCTTAGGACCAACTCACG	PARS2	15.22	80.309	15.22	80.309	7.2399	TRUE
SETDB1_26251_CCTTACCTGAATCAATACTG	SETDB1	31.455	135.52	31.455	135.52	7.2336	TRUE
AP3S1_3330_TCAACAACCACGGGAAGCCG	AP3S1	31.455	135.52	31.455	135.52	7.2336	TRUE
BID_1726_CAACAACGGTTCCAGCCTCA	BID	2129.8	428.65	2129.8	428.65	7.2315	FALSE
CCDC84_68764_TCACTCCCCAGGATTATGCG	CCDC84	24.352	112.43	24.352	112.43	7.23	TRUE
NBPF10_75441_GCTGCTGTAAGACTGGTACG	NBPF10	10.147	60.232	10.147	60.232	7.2284	TRUE
DDX11_4668_TCTGTCTTCTTCCTGCGAAG	DDX11	18.264	91.352	18.264	91.352	7.2274	TRUE
CDC42EP3_28630_GGAAGAACTCATTATGCCCA	CDC42EP3	93.35	305.18	93.35	305.18	7.222	TRUE
OBP2A_36991_AATCCTGATGCGGAAGACGG	OBP2A	32.47	138.53	32.47	138.53	7.2216	TRUE
TLX2_8628_GGCATCGATCAGATCCTGAG	TLX2	14.206	76.294	14.206	76.294	7.2199	TRUE
SLC35D1_31944_GCCAAGTCCAACACATAGTG	SLC35D1	14.206	76.294	14.206	76.294	7.2199	TRUE
HSD17B10_8145_CAACTGTGCAGGCATCGCGG	HSD17B10	79.145	269.04	79.145	269.04	7.217	TRUE
PFKFB4_13751_TCATGAGGTAATATACGATG	PFKFB4	22.323	105.41	22.323	105.41	7.2155	TRUE
AMIGO2_69901_ACGATACCAAAAGACCAGCA	AMIGO2	22.323	105.41	22.323	105.41	7.2155	TRUE
C1orf101_66846_GCCATTAATTGACTACCACG	C1orf101	20.294	98.379	20.294	98.379	7.2131	TRUE
SELP_17131_ATAGTTCGGTGTGATAACTT	SELP	33.484	141.55	33.484	141.55	7.2116	TRUE
ATP6V1E1_1471_CTGCAACGAACAATCATTCG	ATP6V1E1	6.0881	42.162	6.0881	42.162	7.2102	TRUE
TYMS_19786_ATGTGCGCTTGGAATCCAAG	TYMS	6.0881	42.162	6.0881	42.162	7.2102	TRUE
FAM69A_71137_ACCTATACAGAATTATGCAG	FAM69A	6.0881	42.162	6.0881	42.162	7.2102	TRUE
ITPK1_9861_GAACCTTAGCCGGCCGATCG	ITPK1	113.64	354.37	113.64	354.37	7.2092	TRUE
ZNF391_69728_GTTCAATAAGGTGTGTACTT	ZNF391	28.411	125.48	28.411	125.48	7.2092	TRUE
NCOA5_46347_GCCTTGGAGGATGTTAGCAG	NCOA5	141.04	418.61	141.04	418.61	7.208	TRUE
SUPT4H1_18495_GATGCATATCTACAAATGAA	SUPT4H1	13.191	72.279	13.191	72.279	7.2065	TRUE
NCAPH2_36612_CCCTGACTCCCGGACTAACG	NCAPH2	34.499	144.56	34.499	144.56	7.2034	TRUE
SP2_18015_TGCCAATATCCAGTACCAGG	SP2	12.176	68.263	12.176	68.263	7.2015	TRUE
GPN2_40420_GTGGAGCTCTGCACGCATCA	GPN2	5.0734	37.143	5.0734	37.143	7.1945	TRUE
EIF2B3_23319_AGTCATTGTGGTTACAACCA	EIF2B3	5.0734	37.143	5.0734	37.143	7.1945	TRUE
ADSS_446_CAGCTTTGGACGAATAAACT	ADSS	17.25	87.337	17.25	87.337	7.1913	TRUE
SARS_16816_TGTCTGCCCGAAATCTACCT	SARS	2.0294	20.077	2.0294	20.077	7.1894	TRUE
SMU1_42030_TACTGTGTCTCTGAATACTG	SMU1	2.0294	20.077	2.0294	20.077	7.1894	TRUE
SLMO2_37530_TCACATCGGCAGCCACCCGT	SLMO2	2.0294	20.077	2.0294	20.077	7.1894	TRUE
RRM2_16650_GGGAAGATGACAAAGCGGCG	RRM2	2.0294	20.077	2.0294	20.077	7.1894	TRUE
CHEK1_3142_CTTACTGCAATGCTCGCTGG	CHEK1	2.0294	20.077	2.0294	20.077	7.1894	TRUE
NBPF10_75440_GAGGCTGGTTGGAGTCACAA	NBPF10	2.0294	20.077	2.0294	20.077	7.1894	TRUE
RPL23_24559_ATTTCCTTGGGTCTTCCGGT	RPL23	2.0294	20.077	2.0294	20.077	7.1894	TRUE
C16orf59_50851_AAGCAGCTTCCCAGAACTCG	C16orf59	82.189	276.06	82.189	276.06	7.1878	TRUE
S100A7_16738_CAAGCTGAGAGGTCCATAAT	S100A7	42.617	168.65	42.617	168.65	7.1868	TRUE
AGAP9_73689_TTTCTTCATAATGTGCACGG	AGAP9	23.338	108.42	23.338	108.42	7.1791	TRUE
PRMT1_8858_GATGGCCGTCACATACAGCG	PRMT1	8.1174	51.197	8.1174	51.197	7.1702	TRUE
GJB3_7169_CCAGATGCGCCCGAACGCTG	GJB3	8.1174	51.197	8.1174	51.197	7.1702	TRUE
SETD1A_25808_TATGTGCCGTAAGTACGGTG	SETD1A	8.1174	51.197	8.1174	51.197	7.1702	TRUE
GTF2H1_7951_GGAAGATAAACCATTAGATG	GTF2H1	55.807	205.79	55.807	205.79	7.1695	TRUE
HIRA_19753_ATGTCTGAAACGGCCGCTGG	HIRA	70.013	243.94	70.013	243.94	7.1649	TRUE
HMGXB3_31401_AGCTTCATAGACATCTACAC	HMGXB3	16.235	83.321	16.235	83.321	7.158	TRUE
DHRS3_24307_CTGGTGGTGAAAGCAGCCGT	DHRS3	27.396	121.47	27.396	121.47	7.1534	TRUE
CRTC3_48052_CTGCGCCTTACACAGTACCA	CRTC3	24.352	111.43	24.352	111.43	7.1476	TRUE
ATP1A1_1332_TGGTATTGTTGTCTACACTG	ATP1A1	24.352	111.43	24.352	111.43	7.1476	TRUE
DDOST_4625_AGGCAACTATGAACTAGCTG	DDOST	46.675	179.69	46.675	179.69	7.1473	TRUE
VPS37B_49739_ACATCAATGAAGGAATCCAG	VPS37B	64.939	229.89	64.939	229.89	7.1388	TRUE
WDR43_31908_CCATACTCGTAAGTGACCGT	WDR43	3.044	26.101	3.044	26.101	7.1334	TRUE
GSPT1_7863_CCAGCGGGAGAACCTCAGCG	GSPT1	3.044	26.101	3.044	26.101	7.1334	TRUE
PPIL2_33523_CACCAACAACACCCACATCG	PPIL2	3.044	26.101	3.044	26.101	7.1334	TRUE
AAMP_27_TGAGTGGCCTCTTGAAAGTG	AAMP	3.044	26.101	3.044	26.101	7.1334	TRUE
FDXR_6200_TGTGGCGCCTGATCACCCCG	FDXR	3.044	26.101	3.044	26.101	7.1334	TRUE
PPA1_14488_TTGCATGAAGACATACCTGA	PPA1	3.044	26.101	3.044	26.101	7.1334	TRUE
PDSS2_44999_AGCTCTGCTACAGAACACCA	PDSS2	3.044	26.101	3.044	26.101	7.1334	TRUE
LCN8_60578_CGGGAGTAACCTGACCGTGA	LCN8	35.514	146.56	35.514	146.56	7.1324	TRUE
MRPS35_46895_AGACTACTACTCGTGCTCTG	MRPS35	35.514	146.56	35.514	146.56	7.1324	TRUE
HEATR6_47088_GGTGATTTGCAAGTGCATGG	HEATR6	35.514	146.56	35.514	146.56	7.1324	TRUE
ATL1_37661_GGGAATAAAATCACCTGCCG	ATL1	83.204	277.07	83.204	277.07	7.1296	TRUE
MEP1B_11380_TGACTATGTCAGGATAATGT	MEP1B	22.323	104.4	22.323	104.4	7.1283	TRUE
APC_898_GGTTCAGAAACAAATCGAGT	APC	22.323	104.4	22.323	104.4	7.1283	TRUE
SLCO1A2_17695_GCCAACAAAAGTCCAATCAA	SLCO1A2	15.22	79.306	15.22	79.306	7.1283	TRUE
TAF6L_28728_TCATGAAGCACACCAAACGC	TAF6L	18.264	90.348	18.264	90.348	7.1281	TRUE
RAD9B_61365_AGTTCTAATGAGGAATCAAT	RAD9B	18.264	90.348	18.264	90.348	7.1281	TRUE
SLC35F5_51006_TCAGAAGGGCTCTTAAGACA	SLC35F5	85.233	282.09	85.233	282.09	7.1257	TRUE
ACTR3_26989_ACCGGTACGGTAATAGACAG	ACTR3	63.925	226.87	63.925	226.87	7.1257	TRUE
MBTPS1_22780_GGCATCAAAACACGTGAAGG	MBTPS1	99.439	317.22	99.439	317.22	7.1225	TRUE
SMARCA4_17752_TGAACACCATCATGCAGCTG	SMARCA4	205.98	558.15	205.98	558.15	7.1174	TRUE
PTPMT1_57377_CGGGGTGATCACCATGAACG	PTPMT1	48.705	184.71	48.705	184.71	7.1073	TRUE
FDX1_6193_GCAGGCCGCTGGATCCAGCG	FDX1	48.705	184.71	48.705	184.71	7.1073	TRUE
RECQL4_24723_CCTGCCACCGTGTCTCAAGG	RECQL4	88.277	289.11	88.277	289.11	7.1039	TRUE
PHLDB2_55295_ACCTGATGGATTATCACCGG	PHLDB2	14.206	75.29	14.206	75.29	7.1032	TRUE
ITPK1_9862_GCTATCGTGTTCAACCAGGA	ITPK1	64.939	228.88	64.939	228.88	7.0954	TRUE
TSC22D1_23186_CAACAAAATCGAGCAAGCTA	TSC22D1	23.338	107.41	23.338	107.41	7.0944	TRUE
DCTN2_28427_TGATCAAGCGGAGTTCGATG	DCTN2	32.47	136.53	32.47	136.53	7.0849	TRUE
MAOB_11098_GCAAATCATACCCCTTCAGG	MAOB	13.191	71.275	13.191	71.275	7.084	TRUE
WTAP_25312_GCATATGTACAAGCTTTGGA	WTAP	13.191	71.275	13.191	71.275	7.084	TRUE
KCNS1_10132_TGGCTGACCATGGAGAACCC	KCNS1	13.191	71.275	13.191	71.275	7.084	TRUE
NPIPA5_75671_TCCAACTGCCGTAGACAGGA	NPIPA5	10.147	59.228	10.147	59.228	7.0835	TRUE
ISM2_61440_CTTGAAGACCCAATCCCCGG	ISM2	10.147	59.228	10.147	59.228	7.0835	TRUE
ZC3H7A_36374_TCAATGAGTGAATCCAAACG	ZC3H7A	7.1028	46.178	7.1028	46.178	7.0812	TRUE
EDF1_22781_ACATTCTATTACCAAGAACA	EDF1	27.396	120.46	27.396	120.46	7.077	TRUE
DUSP11_21954_CCAAGACATACTACCTTTCG	DUSP11	59.866	214.83	59.866	214.83	7.0743	TRUE
EIF2AK4_72909_ACTGGCCAAGAAACACTGTG	EIF2AK4	12.176	67.259	12.176	67.259	7.0726	TRUE
TPI1_19491_GAGCAGACAAAGGTCATCGC	TPI1	50.734	189.73	50.734	189.73	7.0721	TRUE
ASXL1_64264_TTTCACGTATCAAACCACCC	ASXL1	11.161	63.244	11.161	63.244	7.0713	TRUE
OR51B6_71557_AAACTACAACTGGATAGAGA	OR51B6	11.161	63.244	11.161	63.244	7.0713	TRUE
LRRC37A2_73343_GAAACAGGGAGTCTTTCCTG	LRRC37A2	11.161	63.244	11.161	63.244	7.0713	TRUE
AASDHPPT_46927_AGGAAAACCAGTTCTTGCAA	AASDHPPT	41.602	163.63	41.602	163.63	7.0688	TRUE
ZEB1_18844_GGTTACTTGTACACAGCTGA	ZEB1	35.514	145.56	35.514	145.56	7.0679	TRUE
METTL21C_64455_ATCCATAGAGAGTTACGGAG	METTL21C	39.572	157.61	39.572	157.61	7.0644	TRUE
PGP_67528_GCTTCTCGGCGTAGGCAGCG	PGP	58.851	211.82	58.851	211.82	7.0618	TRUE
PPP1R8_14599_GGATGCGCCAAATGAGACCG	PPP1R8	16.235	82.317	16.235	82.317	7.0509	TRUE
CBWD5_65622_TGACTGGGATCTTGGCGCCG	CBWD5	16.235	82.317	16.235	82.317	7.0509	TRUE
GATC_67378_CCAGTCGCGCCACTGCCTCG	GATC	16.235	82.317	16.235	82.317	7.0509	TRUE
PTPDC1_60598_CAAGAGAATATATTGCGGAG	PTPDC1	73.057	248.96	73.057	248.96	7.0465	TRUE
GTPBP8_36416_GGCGTGGTCGATACGGACGG	GTPBP8	29.426	126.49	29.426	126.49	7.0458	TRUE
XYLT2_47451_ACACCTGGTTGGATAGTCAG	XYLT2	29.426	126.49	29.426	126.49	7.0458	TRUE
DNAJC17_41871_AAGGAGGATGAGTCAAAAGG	DNAJC17	30.44	129.5	30.44	129.5	7.0339	TRUE
RBBP6_15895_TATGCTTTCATGTCATATGG	RBBP6	18.264	89.344	18.264	89.344	7.0289	TRUE
FAF1_30190_TTGATTTAATGACTCCTGCA	FAF1	44.646	171.66	44.646	171.66	7.026	TRUE
SSX2_18306_CTGAGAGACACTCACCTTCG	SSX2	62.91	221.85	62.91	221.85	7.0239	TRUE
TAF5L_35566_TAAGGTGAGGACTTTGCACA	TAF5L	65.954	229.89	65.954	229.89	7.0231	TRUE
PSPN_14983_GAGAACTCTCCATCGGCCAC	PSPN	43.631	168.65	43.631	168.65	7.0202	TRUE
NSUN2_40906_TGCTCGTCCATCAAGCCAAG	NSUN2	15.22	78.302	15.22	78.302	7.0166	TRUE
ZNF511_58038_CGAAGAACTGGTGCTCCCGC	ZNF511	15.22	78.302	15.22	78.302	7.0166	TRUE
CCNC_2486_GATGCCAAAAACACACATGT	CCNC	15.22	78.302	15.22	78.302	7.0166	TRUE
ACTR2_26995_GGACGTATCATCAAAGTTGG	ACTR2	32.47	135.52	32.47	135.52	7.0166	TRUE
ELP2_42080_CCAGTACCAATATTAGCATG	ELP2	32.47	135.52	32.47	135.52	7.0166	TRUE
TECTB_18908_CTGTAGAAGTGATAGATAGG	TECTB	87.262	284.09	87.262	284.09	7.0155	TRUE
COG6_45683_AAGAGAAGGACCCATTACTG	COG6	139.01	406.57	139.01	406.57	7.0147	TRUE
MRPS31_27478_GGGCCAACAGCGCTGAACTG	MRPS31	23.338	106.41	23.338	106.41	7.0097	TRUE
RAB5B_15668_TTAGCCCCCATGTACTACAG	RAB5B	23.338	106.41	23.338	106.41	7.0097	TRUE
MTERF4_59892_TAGATCCAATAACTATGTGC	MTERF4	6.0881	41.159	6.0881	41.159	7.0095	TRUE
CHMP2A_35856_CAAACTTGCGCACATAGCGC	CHMP2A	8.1174	50.193	8.1174	50.193	7.0031	TRUE
TEX29_58436_TAGTCACAAATGTCATACAG	TEX29	8.1174	50.193	8.1174	50.193	7.0031	TRUE
TBC1D3K_76320_TACGCTCGATCTATGAGCTG	TBC1D3K	8.1174	50.193	8.1174	50.193	7.0031	TRUE
OR4C13_67190_ATGACGGTGGTATAGTGCAA	OR4C13	57.837	207.8	57.837	207.8	7.0026	TRUE
PTBP1_15301_CATGGTGAACTACTACACCT	PTBP1	48.705	182.7	48.705	182.7	7.0024	TRUE
GPR78_35795_CACCTTCCTGGCGTCCAACG	GPR78	48.705	182.7	48.705	182.7	7.0024	TRUE
NAA20_37893_CCTTAACAGGACTCTAGTAT	NAA20	48.705	182.7	48.705	182.7	7.0024	TRUE
BRAP_21574_GCGGCCACATAGGATGTGGA	BRAP	27.396	119.46	27.396	119.46	7.0007	TRUE
XPNPEP1_20351_GTAGCGCCCGTCAGTCCACA	XPNPEP1	111.61	342.32	111.61	342.32	6.9918	TRUE
FREM3_63902_AGAAATTGGGTATTGCACCA	FREM3	52.763	193.75	52.763	193.75	6.9913	TRUE
CEP89_54430_TGAGTTCTACATTCAAACGA	CEP89	4.0587	31.12	4.0587	31.12	6.9889	TRUE
ASB10_60442_CTGGTCTCTGACATACGAAG	ASB10	14.206	74.286	14.206	74.286	6.9864	TRUE
ERAP2_47486_TGATGAAGTTTCCTATAACA	ERAP2	14.206	74.286	14.206	74.286	6.9864	TRUE
GRB2_7686_ACGAGCTGAGCTTCAAAAGG	GRB2	14.206	74.286	14.206	74.286	6.9864	TRUE
ZNF408_49970_TGGACTTAAGTTCCCAACCC	ZNF408	24.352	109.42	24.352	109.42	6.9828	TRUE
SLAIN1_58451_GAAGTATGCCTAACCTAGCC	SLAIN1	19.279	92.356	19.279	92.356	6.9782	TRUE
KCNA6_9961_CGACCATCTACACGGAACTG	KCNA6	29.426	125.48	29.426	125.48	6.9729	TRUE
NPIPB6_74776_CATGCCCATGCGAGTACCTG	NPIPB6	5.0734	36.139	5.0734	36.139	6.9693	TRUE
RPL3_16299_GGCTACGTGGAAACCCCTCG	RPL3	5.0734	36.139	5.0734	36.139	6.9693	TRUE
NUFIP2_45747_AGTGTCCCAACCTTAAAACA	NUFIP2	5.0734	36.139	5.0734	36.139	6.9693	TRUE
ACSL3_6048_TATCTAAAGTATCACATCCA	ACSL3	82.189	270.04	82.189	270.04	6.9645	TRUE
H2AFJ_43308_GGGCGGCAAAGTGCGAGCAA	H2AFJ	30.44	128.5	30.44	128.5	6.9627	TRUE
FASTKD3_48855_AAAAAAAGGATGGTGATCAA	FASTKD3	86.248	280.08	86.248	280.08	6.9619	TRUE
TBC1D3H_75000_AGGAAGATAGAGGAGGAACA	TBC1D3H	13.191	70.271	13.191	70.271	6.9616	TRUE
MAP7D3_49511_ATAAGATCGACATTTAAACC	MAP7D3	25.367	112.43	25.367	112.43	6.9599	TRUE
TAF8_59726_GAGTGCCGAGAAAGCATCCG	TAF8	25.367	112.43	25.367	112.43	6.9599	TRUE
CABP4_44841_GCAGGGAGTCAGGACGATGT	CABP4	22.323	102.39	22.323	102.39	6.954	TRUE
TP53BP2_19462_AGAAACTGTCTAACGCACCA	TP53BP2	72.042	243.94	72.042	243.94	6.9496	TRUE
STAT2_18346_ACGGTCAAATATACCTACCA	STAT2	32.47	134.52	32.47	134.52	6.9482	TRUE
VPS72_18875_TGACGCATAGACTTCCGACC	VPS72	40.587	158.61	40.587	158.61	6.948	TRUE
VHL_20147_CGGCCCGGAAGAGTCCGGCC	VHL	161.33	453.75	161.33	453.75	6.9475	TRUE
TACC3_28153_CAGGCAACGTACCCTCAGCG	TACC3	91.321	292.13	91.321	292.13	6.946	TRUE
ANKRD33_69323_GCCAGCACTACAAGCCCGAG	ANKRD33	35.514	143.55	35.514	143.55	6.939	TRUE
TXNRD1_19778_ATAGGATGCTCCAACAACCA	TXNRD1	10.147	58.224	10.147	58.224	6.9386	TRUE
AKR1B1_653_CACCAACATTCTGGACACGT	AKR1B1	10.147	58.224	10.147	58.224	6.9386	TRUE
PDAP1_30789_CATCGAGAACCCCAACCGGG	PDAP1	10.147	58.224	10.147	58.224	6.9386	TRUE
PIAS4_39087_GAAGCACGAGCTCGTCACCA	PIAS4	273.96	688.65	273.96	688.65	6.9359	TRUE
TUT1_48174_TTTGGACTCGATACACCCCA	TUT1	103.5	321.24	103.5	321.24	6.9358	TRUE
DUSP8_5169_AGACTCACCGATGAACTCGA	DUSP8	11.161	62.24	11.161	62.24	6.935	TRUE
TIPARP_34239_AAAGGACAACTACTCAAAAG	TIPARP	11.161	62.24	11.161	62.24	6.935	TRUE
DPH5_39141_GTTCTAAGAGCAACAAAGCT	DPH5	11.161	62.24	11.161	62.24	6.935	TRUE
LMTK3_57179_CGTGCTCACTTGAACCACGA	LMTK3	11.161	62.24	11.161	62.24	6.935	TRUE
DPH1_4987_CCAGCCCATACCGGTAAGCG	DPH1	20.294	95.368	20.294	95.368	6.9349	TRUE
ASB10_60444_GCAGAATGCCCTCTACACCG	ASB10	122.78	366.41	122.78	366.41	6.9336	TRUE
GATB_13669_ATCCAGTTGGAGCAAGACAG	GATB	101.47	316.22	101.47	316.22	6.9304	TRUE
PPAPDC3_54224_CTTGGACATACAGATATCGA	PPAPDC3	27.396	118.46	27.396	118.46	6.9244	TRUE
STIM1_18394_GAGCCGCCAAAAATATGCTG	STIM1	44.646	169.65	44.646	169.65	6.9149	TRUE
AGXT2_48242_GCACTGGAGAATCTCGACAG	AGXT2	44.646	169.65	44.646	169.65	6.9149	TRUE
NELFB_34083_ATGTGCACTACTGCACGCTG	NELFB	87.262	281.08	87.262	281.08	6.9081	TRUE
PGP_67526_ATGAAGCGGCCGTTCTCAAG	PGP	43.631	166.64	43.631	166.64	6.9075	TRUE
IP6K1_26039_GGAACAAGTACTATGGCCGT	IP6K1	43.631	166.64	43.631	166.64	6.9075	TRUE
DDX59_52169_TATCATGCGAGCTTTATTCG	DDX59	43.631	166.64	43.631	166.64	6.9075	TRUE
COASY_51199_AGCGAGGAGACCTATCGTGG	COASY	42.617	163.63	42.617	163.63	6.9006	TRUE
PCNP_44947_ACCTATGGCAAATCCAAACT	PCNP	21.308	98.379	21.308	98.379	6.8981	TRUE
DDX27_42958_TGATGAGTAGTCAGTCTCCG	DDX27	41.602	160.62	41.602	160.62	6.8944	TRUE
MBTPS2_38583_ATGGCAAGAGAATTACTGGG	MBTPS2	52.763	191.74	52.763	191.74	6.8918	TRUE
PRR20E_74869_CTCTGGCCAGCGTCCCCGCG	PRR20E	84.218	273.05	84.218	273.05	6.8895	TRUE
NAALADL1_26697_ACGCTACCCTTAGGGTGCAG	NAALADL1	73.057	244.94	73.057	244.94	6.8856	TRUE
CRIPT_24777_CTAACAGGTGAAAAGAAACT	CRIPT	32.47	133.51	32.47	133.51	6.8799	TRUE
UBR5_38610_TTTCTCCCAACAATCACAGT	UBR5	25.367	111.43	25.367	111.43	6.8797	TRUE
MMP8_11601_ACCCTAGAGATATCACCTGT	MMP8	51.749	188.73	51.749	188.73	6.8797	TRUE
ZNF2_20453_ACATCTGATGTCACACACTG	ZNF2	33.484	136.53	33.484	136.53	6.8766	TRUE
HECW2_45708_GGTAAGGGCTGATTACCCGA	HECW2	33.484	136.53	33.484	136.53	6.8766	TRUE
PPIL1_39209_GCTCGTCGAGGTTACTACAA	PPIL1	77.116	254.98	77.116	254.98	6.8765	TRUE
PGAM1_13788_GATCGCTCTCTTCTGCACTG	PGAM1	36.528	145.56	36.528	145.56	6.8753	TRUE
ZFHX2_54950_GCTTATCCTCAAGACACACG	ZFHX2	36.528	145.56	36.528	145.56	6.8753	TRUE
FAM200B_68196_TTTGGTATGATATAGTAAGT	FAM200B	36.528	145.56	36.528	145.56	6.8753	TRUE
DDX27_42956_CTTAATCGGAACCATAGGCG	DDX27	34.499	139.54	34.499	139.54	6.8749	TRUE
FNTA_6522_ATGCAGCCAATTATACAGTG	FNTA	14.206	73.282	14.206	73.282	6.8697	TRUE
ZNF98_61971_CTGAGAACATATAAAAAATG	ZNF98	45.661	171.66	45.661	171.66	6.8682	TRUE
DGCR8_40047_AGACAAGGGATGCTACTCAG	DGCR8	22.323	101.39	22.323	101.39	6.8668	TRUE
OR52B6_69271_GAATGAAGAACATCTGAGTG	OR52B6	26.382	114.44	26.382	114.44	6.8623	TRUE
SH3BGRL2_52391_CCCGGAAAAGAAACCCACTC	SH3BGRL2	60.881	212.82	60.881	212.82	6.8603	TRUE
NDFIP1_51325_GCAGAAATGCTGCTGTAAGG	NDFIP1	88.277	282.09	88.277	282.09	6.8554	TRUE
IPO5_10294_GCATAAATAAATCATAGTAG	IPO5	27.396	117.45	27.396	117.45	6.848	TRUE
CCDC8_52739_ATGGAGGCCCAAGATCAACT	CCDC8	48.705	179.69	48.705	179.69	6.845	TRUE
CCDC172_70257_AAAAATTAAGAAAGCAACGG	CCDC172	42.617	162.63	42.617	162.63	6.8433	TRUE
CDCA3_52139_ACACCTATGAAGACCAGCAG	CDCA3	23.338	104.4	23.338	104.4	6.8403	TRUE
COPRS_42429_TCCTCATTAAAAAGATCGCC	COPRS	13.191	69.267	13.191	69.267	6.8392	TRUE
TGM4_19108_GAAGTATCAAATGCAAACCC	TGM4	16.235	80.309	16.235	80.309	6.8366	TRUE
EME2_64524_GATCTCAGACTCCGACGCTG	EME2	41.602	159.62	41.602	159.62	6.8362	TRUE
VPS37C_41418_TTCTCCAGGAACGTTTCCAG	VPS37C	18.264	87.337	18.264	87.337	6.8303	TRUE
FKBPL_47201_GTCAAGAAGATCGTAATCCG	FKBPL	72.042	240.93	72.042	240.93	6.8279	TRUE
SLC50A1_43822_GGGTCATTCGCATGTGCCTG	SLC50A1	74.072	245.95	74.072	245.95	6.8231	TRUE
EPRS_5713_AATGTATATCAAAACACACG	EPRS	3.044	25.097	3.044	25.097	6.8229	TRUE
CCT3_19583_GCAGCAGATGCACCCAACAG	CCT3	3.044	25.097	3.044	25.097	6.8229	TRUE
TANGO6_49397_GAGATAGGGGCAGATACCCA	TANGO6	3.044	25.097	3.044	25.097	6.8229	TRUE
SAP18_27631_GCTGGACGGTACATTTCCCC	SAP18	3.044	25.097	3.044	25.097	6.8229	TRUE
WDR75_52947_GTTCTGCAATACCTTTCACT	WDR75	30.44	126.49	30.44	126.49	6.8201	TRUE
PIK3C3_13966_AGTTGGGTTGGTGTAATGAG	PIK3C3	57.837	203.79	57.837	203.79	6.8151	TRUE
AGL_501_AAACACGAAACCTTATAGGA	AGL	37.543	147.57	37.543	147.57	6.8151	TRUE
TMED5_37480_GTGAAGTCGCTATCGAGGGA	TMED5	31.455	129.5	31.455	129.5	6.8149	TRUE
MRPL39_39795_AAAGGCTTATACATGTCCCA	MRPL39	31.455	129.5	31.455	129.5	6.8149	TRUE
PEX1_13675_GTTGACTGTAAAGCTTTACG	PEX1	32.47	132.51	32.47	132.51	6.8115	TRUE
ZFP36L1_1879_GCTGTCTCGCGAGCTCAGAG	ZFP36L1	34.499	138.53	34.499	138.53	6.8092	TRUE
MCL1_11232_GTAATAACACCAGTACGGAC	MCL1	6.0881	40.155	6.0881	40.155	6.8089	TRUE
TFDP1_19036_GGTGCAGAGAAACCGGCATG	TFDP1	9.1321	53.205	9.1321	53.205	6.8041	TRUE
PCLO_36152_CAGGACCCCAGTATTGTGTG	PCLO	25.367	110.43	25.367	110.43	6.7994	TRUE
WDR38_72478_AGATGGCTGCGTGTATGGCT	WDR38	11.161	61.236	11.161	61.236	6.7987	TRUE
ARHGEF3_37309_GAAGCCGCTCTTTATAATAG	ARHGEF3	83.204	268.03	83.204	268.03	6.7974	TRUE
SPI1_18057_AGACCTGGTGCCCTATGACA	SPI1	180.61	488.88	180.61	488.88	6.797	TRUE
CTTNBP2NL_43739_ACAACCTTAAGAATAGAGAG	CTTNBP2NL	104.51	319.23	104.51	319.23	6.7957	TRUE
KLHDC7B_57044_TGGCTCCAGATGTTGGTCAG	KLHDC7B	43.631	164.63	43.631	164.63	6.7947	TRUE
RPLP0_16460_TTATCCGAAATGTTTCATTG	RPLP0	43.631	164.63	43.631	164.63	6.7947	TRUE
DENR_22328_TGGGTAATCGGCATCTAACT	DENR	43.631	164.63	43.631	164.63	6.7947	TRUE
HPN_8802_GAAAGGGAAGATAGCCCCCG	HPN	15.22	76.294	15.22	76.294	6.7933	TRUE
CTNNAL1_22806_GTGACTGACTGTAAACCGAA	CTNNAL1	15.22	76.294	15.22	76.294	6.7933	TRUE
FOLH1_6532_TTATAGGCGTGGAATTGCAG	FOLH1	52.763	189.73	52.763	189.73	6.7922	TRUE
FAT4_49455_AGACGGGACTTATCACGGTG	FAT4	2.0294	19.074	2.0294	19.074	6.7895	TRUE
PLK4_29014_TTCTCATGGTATACTACACC	PLK4	2.0294	19.074	2.0294	19.074	6.7895	TRUE
RPS15_16567_GCTGCATCAGCTGCTCGCTG	RPS15	2.0294	19.074	2.0294	19.074	6.7895	TRUE
PRMT9_55631_CAAACTGGTTGGTGGAACGC	PRMT9	256.71	645.49	256.71	645.49	6.7894	TRUE
VCAN_4098_AGGCCAAGTTTATGCAACCA	VCAN	42.617	161.62	42.617	161.62	6.7861	TRUE
SH3BGRL3_52092_CGGGCGCGCACTTACTTCGC	SH3BGRL3	66.969	226.87	66.969	226.87	6.7823	TRUE
FERMT2_29739_CACCCTGAGAGTGACCGGCG	FERMT2	47.69	175.68	47.69	175.68	6.7809	TRUE
SPIN4_60771_GCGCTAAAACTCTCTTATCG	SPIN4	22.323	100.39	22.323	100.39	6.7796	TRUE
PDE6D_13539_CAAGAAAATCCTCAAGTGCA	PDE6D	22.323	100.39	22.323	100.39	6.7796	TRUE
CDCA8_41702_GCAGGATCTCGATGTTGTAG	CDCA8	17.25	83.321	17.25	83.321	6.7793	TRUE
MCAT_36106_GTGATGTAGTTTCTCGACAG	MCAT	41.602	158.61	41.602	158.61	6.7781	TRUE
MTERF4_59889_ATAGGCAGTTTCAATAACTG	MTERF4	68.998	231.89	68.998	231.89	6.775	TRUE
ZNF813_59014_CCATCGTAGATGTCACACTG	ZNF813	27.396	116.45	27.396	116.45	6.7717	TRUE
DHH_37405_CCGCAACCACGTCCACGTGT	DHH	40.587	155.6	40.587	155.6	6.7707	TRUE
LRRC45_64865_AAGATGCAGACAGAGCCTGG	LRRC45	46.675	172.67	46.675	172.67	6.7697	TRUE
CXCR4_21001_ACACCGAGGAAATGGGCTCA	CXCR4	2122.7	535.06	2122.7	535.06	6.7641	FALSE
MIPEP_11504_TGCCATTTCACTATCCGTGG	MIPEP	39.572	152.59	39.572	152.59	6.764	TRUE
HSPA14_38065_AGAAGCTAGATACTGTGCTA	HSPA14	75.086	246.95	75.086	246.95	6.7619	TRUE
GPC1_7464_TATTGCCGAAATGTGCTCAA	GPC1	45.661	169.65	45.661	169.65	6.7588	TRUE
UXS1_50783_CCTCAAAGTGAGGATTACTG	UXS1	62.91	215.83	62.91	215.83	6.7577	TRUE
HBD_8202_CCTGTGGGGCAAAGTGAACG	HBD	67.984	228.88	67.984	228.88	6.7574	TRUE
ZNHIT3_24494_GCACGCGGCAGGCTGGACAG	ZNHIT3	23.338	103.4	23.338	103.4	6.7556	TRUE
AMPD2_743_TGCCAAATACAACCCTATTG	AMPD2	29.426	122.47	29.426	122.47	6.7543	TRUE
LOC554223_73565_GGGAAGAATCGGAGTCCCGG	LOC554223	29.426	122.47	29.426	122.47	6.7543	TRUE
C7orf26_48767_AAAGTGATGAGAATCAACCT	C7orf26	59.866	207.8	59.866	207.8	6.7535	TRUE
METAP2_29768_GTAAAAGATGCTACTAACAC	METAP2	14.206	72.279	14.206	72.279	6.753	TRUE
FER_6213_CAGAACATGTATCGATTCGA	FER	14.206	72.279	14.206	72.279	6.753	TRUE
FCRL5_52075_AACCCCAGACAATATCCTTG	FCRL5	105.53	320.23	105.53	320.23	6.7522	TRUE
C21orf140_76362_ATGCACAATACACCAAGTTG	C21orf140	70.013	233.9	70.013	233.9	6.7513	TRUE
OR51A7_58172_GGGGATGGAGAACCAAATGT	OR51A7	88.277	279.08	88.277	279.08	6.7489	TRUE
TDP1_43331_AAACTGACCTACGACAGGCC	TDP1	30.44	125.48	30.44	125.48	6.7488	TRUE
GOLGA7_37890_CATGGAAACTCATTATGAGA	GOLGA7	36.528	143.55	36.528	143.55	6.7487	TRUE
RIC1_45946_GGAAGACCGAATATGCCCTG	RIC1	44.646	166.64	44.646	166.64	6.7483	TRUE
AARS_34_GGAGGCCAGATCTATGACGA	AARS	5.0734	35.135	5.0734	35.135	6.7441	TRUE
HSD17B12_37951_ATGACACAATTGGTACTGCC	HSD17B12	32.47	131.51	32.47	131.51	6.7432	TRUE
TUBA4A_19718_GCTCGATGTCTAGGTTGCGG	TUBA4A	61.895	212.82	61.895	212.82	6.741	TRUE
CCDC51_49721_TCAGCTCCTGTAGTCGCACA	CCDC51	43.631	163.63	43.631	163.63	6.7384	TRUE
GRSF1_7841_CTGGAGGCCACGCGTCTGGG	GRSF1	24.352	106.41	24.352	106.41	6.7356	TRUE
MCM7_11253_AAGCCCAACTACTTACTGCG	MCM7	1.0147	12.046	1.0147	12.046	6.7334	TRUE
SPC24_61879_GCTGGGCGCCAACCGCGCGG	SPC24	1.0147	12.046	1.0147	12.046	6.7334	TRUE
FAAH_5996_TCTCATAGTACCCCACACGC	FAAH	0	12.046	1.0147	12.046	6.7334	TRUE
CTAGE15_73099_TCTCCAGCTGTTCAGTGGCA	CTAGE15	1.0147	12.046	1.0147	12.046	6.7334	TRUE
WASH1_75586_GGTGGTGTTGAAGAGCAGCA	WASH1	1.0147	12.046	1.0147	12.046	6.7334	TRUE
CHMP6_49488_CCTTGTCCTGCTCCGTGACG	CHMP6	1.0147	12.046	1.0147	12.046	6.7334	TRUE
POLR1A_33986_TATCAAACACAATATTGACG	POLR1A	0	12.046	1.0147	12.046	6.7334	TRUE
HGC6.3_75154_TCTCCTCCCCACACACTGCA	HGC6.3	0	12.046	1.0147	12.046	6.7334	TRUE
RPS4X_16499_TGTACATCGTATTACACCTG	RPS4X	0	12.046	1.0147	12.046	6.7334	TRUE
POLD2_14342_GTTGCCAGCGAGGATAACCC	POLD2	1.0147	12.046	1.0147	12.046	6.7334	TRUE
LAMTOR3_22564_TCTTGTATAAAAAGTTACCA	LAMTOR3	0	12.046	1.0147	12.046	6.7334	TRUE
ECD_30749_GGATAATACACAATTCCCCA	ECD	1.0147	12.046	1.0147	12.046	6.7334	TRUE
COX18_68179_TCTCCGGAATTTAAGCACGG	COX18	1.0147	12.046	1.0147	12.046	6.7334	TRUE
HIVEP3_46726_GTGGCGAGATGTACCCACAT	HIVEP3	0	12.046	1.0147	12.046	6.7334	TRUE
ZWINT_30209_CACCTACAGGGAGCACGTAG	ZWINT	63.925	217.84	63.925	217.84	6.7306	TRUE
NBPF15_67927_TACGAGGCCAACATTTCAGG	NBPF15	4.0587	30.116	4.0587	30.116	6.7296	TRUE
VPS33B_34920_CATTGGCAATTCGATCCAAA	VPS33B	4.0587	30.116	4.0587	30.116	6.7296	TRUE
MCUR1_47178_GTCTTCCAGTAAGCACACTA	MCUR1	16.235	79.306	16.235	79.306	6.7295	TRUE
SLC22A8_24655_GGACACCAGAGTCCATACGC	SLC22A8	16.235	79.306	16.235	79.306	6.7295	TRUE
IDH2_9141_ACTTCGACAAGAATAAGATC	IDH2	75.086	245.95	75.086	245.95	6.7224	TRUE
INIP_46581_GCATATTGCAGCCCAACAGA	INIP	25.367	109.42	25.367	109.42	6.7192	TRUE
PRND_33358_CGAGGGCAACAGGTACTACG	PRND	25.367	109.42	25.367	109.42	6.7192	TRUE
PGLS_33727_CAGCAGGTCGAAAACCGGGA	PGLS	21.308	96.371	21.308	96.371	6.7184	TRUE
TRAPPC4_38698_TGGACACCGGGTAATTAGCA	TRAPPC4	21.308	96.371	21.308	96.371	6.7184	TRUE
AP3S2_27473_CCACACAAAATACAAAGTAG	AP3S2	7.1028	44.17	7.1028	44.17	6.7173	TRUE
C11orf57_41965_GATCAGCAAGATATTACCAA	C11orf57	13.191	68.263	13.191	68.263	6.7167	TRUE
CCDC8_52742_GGGGTATCATCGGCGCCAGA	CCDC8	46.675	171.66	46.675	171.66	6.7157	TRUE
NAA25_50613_TGTAACGATGAGTACAAACT	NAA25	67.984	227.88	67.984	227.88	6.7152	TRUE
DNLZ_74714_CCAGCTCGTCTACACCTGCA	DNLZ	50.734	182.7	50.734	182.7	6.7146	TRUE
CXCR4_21003_TCTTCTGGTAACCCATGACC	CXCR4	1211.5	130.5	1211.5	130.5	6.7071	FALSE
DEFB103A_72774_CTGGAACAGGCACCAAAAAC	DEFB103A	123.79	360.39	123.79	360.39	6.6969	TRUE
TXNDC15_49894_GGCAGAAAAGCGGCACCACG	TXNDC15	184.67	492.9	184.67	492.9	6.6967	TRUE
SPICE1_62637_AAATAGGACTAATTCCAACC	SPICE1	52.763	187.72	52.763	187.72	6.6927	TRUE
DOK1_4970_AGGATCCCAATTCTGGGTAA	DOK1	117.7	346.33	117.7	346.33	6.6904	TRUE
PHKA2_13865_CACAGAAAGTATGTCCCGCG	PHKA2	28.411	118.46	28.411	118.46	6.6873	TRUE
MPHOSPH9_27320_GGAGGTTCAAGATCTAAACA	MPHOSPH9	28.411	118.46	28.411	118.46	6.6873	TRUE
ARHGAP11B_55149_AGTCCCGCAATATCACAAGG	ARHGAP11B	12.176	64.248	12.176	64.248	6.6859	TRUE
NHP2_42915_CAAATGCATCAAGAAAGGTG	NHP2	12.176	64.248	12.176	64.248	6.6859	TRUE
NR2F2_19030_GTGTGCGGAGACAAGTCGAG	NR2F2	15.22	75.29	15.22	75.29	6.6816	TRUE
FBXO2_34799_ACCCCCTTCTCCTTACTCAA	FBXO2	15.22	75.29	15.22	75.29	6.6816	TRUE
EIF3H_22623_TCTGATCAATGTCCTAATGT	EIF3H	15.22	75.29	15.22	75.29	6.6816	TRUE
C20orf195_48745_TGGCACTGACATCAGACACC	C20orf195	29.426	121.47	29.426	121.47	6.6814	TRUE
RPL21_16371_GCACCCGATATATGTTCTCT	RPL21	65.954	221.85	65.954	221.85	6.6791	TRUE
COPE_30736_CTACCAGCAGTGCATAAACG	COPE	17.25	82.317	17.25	82.317	6.6763	TRUE
SIX4_39495_CGAGAGCCACAGCTTCGAGT	SIX4	33.484	133.51	33.484	133.51	6.6757	TRUE
CALY_37293_GCTGAACTGCAGCCACCCAG	CALY	32.47	130.5	32.47	130.5	6.6748	TRUE
ZP1_31223_AAGTTCTTCTCACGATGCAG	ZP1	47.69	173.67	47.69	173.67	6.6746	TRUE
CHRNG_3266_GCGAGACTACGAAGGCCTGT	CHRNG	93.35	289.11	93.35	289.11	6.6744	TRUE
OMP_13033_AGGCGGTACACAGACTCCGC	OMP	54.793	192.74	54.793	192.74	6.6739	TRUE
MAOB_11099_GTCCAACATAGGATCCTCCA	MAOB	170.47	461.78	170.47	461.78	6.6737	TRUE
BRD2_16202_ACCACTCTCTCTACGCATAG	BRD2	23.338	102.39	23.338	102.39	6.6709	TRUE
BOLA2_73550_GCTGGAACGGCAGCCCAGCA	BOLA2	23.338	102.39	23.338	102.39	6.6709	TRUE
MRPL38_48319_CAGATGCTGAGTACCTCCAC	MRPL38	8.1174	48.186	8.1174	48.186	6.669	TRUE
MGAT2_11430_CTCCTTCGGCCATTATAGAG	MGAT2	120.75	352.36	120.75	352.36	6.6643	TRUE
NACA2_69408_GAGTGAAAAGAGGGCACGGA	NACA2	50.734	181.7	50.734	181.7	6.6635	TRUE
ZNF155_20730_ACAGGACAGAAACCTTCCCA	ZNF155	11.161	60.232	11.161	60.232	6.6624	TRUE
CDC26_66207_TAGCAGTGATCCCAAGAGCC	CDC26	46.675	170.66	46.675	170.66	6.6618	TRUE
NUDT21_29957_CAGAGCTGTCCTTCTCGTAG	NUDT21	20.294	92.356	20.294	92.356	6.6567	TRUE
MLLT10_21196_TTCAAGTACCCACTGGACCG	MLLT10	61.895	210.81	61.895	210.81	6.6513	TRUE
MBD3L2_58999_CCATACTCACCAGAACAGGC	MBD3L2	9.1321	52.201	9.1321	52.201	6.6491	TRUE
TRIM64_58232_GCCCAACTTCAACACCAATG	TRIM64	9.1321	52.201	9.1321	52.201	6.6491	TRUE
PTPN11_15443_GATTACTATGACCTGTATGG	PTPN11	9.1321	52.201	9.1321	52.201	6.6491	TRUE
CCDC97_55404_ATGTACTGCTCATATAGCAG	CCDC97	58.851	202.78	58.851	202.78	6.6447	TRUE
HUS1_9066_GATTTATTTAGAGCTAACAT	HUS1	39.572	150.58	39.572	150.58	6.6438	TRUE
ST8SIA4_21054_ATTCTGTTAGACAGTGAATG	ST8SIA4	52.763	186.72	52.763	186.72	6.6429	TRUE
WDR41_42100_AATAACTGTTCTATCAGCAG	WDR41	25.367	108.42	25.367	108.42	6.6389	TRUE
PHB_13841_CCACAATGTCCTGCACTCCA	PHB	14.206	71.275	14.206	71.275	6.6362	TRUE
FRAS1_50778_TTCCATGACTATATTCTACG	FRAS1	14.206	71.275	14.206	71.275	6.6362	TRUE
TRUB2_35367_GAGCATTGTACATATCGGTG	TRUB2	38.558	147.57	38.558	147.57	6.6358	TRUE
FAM76B_61219_CCTTTCGAGGAGCTCTCCCA	FAM76B	48.705	175.68	48.705	175.68	6.6352	TRUE
F12_5983_TACCACAAATGTACCCACAA	F12	60.881	207.8	60.881	207.8	6.6336	TRUE
WDR5B_40234_TGAGACTGTAAAAATATGGG	WDR5B	18.264	85.329	18.264	85.329	6.6318	TRUE
SLC16A7_24145_ATGGAGCCAAGAATATAATG	SLC16A7	108.57	323.25	108.57	323.25	6.6257	TRUE
DENND3_31155_ATTTATCAGAACTAAACCGT	DENND3	62.91	212.82	62.91	212.82	6.6246	TRUE
ZBTB45_54348_CTGTATGCGAAGCACTGACG	ZBTB45	16.235	78.302	16.235	78.302	6.6224	TRUE
FAM168B_59765_CGTCATCCACCACACCACGG	FAM168B	16.235	78.302	16.235	78.302	6.6224	TRUE
ADGRL4_47432_ATTTACATTAAGTCATCGAA	ADGRL4	16.235	78.302	16.235	78.302	6.6224	TRUE
MED21_24760_GGATCGGCTCACGCAGCTTC	MED21	27.396	114.44	27.396	114.44	6.619	TRUE
UQCRC1_20024_GGGCCTTGTAATGTGTGCTG	UQCRC1	95.38	292.13	95.38	292.13	6.6135	TRUE
TASP1_42814_TCAGGCACTTTGGACACGGT	TASP1	28.411	117.45	28.411	117.45	6.6127	TRUE
RCVRN_15961_AGCTTCGATTCCAACCTCGA	RCVRN	34.499	135.52	34.499	135.52	6.6121	TRUE
TAS2R50_67016_GAAATGGTTGGTTACAACCC	TAS2R50	123.79	357.38	123.79	357.38	6.6116	TRUE
TDP2_39054_TTCATTGGTTAGGTCAACAC	TDP2	29.426	120.46	29.426	120.46	6.6086	TRUE
FABP5_6015_TGGCGCCTGGTGGACAGCAA	FABP5	6.0881	39.151	6.0881	39.151	6.6082	TRUE
GGPS1_24879_GACAACTCAAAACTCCGACG	GGPS1	6.0881	39.151	6.0881	39.151	6.6082	TRUE
FAU_6102_CCAGGAGCTACACACCTTCG	FAU	101.47	306.18	101.47	306.18	6.6064	TRUE
PDS5A_32209_TGCTACTACAGATTTCATTG	PDS5A	31.455	126.49	31.455	126.49	6.6056	TRUE
SAP130_49348_AGCCAGACTACCCTGCCGAG	SAP130	22.323	98.379	22.323	98.379	6.6052	TRUE
PARVG_47365_CCTGCCACCCACTTCCCGGA	PARVG	124.81	359.38	124.81	359.38	6.604	TRUE
ATXN7_16851_TAATGTGATTGAAATGCCTG	ATXN7	124.81	359.38	124.81	359.38	6.604	TRUE
DPY30_53964_CGGTCTCACAGACAACGTTG	DPY30	19.279	88.34	19.279	88.34	6.5947	TRUE
COPS4_37937_TCCTCAAATGAAATGACTCT	COPS4	13.191	67.259	13.191	67.259	6.5943	TRUE
ARV1_48106_TTTGTGAAGCATACCTGAGG	ARV1	13.191	67.259	13.191	67.259	6.5943	TRUE
TFAM_19002_ATATCAAGATGCTTATAGGG	TFAM	40.587	152.59	40.587	152.59	6.5934	TRUE
LARP1B_41668_CTCGACCTCTAAAGGAACCT	LARP1B	65.954	219.85	65.954	219.85	6.593	TRUE
NDUFAF2_56057_AGAAGTAGACTATGAAGCAG	NDUFAF2	82.189	260	82.189	260	6.5923	TRUE
CBFA2T2_23992_TTTCTAATAGGTCTAAATGG	CBFA2T2	23.338	101.39	23.338	101.39	6.5862	TRUE
C19orf40_55848_TTGTAGTCGTTGAAAAAACC	C19orf40	39.572	149.58	39.572	149.58	6.5837	TRUE
ZBED5_46553_TCTTTGCAAAGTAATGCTAC	ZBED5	48.705	174.67	48.705	174.67	6.5827	TRUE
HTATIP2_28462_CCTTGCCTAGAATCAAGAAG	HTATIP2	48.705	174.67	48.705	174.67	6.5827	TRUE
CRLS1_40388_GGAACCACTGTTCGGGCGCG	CRLS1	178.58	474.83	178.58	474.83	6.5809	TRUE
NR5A1_6623_GGGGCCCCAAAGTCGCCCAG	NR5A1	158.29	431.66	158.29	431.66	6.5775	TRUE
RBFA_50180_CTGGAAATAGCGCAGCATCG	RBFA	38.558	146.56	38.558	146.56	6.5747	TRUE
NHS_12608_TTGCTCTGTCACGAAAACAC	NHS	17.25	81.313	17.25	81.313	6.5733	TRUE
SCAI_68395_GCGATTCGATGTGATAACAA	SCAI	24.352	104.4	24.352	104.4	6.5708	TRUE
MTO1_33807_AGCCGAACAGAAGGTTACAT	MTO1	59.866	203.79	59.866	203.79	6.5702	TRUE
PPP2R3A_14633_ACAACATCTTCATATTTAGG	PPP2R3A	59.866	203.79	59.866	203.79	6.5702	TRUE
ALG10B_61297_CAAGACTCTCTGGATACTTG	ALG10B	15.22	74.286	15.22	74.286	6.57	TRUE
ANKRD13A_55073_GGAAAGGTCGAAGCGTTCGG	ANKRD13A	15.22	74.286	15.22	74.286	6.57	TRUE
NUP153_26612_GGAAAAGTTCAAGAAACCCG	NUP153	66.969	221.85	66.969	221.85	6.5694	TRUE
HPS1_8814_AGGTTGATGCCCTGCCACAG	HPS1	47.69	171.66	47.69	171.66	6.5682	TRUE
CCDC166_75258_GGAAGCGCCGCTTCACGCGG	CCDC166	77.116	246.95	77.116	246.95	6.566	TRUE
CXCL10_9615_CGTGGACAAAATTGGCTTGC	CXCL10	86.248	269.04	86.248	269.04	6.5653	TRUE
OR4X2_58196_TGTCCTTGTAGGAATAGCAT	OR4X2	61.895	208.8	61.895	208.8	6.5616	TRUE
LYST_3203_AGGCTCTCGAGAGATATACA	LYST	36.528	140.54	36.528	140.54	6.5588	TRUE
KRT18_10376_TGTCAATCTGCAGAACGATG	KRT18	36.528	140.54	36.528	140.54	6.5588	TRUE
PRMT7_40072_TAGAATGTAAAATACTACCA	PRMT7	12.176	63.244	12.176	63.244	6.557	TRUE
CDC5L_2789_AATTGCACGTCAAACTGCCG	CDC5L	87.262	271.04	87.262	271.04	6.5503	TRUE
SSX2IP_57926_GCGTGAATATAATAAACTGA	SSX2IP	26.382	110.43	26.382	110.43	6.5494	TRUE
EDC4_33399_AGAACCGAGAGTTAAAGATG	EDC4	120.75	348.34	120.75	348.34	6.5488	TRUE
PAMR1_34000_CCATGCTAAAATTGGCACCG	PAMR1	98.424	297.15	98.424	297.15	6.5431	TRUE
UQCRQ_35542_GGATAGGCGCGCTGCTCGAA	UQCRQ	33.484	131.51	33.484	131.51	6.5417	TRUE
ILDR1_68481_AAGTTCGCATAGTGGCCCAG	ILDR1	45.661	165.64	45.661	165.64	6.5399	TRUE
GPR137_44426_TCCCGAGTACTTACAAGCCT	GPR137	28.411	116.45	28.411	116.45	6.5382	TRUE
MRPS34_48578_TGGACTACGAGACCTTGACG	MRPS34	32.47	128.5	32.47	128.5	6.5381	TRUE
RHOXF2_53754_TTGAGAATAGAAGAGCCAAA	RHOXF2	30.44	122.47	30.44	122.47	6.535	TRUE
FFAR3_7627_TCTACGTCATAGAATTCTCA	FFAR3	18.264	84.325	18.264	84.325	6.5325	TRUE
SUSD2_44125_GCTGACCTGAGCCGTACCGG	SUSD2	18.264	84.325	18.264	84.325	6.5325	TRUE
GNG5_7368_TTGTTATGTATAGGTTTCCC	GNG5	64.939	215.83	64.939	215.83	6.5306	TRUE
HNRNPUL2_65695_TGATCCAGAATGCCACACCT	HNRNPUL2	79.145	250.97	79.145	250.97	6.5303	TRUE
COPS8_29549_CAACCATCAACGCTCACCAG	COPS8	44.646	162.63	44.646	162.63	6.5262	TRUE
VPS16_47860_CCTGGTGCCTGAGCTCGATG	VPS16	11.161	59.228	11.161	59.228	6.5261	TRUE
CLN5_3412_TGTTCAACCAAATGGCAAAG	CLN5	11.161	59.228	11.161	59.228	6.5261	TRUE
L3MBTL4_55740_ATAATTACCGTGACTCAAAG	L3MBTL4	11.161	59.228	11.161	59.228	6.5261	TRUE
C16orf87_70951_CCCCGAGTGCGACCAACAGG	C16orf87	71.028	230.89	71.028	230.89	6.5235	TRUE
ANKRD17_34475_AGTGCTTGAACTGGTACACG	ANKRD17	89.292	275.06	89.292	275.06	6.5217	TRUE
VHL_20145_CATACGGGCAGCACGACGCG	VHL	14.206	70.271	14.206	70.271	6.5195	TRUE
TOPBP1_30034_GGTGTATCCAGGTGTAACGA	TOPBP1	22.323	97.375	22.323	97.375	6.5181	TRUE
CLDN6_23774_AAGGAGGGCGATGACACAGA	CLDN6	16.235	77.298	16.235	77.298	6.5153	TRUE
VSIG8_71942_CAGGACAAGAGGATCAACCA	VSIG8	43.631	159.62	43.631	159.62	6.5129	TRUE
WNK1_48452_GCCGTGGGAATGTCTAACGA	WNK1	3.044	24.093	3.044	24.093	6.5123	TRUE
METTL16_48841_GTATTAACAGAACTAGGCGG	METTL16	3.044	24.093	3.044	24.093	6.5123	TRUE
VARS_20083_GTGGGTCAGTTACGCCGACA	VARS	3.044	24.093	3.044	24.093	6.5123	TRUE
CCNA2_2480_GTGGACTGGTTAGTTGAAGT	CCNA2	3.044	24.093	3.044	24.093	6.5123	TRUE
PGA3_73847_TACTTCGGCACTATCGGCAT	PGA3	101.47	303.17	101.47	303.17	6.5092	TRUE
GTF2IRD1_25244_TGGGGACTCCATAAGTGCAG	GTF2IRD1	130.89	369.42	130.89	369.42	6.5073	TRUE
SEC23A_28246_CCACTTACTCAAGCAACACG	SEC23A	10.147	55.213	10.147	55.213	6.504	TRUE
B3GAT3_34787_CCAGAGCCCATACCTGGCAT	B3GAT3	10.147	55.213	10.147	55.213	6.504	TRUE
COQ6_37500_GGTGCAGATGGTCACAACTC	COQ6	72.042	232.9	72.042	232.9	6.5032	TRUE
PRKRIR_14955_TCAGCCTCATGTCCATCCAG	PRKRIR	8.1174	47.182	8.1174	47.182	6.5019	TRUE
DDX60_42752_GCTGAAGGAGAGCGACGACG	DDX60	8.1174	47.182	8.1174	47.182	6.5019	TRUE
GJA8_7159_CGAGAACGTCTGCTACGACG	GJA8	46.675	167.65	46.675	167.65	6.5	TRUE
MSH6_7917_AAGGCGAAGAACCTCAACGG	MSH6	19.279	87.337	19.279	87.337	6.4989	TRUE
HN1L_55657_GGCACACCCAAACAAACCCA	HN1L	60.881	204.79	60.881	204.79	6.4977	TRUE
ASPN_40695_AAGTGAAGCTCCAATAAAGT	ASPN	148.14	406.57	148.14	406.57	6.4963	TRUE
CCAR1_43241_GGGTCTGGTCCATCCAACGA	CCAR1	36.528	139.54	36.528	139.54	6.4955	TRUE
LRP12_36932_TAGTTGCAGCGATCAGAACG	LRP12	1867	468.81	1867	468.81	6.4926	FALSE
43715_2795_TTACCTTCAGCAACACCCCA	SEPTIN7	24.352	103.4	24.352	103.4	6.4884	TRUE
NOB1_36307_AGCCCTTACCGGAATACGTG	NOB1	24.352	103.4	24.352	103.4	6.4884	TRUE
EHF_34981_TGGTACTTGGTCCAGTACTG	EHF	41.602	153.59	41.602	153.59	6.4873	TRUE
PAX7_13347_CGAACTTGATTCTGAGCACG	PAX7	89.292	274.06	89.292	274.06	6.4865	TRUE
SPATS2_48468_TAGTTTAATGGATCGAGAAG	SPATS2	125.82	357.38	125.82	357.38	6.4842	TRUE
XPR1_24201_CCCTTGATAAGAATCTATCG	XPR1	25.367	106.41	25.367	106.41	6.4784	TRUE
DOT1L_53613_GGGAGCGAATCGCCAACACG	DOT1L	25.367	106.41	25.367	106.41	6.4784	TRUE
HHIP_47708_CCATGAGCAAACACTTCGGG	HHIP	48.705	172.67	48.705	172.67	6.4778	TRUE
C9orf62_63088_GGCTGAGGAACAGCCTCACA	C9orf62	159.3	429.66	159.3	429.66	6.4773	TRUE
MTHFD2L_73041_ACTAAAATTATACTGAGGTG	MTHFD2L	33.484	130.5	33.484	130.5	6.4747	TRUE
FAM149B1_68514_ATAACTCACACCATATCCCC	FAM149B1	20.294	90.348	20.294	90.348	6.4713	TRUE
PPA2_35491_AGGCGGTAATTCTGCGAGCA	PPA2	26.382	109.42	26.382	109.42	6.4712	TRUE
MKLN1_11519_TGTGCATTGATATTCAACGG	MKLN1	44.646	161.62	44.646	161.62	6.4707	TRUE
RPS6_16509_ACTGTAGTATCAGTCAGTCC	RPS6	44.646	161.62	44.646	161.62	6.4707	TRUE
CEP170B_67447_GTTATCTAGGAAACCGCTTG	CEP170B	161.33	433.67	161.33	433.67	6.4705	TRUE
PPIAL4C_74359_AGGTTCTGGCATCTTGTCCA	PPIAL4C	4.0587	29.112	4.0587	29.112	6.4704	TRUE
TAF2_18636_TCCTGGAACTCAGAAATACG	TAF2	4.0587	29.112	4.0587	29.112	6.4704	TRUE
EXOC6B_32169_GTCTTGCAACAACCCAGAAT	EXOC6B	4.0587	29.112	4.0587	29.112	6.4704	TRUE
DNAJC9_32172_GCCCAGCACCCGGTAAAGGT	DNAJC9	4.0587	29.112	4.0587	29.112	6.4704	TRUE
DDX51_68559_GTAACCAGGGAGACTCTCAG	DDX51	4.0587	29.112	4.0587	29.112	6.4704	TRUE
SNW1_31296_CCTTTCCGGTATCCGTACGG	SNW1	4.0587	29.112	4.0587	29.112	6.4704	TRUE
RASSF6_63918_CTCATTAATGAAGATCCAAG	RASSF6	4.0587	29.112	4.0587	29.112	6.4704	TRUE
TSGA13_57374_CCACATCCAAGCGAGAACAA	TSGA13	17.25	80.309	17.25	80.309	6.4703	TRUE
DDA1_48714_TCAGACGGGTACTCGCGGGT	DDA1	17.25	80.309	17.25	80.309	6.4703	TRUE
PHKA2_13867_CAGTAGACCGAGTTCCTATG	PHKA2	132.92	372.44	132.92	372.44	6.4681	TRUE
COX11_3750_GACAGCGGCCACGTAAGTGA	COX11	27.396	112.43	27.396	112.43	6.4664	TRUE
NCDN_31893_TAGATGCCAAAACTCGGCGG	NCDN	27.396	112.43	27.396	112.43	6.4664	TRUE
AHCY_539_GATGATGTCAATACAGCCTG	AHCY	31.455	124.48	31.455	124.48	6.466	TRUE
ACTR1A_27071_GAAGGTCTCGAAGAAAACTT	ACTR1A	31.455	124.48	31.455	124.48	6.466	TRUE
CXCL9_11495_TAAGGTCTTTCAAGGATTGT	CXCL9	29.426	118.46	29.426	118.46	6.4628	TRUE
TADA2B_56566_ATCTCGTAATCATCCCGCAG	TADA2B	67.984	221.85	67.984	221.85	6.4623	TRUE
GOLGA8N_73827_CAGCAAAGCACATACAGAGT	GOLGA8N	15.22	73.282	15.22	73.282	6.4583	TRUE
NFYC_12581_ACACAGAAGATAACAAGCGC	NFYC	15.22	73.282	15.22	73.282	6.4583	TRUE
SUPT20H_42706_TGATAACCACAAATGGACCC	SUPT20H	79.145	248.96	79.145	248.96	6.454	TRUE
ITPRIPL2_63488_GCGCACGTGAGCCGGATCGT	ITPRIPL2	38.558	144.56	38.558	144.56	6.4525	TRUE
PFDN5_13729_AAGGATACAGAACTCGTCAG	PFDN5	52.763	182.7	52.763	182.7	6.4437	TRUE
CKS1B_3310_CAGACATGTCATGCTGCCCA	CKS1B	49.719	174.67	49.719	174.67	6.4422	TRUE
UBQLN3_37254_TGGGCATATTCTTAACAACC	UBQLN3	18.264	83.321	18.264	83.321	6.4333	TRUE
CNKSR2_31045_AGAGAATAAAATTCTTCACG	CNKSR2	18.264	83.321	18.264	83.321	6.4333	TRUE
DNAJB9_11274_CCCTGACAAAAATAAGAGCC	DNAJB9	18.264	83.321	18.264	83.321	6.4333	TRUE
MPLKIP_60451_GAATTGCTGCTGGGACCCCG	MPLKIP	36.528	138.53	36.528	138.53	6.4322	TRUE
MRPS18A_41787_CAGTTCATCCGGCCTCATGG	MRPS18A	12.176	62.24	12.176	62.24	6.4281	TRUE
DGKA_4491_GATTGACAAAGACGAGAAGT	DGKA	12.176	62.24	12.176	62.24	6.4281	TRUE
IP6K1_26038_CAGTGGCAGTGACCACAAGG	IP6K1	76.101	240.93	76.101	240.93	6.4281	TRUE
LARS2_32680_CCAGCCACAGACTCCTACAT	LARS2	63.925	210.81	63.925	210.81	6.4233	TRUE
ARHGAP20_45871_ATACCTTAGGAGAACAACAT	ARHGAP20	70.013	225.87	70.013	225.87	6.4205	TRUE
KLRD1_10239_CCCAACATAGAACTCCAGAA	KLRD1	23.338	99.383	23.338	99.383	6.4168	TRUE
TPX2_31338_GTAGTAAGTGTTGTCAACTG	TPX2	23.338	99.383	23.338	99.383	6.4168	TRUE
TMEM106B_40376_GGAACAGGAAGAATTCCTAG	TMEM106B	23.338	99.383	23.338	99.383	6.4168	TRUE
CAMKK2_28786_TGTTCGAACTGGTCAACCAA	CAMKK2	34.499	132.51	34.499	132.51	6.415	TRUE
LARS_38928_TGGCTATGTGGCCGGAACAA	LARS	16.235	76.294	16.235	76.294	6.4082	TRUE
SAMD15_63424_TAGAGGAGGAGACTGAACCG	SAMD15	16.235	76.294	16.235	76.294	6.4082	TRUE
USP54_63281_AAGGTTTACCTAAAGCACCA	USP54	16.235	76.294	16.235	76.294	6.4082	TRUE
RRP1_22349_GCTGACCAAAGTGGGCGCCG	RRP1	6.0881	38.147	6.0881	38.147	6.4076	TRUE
ATIC_1311_GCACAAGTTTATAAATCCAG	ATIC	6.0881	38.147	6.0881	38.147	6.4076	TRUE
LOC113230_56968_TCTCCTCGCGTTCGCAGCTG	LOC113230	6.0881	38.147	6.0881	38.147	6.4076	TRUE
CENPM_48726_GGCTACTTACACCTTCAGCT	CENPM	6.0881	38.147	6.0881	38.147	6.4076	TRUE
MRPS26_48286_TTGACCCTCACAGGATAGCG	MRPS26	24.352	102.39	24.352	102.39	6.406	TRUE
ATG12_23993_CCTCCAGCAGCAATTGAAGT	ATG12	39.572	146.56	39.572	146.56	6.4035	TRUE
CPB1_3776_TTATGAGAAGTACAACAAGT	CPB1	14.206	69.267	14.206	69.267	6.4028	TRUE
NBPF11_64644_TGTTTGTTCTCTGCCAACTG	NBPF11	14.206	69.267	14.206	69.267	6.4028	TRUE
TMEM130_66068_GGAATAGTTATAATAGACCA	TMEM130	14.206	69.267	14.206	69.267	6.4028	TRUE
ADM_366_CTAGGAAGGCGAGCGAACCC	ADM	55.807	189.73	55.807	189.73	6.4017	TRUE
NKAIN1_49281_TGCAGGAAGTTGGCTAGGAT	NKAIN1	93.35	281.08	93.35	281.08	6.4006	TRUE
MUS81_50884_GCAGCGGCAGTGGGTACCGT	MUS81	43.631	157.61	43.631	157.61	6.4001	TRUE
PHOX2B_23430_CTACCCCGACATCTACACTC	PHOX2B	80.16	249.96	80.16	249.96	6.3997	TRUE
ZFP36L1_1878_AGGGGCAAAAGCCGATGGTG	ZFP36L1	25.367	105.41	25.367	105.41	6.3982	TRUE
COG3_52222_TTATTGAACAAATAGAACTG	COG3	25.367	105.41	25.367	105.41	6.3982	TRUE
SUMF2_33943_GCAGGTCAAGTTTACCCATG	SUMF2	31.455	123.48	31.455	123.48	6.3963	TRUE
C17orf75_47475_GGCAGTAATAACAACCAACT	C17orf75	26.382	108.42	26.382	108.42	6.393	TRUE
PRR32_75300_AGAGAGGCAGTAATAACGCA	PRR32	46.675	165.64	46.675	165.64	6.3921	TRUE
CWC27_27625_ACTGGAACAGAACTGAGATG	CWC27	29.426	117.45	29.426	117.45	6.3899	TRUE
MMP3_11595_TCTGGAGGGACAGGTTCCGT	MMP3	29.426	117.45	29.426	117.45	6.3899	TRUE
CST11_61047_GGCAGTAGAAAACTATGCGA	CST11	11.161	58.224	11.161	58.224	6.3898	TRUE
PHF12_46126_GTCGACATCATTCTGCTCAG	PHF12	11.161	58.224	11.161	58.224	6.3898	TRUE
SSBP1_18251_TCAGGACCCTGTCTTGAGAC	SSBP1	2.0294	18.07	2.0294	18.07	6.3896	TRUE
HARS_8170_GCACAAGAGACTATAGTCCC	HARS	2.0294	18.07	2.0294	18.07	6.3896	TRUE
TBCC_18743_TCCTAGCCGCTTACGACCTG	TBCC	2.0294	18.07	2.0294	18.07	6.3896	TRUE
NARS_12208_GGTGCGTTAGAAGGATATAG	NARS	2.0294	18.07	2.0294	18.07	6.3896	TRUE
PMPCA_32066_TAGCAAAGGCTTGGACACGG	PMPCA	2.0294	18.07	2.0294	18.07	6.3896	TRUE
GNB2L1_27959_CTTGCGTTGTGAGATCCCAG	GNB2L1	2.0294	18.07	2.0294	18.07	6.3896	TRUE
DYNC1H1_4918_CCAGGCGACGAAACGAGACA	DYNC1H1	2.0294	18.07	2.0294	18.07	6.3896	TRUE
FRMPD4_25873_AGAAAACACTGATGACGCGG	FRMPD4	42.617	154.6	42.617	154.6	6.3854	TRUE
FIBP_24056_TTGCTGAATATTGTCCACCA	FIBP	177.57	463.79	177.57	463.79	6.3822	TRUE
SLC39A9_42365_GACAACCAGACCCAGCGTGG	SLC39A9	20.294	89.344	20.294	89.344	6.3785	TRUE
TGFBR2_19110_ACCTACAGGAGTACCTGACG	TGFBR2	79.145	246.95	79.145	246.95	6.3777	TRUE
SMCHD1_32524_CACCTTATACCTGCTACAGT	SMCHD1	45.661	162.63	45.661	162.63	6.3758	TRUE
ZFY_20437_CAGTCAAAGGATGACCATCA	ZFY	51.749	178.69	51.749	178.69	6.3755	TRUE
MS4A10_69286_GGTTCTTGACTATAGAGGCC	MS4A10	48.705	170.66	48.705	170.66	6.3729	TRUE
CCL19_17016_GGGAAGTCCAGAGAACCAGC	CCL19	17.25	79.306	17.25	79.306	6.3673	TRUE
XRN1_39985_GATTCCAACTGTATCACACC	XRN1	17.25	79.306	17.25	79.306	6.3673	TRUE
BSCL2_35198_GGGCTGAGGTGGCTGACTGT	BSCL2	17.25	79.306	17.25	79.306	6.3673	TRUE
PTP4A3_30302_TTTGTAGCTCACCTCCACCG	PTP4A3	58.851	196.76	58.851	196.76	6.3666	TRUE
SYVN1_53625_GTATGGAAAATGTGGTTGCA	SYVN1	122.78	346.33	122.78	346.33	6.3623	TRUE
FAM186B_52842_TAAGAAATGGGAAAGACCGG	FAM186B	80.16	248.96	80.16	248.96	6.3619	TRUE
TBC1D22A_33672_CCTGAACGTATCCACTGGCT	TBC1D22A	80.16	248.96	80.16	248.96	6.3619	TRUE
ZRSR2_21452_TTCCCTAGGACTCTCACAGA	ZRSR2	71.028	226.87	71.028	226.87	6.3597	TRUE
RTKN_16654_CAACACACGCTACCATAAAG	RTKN	10.147	54.209	10.147	54.209	6.3591	TRUE
C1orf109_41120_CTCAAACCGCAGGTTCTGTG	C1orf109	40.587	148.57	40.587	148.57	6.357	TRUE
KLHDC1_58535_ACTATCTAAACCTAGACACC	KLHDC1	66.969	216.84	66.969	216.84	6.3565	TRUE
HELB_56352_TACTGAGCAAAGTCAACTAG	HELB	55.807	188.73	55.807	188.73	6.3537	TRUE
SPTLC1_28484_TTCCTGCTTACTCTAAAAGA	SPTLC1	7.1028	42.162	7.1028	42.162	6.3535	TRUE
TBC1D3H_75003_GTTCGTTGATACCTGGGCCA	TBC1D3H	7.1028	42.162	7.1028	42.162	6.3535	TRUE
PSMA1_15144_GACAGGTTTGGAAAATGTGA	PSMA1	7.1028	42.162	7.1028	42.162	6.3535	TRUE
STK33_48517_GGTCGGGGCAACTTTACAGA	STK33	13.191	65.251	13.191	65.251	6.3494	TRUE
DROSHA_36480_TCCTTAGGTACCAAAAACTG	DROSHA	15.22	72.279	15.22	72.279	6.3466	TRUE
COX6B1_3717_AAGGCAATGACCGCTAAAGG	COX6B1	15.22	72.279	15.22	72.279	6.3466	TRUE
RBM10_21461_CAAGTGACTAAACTCGACGA	RBM10	57.837	193.75	57.837	193.75	6.3464	TRUE
FMNL1_2069_CATGGAGAGCACAGACAACG	FMNL1	39.572	145.56	39.572	145.56	6.3434	TRUE
RFC3_16038_GCAGGCTTCACACATAAGCA	RFC3	9.1321	50.193	9.1321	50.193	6.3392	TRUE
SYS1_55341_TCAGTTCCGCAGCTACGTGT	SYS1	9.1321	50.193	9.1321	50.193	6.3392	TRUE
C14orf80_67449_ACAGTCATCTCGTCACCCAG	C14orf80	126.83	354.37	126.83	354.37	6.3377	TRUE
EIF3B_22602_AAGGCGATTATGTTACCACC	EIF3B	18.264	82.317	18.264	82.317	6.334	TRUE
PAPD7_29942_AGGAGGTGATTGACTACCGG	PAPD7	96.395	286.1	96.395	286.1	6.3327	TRUE
GADD45GIP1_55489_GGCACGCAGCCTACTAGGTG	GADD45GIP1	23.338	98.379	23.338	98.379	6.332	TRUE
PPCS_49730_GTGGTGTTGGTTACGTCAGG	PPCS	42.617	153.59	42.617	153.59	6.3282	TRUE
PABPC5_61064_TGAGACCACATAAGGCGGAA	PABPC5	42.617	153.59	42.617	153.59	6.3282	TRUE
DERL3_55802_GGTTGAAGTAGAGTTGAAAG	DERL3	51.749	177.68	51.749	177.68	6.3251	TRUE
HNRNPH3_8606_AGATAGCAGAAAATGCTCTG	HNRNPH3	107.56	311.2	107.56	311.2	6.3243	TRUE
RNF130_43486_TCCCTCCTAATATCAAACAG	RNF130	24.352	101.39	24.352	101.39	6.3236	TRUE
LUM_10875_GAAATTGAAAAGTGTACCAA	LUM	30.44	119.46	30.44	119.46	6.3211	TRUE
YAP1_28005_GATGAACCTTTACCAAAACG	YAP1	30.44	119.46	30.44	119.46	6.3211	TRUE
UCHL5_38641_GTTACTGAACTGTACCCACC	UCHL5	30.44	119.46	30.44	119.46	6.3211	TRUE
PPAP2C_22437_AGACCGGCTCTATTCTCGCT	PPAP2C	37.543	139.54	37.543	139.54	6.3177	TRUE
HOXD1_8750_ACGCCCGGGAAGTCGTACGC	HOXD1	37.543	139.54	37.543	139.54	6.3177	TRUE
NDUFS8_12389_CTCGAACGGGTAGTTGATGG	NDUFS8	37.543	139.54	37.543	139.54	6.3177	TRUE
ARHGEF5_21152_GGTGCCAGAAGAGAATAGGG	ARHGEF5	60.881	200.77	60.881	200.77	6.3164	TRUE
SPG20_31761_GGAGCTGAACTAAAAGACTG	SPG20	28.411	113.44	28.411	113.44	6.3145	TRUE
LURAP1L_68433_AAAGCCACCATTACCAGCAG	LURAP1L	28.411	113.44	28.411	113.44	6.3145	TRUE
SUPT20H_42704_GGATATTCTCTGATGCTCAG	SUPT20H	62.91	205.79	62.91	205.79	6.3141	TRUE
NDUFAF3_34077_CGGATGACGAGCTGTATCAG	NDUFAF3	27.396	110.43	27.396	110.43	6.3137	TRUE
BRI3BP_60926_CTGGGACAGGTTGGAGACTG	BRI3BP	27.396	110.43	27.396	110.43	6.3137	TRUE
PXDC1_65874_AGAGACCAGGCTTAATGAGG	PXDC1	250.63	606.34	250.63	606.34	6.3118	TRUE
TIPARP_34241_TGGATGGAGAGAGTATCCCG	TIPARP	89.292	269.04	89.292	269.04	6.3102	TRUE
SOD3_17941_AAGGCGTCGAGCTTGGCGCG	SOD3	50.734	174.67	50.734	174.67	6.306	TRUE
SKI_17399_CCAGGATTACACGGGCAAGG	SKI	36.528	136.53	36.528	136.53	6.3056	TRUE
ARHGDIB_1148_TGCCCCGGGACCAATCACCA	ARHGDIB	74.072	232.9	74.072	232.9	6.305	TRUE
ARID4B_39412_CAAAGATGATGACACAACTA	ARID4B	44.646	158.61	44.646	158.61	6.3041	TRUE
LONRF3_50097_GCAGTGCTACCCTCGTCCGG	LONRF3	44.646	158.61	44.646	158.61	6.3041	TRUE
TMEM92_63521_CAGGCCACAGATGCAAAAGA	TMEM92	99.439	292.13	99.439	292.13	6.3017	TRUE
TFB2M_47535_CTGGATTGCACTCCAGCAGT	TFB2M	16.235	75.29	16.235	75.29	6.3011	TRUE
LCE3C_70098_TGACTGTGCTCTAAGCTCCG	LCE3C	72.042	227.88	72.042	227.88	6.3002	TRUE
Non-Targeting-Control_77189_GTCGTCCGGGATTACAAAAT	Non-Targeting-Control	114.66	326.26	114.66	326.26	6.3	TRUE
DPH5_39142_TACAGTTAGGACTGAGGTGT	DPH5	12.176	61.236	12.176	61.236	6.2992	TRUE
RQCD1_23938_ATAACTTACCAATAACTCCA	RQCD1	5.0734	33.128	5.0734	33.128	6.2937	TRUE
C1QTNF7_57349_AGAGGTAAGACTGGACCGCT	C1QTNF7	61.895	202.78	61.895	202.78	6.2926	TRUE
SPIRE1_44542_TGATCGATAAGCTGCTCTAG	SPIRE1	149.16	400.54	149.16	400.54	6.2909	TRUE
RPS16_16575_ATCCGTGTCCGTGTAAAGGG	RPS16	14.206	68.263	14.206	68.263	6.286	TRUE
RCC2_43746_GCCAGGCACCCATATCTGTG	RCC2	34.499	130.5	34.499	130.5	6.2836	TRUE
CLSTN1_31110_TGGCCTTATCCAATTCCCCG	CLSTN1	56.822	189.73	56.822	189.73	6.2787	TRUE
CASP8_2359_GCCTGGACTACATTCCGCAA	CASP8	1389.1	280.08	1389.1	280.08	6.2785	FALSE
GNPDA2_60094_AAAGCTACCATTCTTATATG	GNPDA2	81.174	248.96	81.174	248.96	6.2716	TRUE
SLC7A2_17565_AAACGGAACAAGTATCTATG	SLC7A2	60.881	199.77	60.881	199.77	6.271	TRUE
FAM46A_42759_ATATCCCTGTCAAACAACAG	FAM46A	38.558	141.55	38.558	141.55	6.2692	TRUE
PLAGL2_14096_GGTCCCCATTACGTCCCGAG	PLAGL2	55.807	186.72	55.807	186.72	6.2578	TRUE
GATB_13672_TCCCATAGGTTCTCAACAGG	GATB	22.323	94.364	22.323	94.364	6.2565	TRUE
UROD_20039_CTGGGGTACAACAAGGATGT	UROD	37.543	138.53	37.543	138.53	6.2555	TRUE
DPM1_23061_CATGGAATGAAACATGCCAC	DPM1	108.57	311.2	108.57	311.2	6.2539	TRUE
CENPK_47382_TGAAATGGTACTGTCCACTA	CENPK	11.161	57.221	11.161	57.221	6.2535	TRUE
MIEF1_40013_GGTAGCCCCCTACTACACAG	MIEF1	11.161	57.221	11.161	57.221	6.2535	TRUE
PHF21A_38485_GCATTGTGATAGCTACTCCA	PHF21A	11.161	57.221	11.161	57.221	6.2535	TRUE
FBXW11_32355_AGACTATAGAATCTAACTGG	FBXW11	11.161	57.221	11.161	57.221	6.2535	TRUE
FGF6_6254_GCTAGCTGGAGAGATTGCCG	FGF6	132.92	364.4	132.92	364.4	6.2512	TRUE
UBTFL1_73703_AGAAATCTAGTGTCTCCAAG	UBTFL1	47.69	165.64	47.69	165.64	6.2491	TRUE
KATNB1_27691_GGACGAGCGCGAGTCCCGCG	KATNB1	23.338	97.375	23.338	97.375	6.2473	TRUE
RPL35A_16427_GCGGGGTCTCCGGAACCAAA	RPL35A	29.426	115.44	29.426	115.44	6.2442	TRUE
WDR83_53371_AACAGTAGTCTCTGCTCCGG	WDR83	24.352	100.39	24.352	100.39	6.2412	TRUE
ZEB1_18843_GAAGGACAAAAGCTTTGAAG	ZEB1	24.352	100.39	24.352	100.39	6.2412	TRUE
IFI44L_29695_CACATTCCAAATACTGACGG	IFI44L	24.352	100.39	24.352	100.39	6.2412	TRUE
NKTR_12632_TGCTAAAAGGGAAAAACCTG	NKTR	40.587	146.56	40.587	146.56	6.2388	TRUE
MANF_21033_AGCCACCAAAATCATCAATG	MANF	40.587	146.56	40.587	146.56	6.2388	TRUE
PPIAL4E_75067_GCTCTGAGCACTGGAGAGAA	PPIAL4E	25.367	103.4	25.367	103.4	6.2377	TRUE
GPR89A_74345_TGTGATTGGAGTGACTCTCA	GPR89A	27.396	109.42	27.396	109.42	6.2373	TRUE
SERPINC1_1292_GGGGAGCGGTAAATGCACAT	SERPINC1	49.719	170.66	49.719	170.66	6.2352	TRUE
RBM8A_26504_GTATGTCCCTTATAGAAGAG	RBM8A	15.22	71.275	15.22	71.275	6.235	TRUE
RRP1_22350_GGCAGACCATGAATCGCGAG	RRP1	18.264	81.313	18.264	81.313	6.2347	TRUE
TXNL1_24570_ACTTCCAAGAAAACAGCCTG	TXNL1	76.101	235.91	76.101	235.91	6.2323	TRUE
HIST1H4B_21764_GGAGACTCGTGGCGTTCTCA	HIST1H4B	58.851	193.75	58.851	193.75	6.2276	TRUE
MYBPHL_69528_TCCACCAGCTTAATACTCTG	MYBPHL	13.191	64.248	13.191	64.248	6.227	TRUE
DDX42_30765_CTATACCCTACTCACTCCCA	DDX42	13.191	64.248	13.191	64.248	6.227	TRUE
TAF10_18667_GGAGGGGGCCATATCTAACG	TAF10	13.191	64.248	13.191	64.248	6.227	TRUE
C16orf59_50853_AGGGCCAGAAACTAATGGAG	C16orf59	13.191	64.248	13.191	64.248	6.227	TRUE
TTC38_41339_ACCAATGACAAGAGTCTCGG	TTC38	51.749	175.68	51.749	175.68	6.2242	TRUE
PNO1_44519_ACAGACTTGTAAAGAAACCA	PNO1	39.572	143.55	39.572	143.55	6.2232	TRUE
TAOK1_45811_ATGATGGCAAAGTAGATGTG	TAOK1	1614.4	399.54	1614.4	399.54	6.2187	FALSE
CXCR4_21002_CATCTTTGCCAACGTCAGTG	CXCR4	1520	353.36	1520	353.36	6.218	FALSE
MAGED4_74604_GGTGGTCGCTAGCCACCGGG	MAGED4	34.499	129.5	34.499	129.5	6.2179	TRUE
OGT_22040_TGGCAATAGACACCTACAGG	OGT	10.147	53.205	10.147	53.205	6.2142	TRUE
SMC3_23944_TAGCAGGCAATAGTGAACAA	SMC3	10.147	53.205	10.147	53.205	6.2142	TRUE
BUD31_23337_AGAGGAAAGTGGAATCTCTG	BUD31	10.147	53.205	10.147	53.205	6.2142	TRUE
NAT10_42001_TGAATGTATTTCGAGAACAC	NAT10	10.147	53.205	10.147	53.205	6.2142	TRUE
CALCRL_27337_AGAATTAGAAGAGAGTCCTG	CALCRL	42.617	151.58	42.617	151.58	6.2137	TRUE
IL9_9463_TATTTCACTATACTTACAGA	IL9	4.0587	28.108	4.0587	28.108	6.2111	TRUE
ZNF391_69725_GAAGAAGACTATAAAAACGA	ZNF391	4.0587	28.108	4.0587	28.108	6.2111	TRUE
PMPCA_32063_ATTGGATAATGGGCTTCGCG	PMPCA	4.0587	28.108	4.0587	28.108	6.2111	TRUE
ATAD3C_65205_CCCTCCAGCAGGTCAGCCGG	ATAD3C	4.0587	28.108	4.0587	28.108	6.2111	TRUE
DPY30_53963_CACAACTGTCTGATCCAGGT	DPY30	6.0881	37.143	6.0881	37.143	6.207	TRUE
CRK_3905_ATTCCCATTAAAGTCAAAGA	CRK	6.0881	37.143	6.0881	37.143	6.207	TRUE
TRAK1_31187_AGAACAAGACCCTAACCGAG	TRAK1	33.484	126.49	33.484	126.49	6.2067	TRUE
FAM3C_28111_GGCAAGTGGAGCAGCCAACG	FAM3C	33.484	126.49	33.484	126.49	6.2067	TRUE
NDUFA3_12273_GCCACGCCCTACAACTACCC	NDUFA3	83.204	251.97	83.204	251.97	6.2067	TRUE
SSX4_18314_CCTTCGGGAAGATTCTCTGG	SSX4	86.248	259	86.248	259	6.2047	TRUE
FAM133B_66917_AAAGAAAAAGAAAGGCTCCA	FAM133B	59.866	195.75	59.866	195.75	6.2035	TRUE
CREM_3878_GCATATATCAGACTAGCACG	CREM	59.866	195.75	59.866	195.75	6.2035	TRUE
RPL21_16372_TGGTTTCTTTAATAGGGAAT	RPL21	61.895	200.77	61.895	200.77	6.2029	TRUE
RTBDN_52212_GTACCCCCAATAGCCGCAGG	RTBDN	138	373.44	138	373.44	6.2028	TRUE
ZNF397_53430_TCTCTGATGTTGTGTTAGAG	ZNF397	3.044	23.089	3.044	23.089	6.2017	TRUE
TIMM10_35109_GAGGAGGCACACACTTCCGG	TIMM10	3.044	23.089	3.044	23.089	6.2017	TRUE
MPHOSPH10_27322_AGTTGTTAGAAAAAAAGCCG	MPHOSPH10	3.044	23.089	3.044	23.089	6.2017	TRUE
ANKRD33_69324_GGAGACTCACTAGAGGCACG	ANKRD33	41.602	148.57	41.602	148.57	6.1966	TRUE
GNL3L_40228_GTGCGCACCCACATTCGTGT	GNL3L	47.69	164.63	47.69	164.63	6.1959	TRUE
PDCD6IP_26740_CTTAAGTCGAGAGCCGACCG	PDCD6IP	71.028	222.86	71.028	222.86	6.1958	TRUE
TUFM_19736_TCGGGGTATCACCATCAATG	TUFM	20.294	87.337	20.294	87.337	6.1931	TRUE
DPM1_23062_TGGAAGCCCAGATGGAACAA	DPM1	141.04	379.46	141.04	379.46	6.1913	TRUE
GGTLC2_55767_GAACAGGATCTCGCTGACCG	GGTLC2	9.1321	49.19	9.1321	49.19	6.1842	TRUE
CENPL_55954_AGAAACGATTAGAATCGGTC	CENPL	9.1321	49.19	9.1321	49.19	6.1842	TRUE
MSTO1_41746_GGGCGGGGAATAATAACCTG	MSTO1	49.719	169.65	49.719	169.65	6.1834	TRUE
EARS2_58741_CCTGATGAGAGCCCCCGCCG	EARS2	58.851	192.74	58.851	192.74	6.1813	TRUE
SLC19A2_28490_GAACAACAGGTTTATAACGG	SLC19A2	62.91	202.78	62.91	202.78	6.181	TRUE
MUC5AC_11919_GAAGCCGGGAACCTACTACT	MUC5AC	62.91	202.78	62.91	202.78	6.181	TRUE
ARIH2OS_74087_GCGAATAGTGGCTCCAGACG	ARIH2OS	40.587	145.56	40.587	145.56	6.1797	TRUE
IL2RB_9404_TTGGGAAGGACACCATTCCG	IL2RB	21.308	90.348	21.308	90.348	6.1793	TRUE
GGA2_31612_AGCCACAGACCCAAGCATGT	GGA2	21.308	90.348	21.308	90.348	6.1793	TRUE
UQCRC1_20023_CACCGTGCAAGTGGGCTGAG	UQCRC1	182.64	464.79	182.64	464.79	6.1752	TRUE
TMEM69_38241_CCAGTGGTGGAGCAACGAAG	TMEM69	7.1028	41.159	7.1028	41.159	6.1716	TRUE
TAF1B_23588_TCAGTTATGTCTGGAAAACG	TAF1B	7.1028	41.159	7.1028	41.159	6.1716	TRUE
ALDOA_644_CTGAGTGCAAGCATGGCCTG	ALDOA	12.176	60.232	12.176	60.232	6.1703	TRUE
CSTF1_4153_ACAAGTATAAAGTCTCCAGA	CSTF1	12.176	60.232	12.176	60.232	6.1703	TRUE
GLCE_34404_GTTTCATATACCTCTATGTG	GLCE	75.086	231.89	75.086	231.89	6.1695	TRUE
SAR1A_44383_ACCAAGATCAAAAGTTGTAA	SAR1A	22.323	93.36	22.323	93.36	6.1693	TRUE
NATD1_66743_GGGCCGCCTTACCGTTGAGC	NATD1	22.323	93.36	22.323	93.36	6.1693	TRUE
GNG11_7377_AACTATATTGAAGAACGTTC	GNG11	14.206	67.259	14.206	67.259	6.1693	TRUE
RSPH9_65792_TGTCATTGACCAGATTGACA	RSPH9	14.206	67.259	14.206	67.259	6.1693	TRUE
NAA35_46960_TACTTGGGGGAAAGCACCGG	NAA35	14.206	67.259	14.206	67.259	6.1693	TRUE
CRISP1_479_TTAATATACACAACGCCCTC	CRISP1	14.206	67.259	14.206	67.259	6.1693	TRUE
GABARAPL1_33490_CCGGAAGAAATATCCGGACA	GABARAPL1	8.1174	45.174	8.1174	45.174	6.1677	TRUE
LOC286238_68411_GTTTCAGATAAACTCAGAGC	LOC286238	8.1174	45.174	8.1174	45.174	6.1677	TRUE
ERVV-1_61810_CATAAAAATACATAGCCAGG	ERVV-1	8.1174	45.174	8.1174	45.174	6.1677	TRUE
FMO1_6487_GAAAGCAAATGTGTATCCAG	FMO1	8.1174	45.174	8.1174	45.174	6.1677	TRUE
FADS3_10694_GAAGTCCTGGTGGAACCACG	FADS3	133.94	363.4	133.94	363.4	6.1656	TRUE
WBP11_39388_AGTGACACCGACAAATCAGA	WBP11	28.411	111.43	28.411	111.43	6.1654	TRUE
CLRN1_20061_CAAGGCTGTCACAACTCCGA	CLRN1	28.411	111.43	28.411	111.43	6.1654	TRUE
MED28_51071_CGAGTTGGAGTCATCTTTCG	MED28	35.514	131.51	35.514	131.51	6.1653	TRUE
RMND1_41291_ACAGTCAAAACTTCACAGGG	RMND1	39.572	142.55	39.572	142.55	6.1632	TRUE
RPUSD4_54357_GTTGTTTAGAACCCGTCAGG	RPUSD4	48.705	166.64	48.705	166.64	6.163	TRUE
CCDC102A_56385_CAGGAACATTGAGAAGCTAG	CCDC102A	23.338	96.371	23.338	96.371	6.1626	TRUE
ZNF655_48754_TGAACACTTAAATCTAACAG	ZNF655	23.338	96.371	23.338	96.371	6.1626	TRUE
HSPA5_8942_CAGACGGGTCATTCCACGTG	HSPA5	23.338	96.371	23.338	96.371	6.1626	TRUE
NUDT6_30324_GGATATGCTTCACATCAAGT	NUDT6	17.25	77.298	17.25	77.298	6.1613	TRUE
MEIS1_11334_ATGCGGGTCCCCATACATCG	MEIS1	27.396	108.42	27.396	108.42	6.161	TRUE
C12orf54_58351_CACCCATGACATCAGCACCC	C12orf54	27.396	108.42	27.396	108.42	6.161	TRUE
ACTR3_26990_ATTAAGGAGTCAGCAAAAGT	ACTR3	81.174	245.95	81.174	245.95	6.159	TRUE
ME2_11302_GCCAATTGTATATACACCGA	ME2	26.382	105.41	26.382	105.41	6.1583	TRUE
DPH6_55265_TAGCTACATGTATCAGACAG	DPH6	61.895	199.77	61.895	199.77	6.1581	TRUE
CDC123_23253_AAAGCAGAAAGATGTCGCTG	CDC123	25.367	102.39	25.367	102.39	6.1575	TRUE
KHDC3L_62891_TCGATTGGACCCTAACGGCG	KHDC3L	42.617	150.58	42.617	150.58	6.1564	TRUE
CTU2_69929_CGCAGGGCTTCTCGGATGAG	CTU2	42.617	150.58	42.617	150.58	6.1564	TRUE
ZNF862_73810_GCGGATGTAAATCCCCACGC	ZNF862	129.88	354.37	129.88	354.37	6.1558	TRUE
SELM_60849_ATGACAGCTGAACCGCCTAA	SELM	74.072	228.88	74.072	228.88	6.1456	TRUE
FAM86C1_41901_GCCGCCCACCTGCCAGCGGA	FAM86C1	120.75	334.29	120.75	334.29	6.1444	TRUE
RIOK2_43357_GAGTCTGTTGGAAACCAGAT	RIOK2	66.969	211.82	66.969	211.82	6.1436	TRUE
MDM1_44472_GGAACTGGAACATTCTACCA	MDM1	66.969	211.82	66.969	211.82	6.1436	TRUE
MTIF2_11870_CCCCGCATTTACCGTAAGTG	MTIF2	72.042	223.86	72.042	223.86	6.1379	TRUE
RNH1_16220_GCAGGCCCGCATCCCCCAAG	RNH1	18.264	80.309	18.264	80.309	6.1354	TRUE
CCDC142_54302_TTCGAGAGCCCAGGTTACGA	CCDC142	18.264	80.309	18.264	80.309	6.1354	TRUE
LY9_10885_CTCCAGAGGAGGAACAACGG	LY9	37.543	136.53	37.543	136.53	6.1311	TRUE
PI4KA_13997_ATAGTCTGTTATTACCTGTG	PI4KA	37.543	136.53	37.543	136.53	6.1311	TRUE
ENO1_5591_GGAAAGATGCCACCAATGTG	ENO1	67.984	213.82	67.984	213.82	6.125	TRUE
CTDSPL_27395_GGAAGAAGGTACTTAGCTGG	CTDSPL	51.749	173.67	51.749	173.67	6.1234	TRUE
IER3_23247_GAAGGTGAAGATCTCAGGAC	IER3	105.53	300.16	105.53	300.16	6.1208	TRUE
SRSF1_17189_ACCTCCAGACATCCGAACCA	SRSF1	1.0147	11.043	1.0147	11.043	6.1206	TRUE
GNL2_36708_CCTGCAATATCAATCAACGG	GNL2	0	11.043	1.0147	11.043	6.1206	TRUE
RNF8_23623_GGTTTCGAGAAATCATCAGG	RNF8	0	11.043	1.0147	11.043	6.1206	TRUE
HNRNPU_8620_GGCTGGTCACTAACTACAAG	HNRNPU	0	11.043	1.0147	11.043	6.1206	TRUE
RPS27_16615_TTCATGGATGTGAAATGCCC	RPS27	1.0147	11.043	1.0147	11.043	6.1206	TRUE
EIF2B3_23318_AATATGGAATCAGTTCACTC	EIF2B3	1.0147	11.043	1.0147	11.043	6.1206	TRUE
PSMA7_15165_AAAGTCGAAACCCACGATGA	PSMA7	0	11.043	1.0147	11.043	6.1206	TRUE
CCDC138_63805_AAGGTTGATAAAAATCTCAA	CCDC138	1.0147	11.043	1.0147	11.043	6.1206	TRUE
CFLAR_23151_CCACATCTATAGCAACATCC	CFLAR	0	11.043	1.0147	11.043	6.1206	TRUE
ZFHX3_1295_CGTCTGCAACAAGTTCACGA	ZFHX3	11.161	56.217	11.161	56.217	6.1172	TRUE
DNLZ_74716_GGTTGTCAGCGATGATATGG	DNLZ	11.161	56.217	11.161	56.217	6.1172	TRUE
HHAT_43183_CACGTAGAAAAAGAGCACCT	HHAT	19.279	83.321	19.279	83.321	6.1154	TRUE
FAM208A_32303_ACAAGCGAATCCTTTGGACA	FAM208A	76.101	232.9	76.101	232.9	6.1149	TRUE
TUFT1_19737_GGAAGCAGAACAAAGTAATG	TUFT1	61.895	198.77	61.895	198.77	6.1133	TRUE
FANCC_6031_TGGGACACAAACTCGTGACA	FANCC	30.44	116.45	30.44	116.45	6.1073	TRUE
OR52B6_69270_ATAGATAAGAATATGTACAT	OR52B6	68.998	215.83	68.998	215.83	6.107	TRUE
PTRH1_60587_GGCGAGGCTCCAAAACACAT	PTRH1	13.191	63.244	13.191	63.244	6.1046	TRUE
PPP1R42_68387_GCTGTCATAGAAGGTTTAGA	PPP1R42	92.336	270.04	92.336	270.04	6.1024	TRUE
PELO_39692_AGAATGAGTATGTCAAGATG	PELO	50.734	170.66	50.734	170.66	6.1017	TRUE
FBXO15_64890_ATAACGTTCAAAGACTCCGA	FBXO15	35.514	130.5	35.514	130.5	6.1008	TRUE
TMCO1_40086_TAACAACAGAGATCTATCAA	TMCO1	35.514	130.5	35.514	130.5	6.1008	TRUE
KDM8_50082_TCCTGGGAGAAGCTCAACAC	KDM8	35.514	130.5	35.514	130.5	6.1008	TRUE
FRG2B_73175_CTCTGACATAGCTCGCACAG	FRG2B	20.294	86.333	20.294	86.333	6.1003	TRUE
MNT_11663_GAAGCGGAACATCCCCAACG	MNT	89.292	263.01	89.292	263.01	6.0988	TRUE
SYNPO_30842_GCACCTGTCCCAAAACCGAG	SYNPO	29.426	113.44	29.426	113.44	6.0985	TRUE
DNAJC24_58265_AAAGAGAGTATGACCTGCAG	DNAJC24	29.426	113.44	29.426	113.44	6.0985	TRUE
SRP68_18214_GAGCTCAAGCCAGATCAGGT	SRP68	792.46	53.205	792.46	53.205	6.0927	FALSE
BRWD1_39723_ACAAACCTAAATATGCCTAG	BRWD1	93.35	272.05	93.35	272.05	6.0925	TRUE
DLG5_24255_TGTGGGAGACAGGATCGTTG	DLG5	62.91	200.77	62.91	200.77	6.0923	TRUE
HS3ST3A1_26555_CGCCGGACAGCCCCACGACG	HS3ST3A1	70.013	217.84	70.013	217.84	6.0897	TRUE
FAM208A_32304_ATAAATATAACTATACCTTG	FAM208A	34.499	127.49	34.499	127.49	6.0865	TRUE
IFI16_9176_TTCAGGAAATATTGTATATG	IFI16	87.262	257.99	87.262	257.99	6.0852	TRUE
SRF_18186_AGTTCATCGACAACAAGCTG	SRF	27.396	107.41	27.396	107.41	6.0847	TRUE
HIPK1_65151_GAGGGGAATTACCAGTACAG	HIPK1	27.396	107.41	27.396	107.41	6.0847	TRUE
ZNF577_54157_TACAAAAAATTTGTGCAGGA	ZNF577	44.646	154.6	44.646	154.6	6.082	TRUE
PTGES3_28999_AAGGAGAATCTGGCCAGTCA	PTGES3	153.22	400.54	153.22	400.54	6.0804	TRUE
KANSL3_43021_CTGGAGTCTTCATATCCAAG	KANSL3	41.602	146.56	41.602	146.56	6.0802	TRUE
KLHL9_43776_GATGTGCATTAAGCTTCATG	KLHL9	49.719	167.65	49.719	167.65	6.0799	TRUE
TAB3_66909_AAACTCCTCAGAGTACGCCG	TAB3	116.69	323.25	116.69	323.25	6.0791	TRUE
CTNNA1_4203_TCTACTTGCTCAGTAAAACG	CTNNA1	25.367	101.39	25.367	101.39	6.0772	TRUE
VPS35_43196_CAACATAGTCCACACGATCA	VPS35	25.367	101.39	25.367	101.39	6.0772	TRUE
NEDD9_12424_TGACATCCCGCCTACAAAAG	NEDD9	25.367	101.39	25.367	101.39	6.0772	TRUE
PPP1R18_64239_GCTGTCCGAGACCCTGACAA	PPP1R18	24.352	98.379	24.352	98.379	6.0764	TRUE
TRABD2A_59678_CATCCCCGACAACTCTAAGG	TRABD2A	24.352	98.379	24.352	98.379	6.0764	TRUE
RPIA_31286_TGATCTGGATCGACACCCAG	RPIA	24.352	98.379	24.352	98.379	6.0764	TRUE
PCGF3_27800_TTCAAACAAAGAGGCCGCGG	PCGF3	76.101	231.89	76.101	231.89	6.0757	TRUE
CDH5_2848_TTTGGTACATGACAGAGGCG	CDH5	112.63	314.21	112.63	314.21	6.0728	TRUE
C1orf194_59266_GCCTTGTACAACCACCACAC	C1orf194	103.5	294.13	103.5	294.13	6.0724	TRUE
KLHL3_34837_GGATGTGTATGACGGCGTGA	KLHL3	85.233	252.97	85.233	252.97	6.0719	TRUE
FREM3_63904_CCAGTGGCTAGCCATAACAG	FREM3	85.233	252.97	85.233	252.97	6.0719	TRUE
GRAPL_72223_GAATAAATCCCTCGACACCC	GRAPL	82.189	245.95	82.189	245.95	6.0713	TRUE
RBMY1F_63280_TGCGAAAGATATGAATGGAA	RBMY1F	10.147	52.201	10.147	52.201	6.0693	TRUE
EIF6_9814_CGATAGACGCGTGCACCACG	EIF6	10.147	52.201	10.147	52.201	6.0693	TRUE
PKMYT1_23825_AGCAGCGGATGTGTTCAGGT	PKMYT1	5.0734	32.124	5.0734	32.124	6.0685	TRUE
IDI1_9159_CTCCGGCCACAGACAACCGC	IDI1	5.0734	32.124	5.0734	32.124	6.0685	TRUE
NOM1_47803_CCATTTATACAACTTCCACG	NOM1	5.0734	32.124	5.0734	32.124	6.0685	TRUE
ITGAV_9792_GCACCTCTCTTCATGGATCG	ITGAV	46.675	159.62	46.675	159.62	6.0685	TRUE
COX17_26885_CCAAGAAGGCGCGCGATGCG	COX17	32.47	121.47	32.47	121.47	6.0596	TRUE
SLX4_53670_CCGACAGATAGAGGACCGTG	SLX4	14.206	66.255	14.206	66.255	6.0526	TRUE
OR4D6_65504_TGTCTGATAAAAGATCCACC	OR4D6	14.206	66.255	14.206	66.255	6.0526	TRUE
FAM217A_66064_TGTTGAGGAACCTTTCACCG	FAM217A	36.528	132.51	36.528	132.51	6.0524	TRUE
NIP7_38674_TGACGTGCAACCGAAACTTG	NIP7	50.734	169.65	50.734	169.65	6.0506	TRUE
RPRD1B_46567_CAAGAACGAAGTGTGTATGG	RPRD1B	31.455	118.46	31.455	118.46	6.0474	TRUE
SBF2_51950_TGGGATAAAGCTGTTCGTGG	SBF2	54.793	179.69	54.793	179.69	6.0426	TRUE
DOLK_30976_GAGGCACTGCTGGTATTGGG	DOLK	12.176	59.228	12.176	59.228	6.0414	TRUE
REXO2_34291_AGGAGTCTGCTGTCGTACAA	REXO2	95.38	275.06	95.38	275.06	6.0399	TRUE
COL14A1_19989_AATTCTATAGCCTTTCACCG	COL14A1	35.514	129.5	35.514	129.5	6.0363	TRUE
AKAP4_23198_GAACCTGCATAATATTACTG	AKAP4	35.514	129.5	35.514	129.5	6.0363	TRUE
CDIPT_28036_TTCGGATCTACTACACCTCG	CDIPT	35.514	129.5	35.514	129.5	6.0363	TRUE
CDH24_47715_AGGCCTATACCAGTTCTCCG	CDH24	30.44	115.44	30.44	115.44	6.036	TRUE
MADD_22345_CTGACATGTTGGCTGAATCG	MADD	85.233	251.97	85.233	251.97	6.0356	TRUE
INTS5_51369_CAAAAACTGGTTCATCACCG	INTS5	9.1321	48.186	9.1321	48.186	6.0292	TRUE
PET117_75744_CCGCCGTCAGCAGCACCGAG	PET117	9.1321	48.186	9.1321	48.186	6.0292	TRUE
KLF5_1915_GCTGTCTGATTTGTAGAACT	KLF5	49.719	166.64	49.719	166.64	6.0281	TRUE
PTPRT_30182_TGGGGTCATCACGCTCTACG	PTPRT	29.426	112.43	29.426	112.43	6.0256	TRUE
CT45A9_76406_GATAGGATGATGCAGAAACC	CT45A9	51.749	171.66	51.749	171.66	6.0225	TRUE
DYNC1LI1_37950_GTAGCACGTTCTTCCCCGCA	DYNC1LI1	206.99	505.95	206.99	505.95	6.0223	TRUE
TAF5L_35565_GCGGACCAGTGTACAGCACG	TAF5L	34.499	126.49	34.499	126.49	6.0207	TRUE
NKAPL_66057_AGTCGTCTAAAAGAAAGCAT	NKAPL	19.279	82.317	19.279	82.317	6.0196	TRUE
BBS2_1604_TTGCCACCAATAATCGCAAG	BBS2	28.411	109.42	28.411	109.42	6.0163	TRUE
PIP5K1B_21823_ATTCCAGCTAAAAGCCATAG	PIP5K1B	140.03	370.43	140.03	370.43	6.0117	TRUE
FAM46A_42761_GGACTATTGCGAAAGCCCTA	FAM46A	15.22	69.267	15.22	69.267	6.0117	TRUE
LUC7L3_39421_CCGCGGGACTTACGCTCTCG	LUC7L3	15.22	69.267	15.22	69.267	6.0117	TRUE
CXCL8_9456_TTGATAAATTTGGGGTGGAA	CXCL8	84.218	248.96	84.218	248.96	6.0105	TRUE
CDC40_38591_AAATGTATGACTATCAAGGC	CDC40	27.396	106.41	27.396	106.41	6.0083	TRUE
PRIMPOL_64962_CTAGTTGTGAAGAATAACAT	PRIMPOL	20.294	85.329	20.294	85.329	6.0076	TRUE
FLNB_6459_GAGTTCACCGTTGATACCAG	FLNB	37.543	134.52	37.543	134.52	6.0068	TRUE
RAB2A_15640_TACATCATAATCGGCGACAC	RAB2A	37.543	134.52	37.543	134.52	6.0068	TRUE
PPP1R7_14596_TCTGCTGAGAAACATCGAAG	PPP1R7	6.0881	36.139	6.0881	36.139	6.0063	TRUE
MARS2_56391_TTGCCTTAACCGCTATACCG	MARS2	6.0881	36.139	6.0881	36.139	6.0063	TRUE
PRIM2_14760_GTGGCTGCAAGTAAAACTGA	PRIM2	6.0881	36.139	6.0881	36.139	6.0063	TRUE
XPO5_45679_AAGGCCAAAATGTCTGACGA	XPO5	99.439	283.09	99.439	283.09	6.0062	TRUE
ATP1B3_1360_GCTTCAGACTCTCAACGATG	ATP1B3	33.484	123.48	33.484	123.48	6.0057	TRUE
CSNK1A1_4065_CCGGGTTCTTACCGTATGTG	CSNK1A1	33.484	123.48	33.484	123.48	6.0057	TRUE
GSC_61393_GAAGGCGCCATAGTCCGAGG	GSC	119.73	327.26	119.73	327.26	6.0048	TRUE
IFNA1_9202_CCCACAGCCTGGATAACAGG	IFNA1	26.382	103.4	26.382	103.4	6.0018	TRUE
ACO1_141_CCTGCCCCTAACATCACAGA	ACO1	26.382	103.4	26.382	103.4	6.0018	TRUE
IPO13_25556_GTATGTCTATGAGATGTTGG	IPO13	8.1174	44.17	8.1174	44.17	6.0006	TRUE
ABCB7_54_CACACCACAGACAGCTACCG	ABCB7	8.1174	44.17	8.1174	44.17	6.0006	TRUE
TERF2_18988_TCTGTCTGAAGTCCCCGTAC	TERF2	8.1174	44.17	8.1174	44.17	6.0006	TRUE
NABP1_48199_CTGACACTTTATACTGGAAG	NABP1	85.233	250.97	85.233	250.97	5.9992	TRUE
LEAP2_57834_GGAAACCCCTCTCCAAAATG	LEAP2	60.881	193.75	60.881	193.75	5.9991	TRUE
FAM89B_33347_AGCCCCCGCTCGCATTAAGG	FAM89B	67.984	210.81	67.984	210.81	5.9985	TRUE
PRR20C_74860_GAAGGCTCCGTGGAAGCAGA	PRR20C	25.367	100.39	25.367	100.39	5.997	TRUE
IKBKAP_22175_GATTTATGATCATAACCCTA	IKBKAP	25.367	100.39	25.367	100.39	5.997	TRUE
DDT_4631_CTCCATCCTGGGCAAACCTG	DDT	52.763	173.67	52.763	173.67	5.9957	TRUE
MFN2_26464_GGTGGTGTGGCCAATCCCAG	MFN2	22.323	91.352	22.323	91.352	5.995	TRUE
KCNA1_9941_GTTGGAATTGTAGATGACCG	KCNA1	22.323	91.352	22.323	91.352	5.995	TRUE
KRT80_61347_GGCCCAGTATGACGCCGTCG	KRT80	24.352	97.375	24.352	97.375	5.994	TRUE
FADD_22928_TGACGTTAAATGCTGCACAC	FADD	1120.2	203.79	1120.2	203.79	5.9921	FALSE
NLRP3_57129_ACTATGGCAAATTCGAAAAG	NLRP3	32.47	120.46	32.47	120.46	5.9913	TRUE
BMPER_64035_GTAACTCACCCAAACATTTG	BMPER	32.47	120.46	32.47	120.46	5.9913	TRUE
EARS2_58743_TCTTTGCTAAGAAGTACCAG	EARS2	32.47	120.46	32.47	120.46	5.9913	TRUE
GINS2_39243_AGGTTAATCGCCAGCCACAG	GINS2	2.0294	17.066	2.0294	17.066	5.9897	TRUE
MRPL20_41427_CTGGATCCGAAAGTAGCGGT	MRPL20	2.0294	17.066	2.0294	17.066	5.9897	TRUE
PAFAH1B1_13247_TGGCTACTGAAGAAACATTG	PAFAH1B1	2.0294	17.066	2.0294	17.066	5.9897	TRUE
CDK7_2918_ATCTCTGGCCTTGTAAACGG	CDK7	2.0294	17.066	2.0294	17.066	5.9897	TRUE
LSM8_39303_AGTATTCAGCTCTTCACAGG	LSM8	2.0294	17.066	2.0294	17.066	5.9897	TRUE
TOP2A_19443_TCCCGTCAGAACATGGACCC	TOP2A	2.0294	17.066	2.0294	17.066	5.9897	TRUE
PCNA_13435_TGCTTCAAATACTAGCGCCA	PCNA	2.0294	17.066	2.0294	17.066	5.9897	TRUE
ARL5B_65685_CACATATTACTCAAATACAG	ARL5B	2.0294	17.066	2.0294	17.066	5.9897	TRUE
EIF4A1_5434_AAGCACATCAGAAGGCATTG	EIF4A1	7.1028	40.155	7.1028	40.155	5.9897	TRUE
HMGN2_8493_ACTTACAGCAGACAACCTCG	HMGN2	7.1028	40.155	7.1028	40.155	5.9897	TRUE
EXOC3_30801_GGAGACAGACAAGAAAGACT	EXOC3	7.1028	40.155	7.1028	40.155	5.9897	TRUE
ANAPC1_47884_GTCCCAGCTCCAGTTACGGT	ANAPC1	7.1028	40.155	7.1028	40.155	5.9897	TRUE
CCNB1_2481_ATATTTGCTTGCAATAAACA	CCNB1	7.1028	40.155	7.1028	40.155	5.9897	TRUE
ERI1_55485_CTGTATTAATAGAATGAGTA	ERI1	74.072	224.87	74.072	224.87	5.9862	TRUE
ACADSB_109_AGCCAAAGTTGATGCATCTG	ACADSB	47.69	160.62	47.69	160.62	5.9831	TRUE
UST_26971_CAGACATTCACAACAAAACC	UST	13.191	62.24	13.191	62.24	5.9821	TRUE
POLR1B_53050_TTACCATACTGAGTATAACC	POLR1B	13.191	62.24	13.191	62.24	5.9821	TRUE
UBE2L6_24295_CCCCATGGATACTCACGGGT	UBE2L6	16.235	72.279	16.235	72.279	5.9797	TRUE
LEPR_10579_TCATAGGTAAACTTTCCTCG	LEPR	16.235	72.279	16.235	72.279	5.9797	TRUE
PRR20A_58454_GTCTCTGGCCAGCGTCCCCG	PRR20A	143.07	375.45	143.07	375.45	5.9776	TRUE
ASNA1_1266_CTGAAGTGGATCTTCGTCGG	ASNA1	31.455	117.45	31.455	117.45	5.9776	TRUE
TMEM43_49111_CATGTGGACATCATTCGCCG	TMEM43	49.719	165.64	49.719	165.64	5.9764	TRUE
ST13_18328_TGAGGAAAGTGATCTAGGTG	ST13	72.042	219.85	72.042	219.85	5.9756	TRUE
MAEA_27675_CGCACGCCCTACCTTGTACG	MAEA	135.97	360.39	135.97	360.39	5.9706	TRUE
MRPL53_57806_AGCAGTTGAGATTAGTGGAG	MRPL53	53.778	175.68	53.778	175.68	5.97	TRUE
OR4F5_49260_ACCACAGAAGAGTAAGTGCA	OR4F5	55.807	180.7	55.807	180.7	5.9698	TRUE
STX3_18443_GACTTCCGAGAACGCAGCAA	STX3	30.44	114.44	30.44	114.44	5.9647	TRUE
FUBP3_23462_ACGGTGCCAGCCGATAAGTG	FUBP3	41.602	144.56	41.602	144.56	5.9639	TRUE
CSTB_4149_ATGACACGGCCTTAAACACA	CSTB	110.6	306.18	110.6	306.18	5.9631	TRUE
MTF2_30911_AACTGGGATAGATTGCACCC	MTF2	105.53	295.14	105.53	295.14	5.9629	TRUE
DPM2_23084_TGATCAGGCTAACGGCGACG	DPM2	101.47	286.1	101.47	286.1	5.9585	TRUE
BID_1728_TGGGAAGAATAGAGGCAGGT	BID	908.14	116.45	908.14	116.45	5.9568	FALSE
ZFYVE16_25897_CAGTTGTAGAATCTCAAGAG	ZFYVE16	67.984	209.81	67.984	209.81	5.9564	TRUE
TKT_19235_GAAACAAGCTTTCACCGACG	TKT	86.248	251.97	86.248	251.97	5.9523	TRUE
SFMBT1_38814_TCTCCGCTATGATGGCTATG	SFMBT1	4.0587	27.104	4.0587	27.104	5.9519	TRUE
SPATA5_63882_ATAAAGTAACACTCCTCTAG	SPATA5	4.0587	27.104	4.0587	27.104	5.9519	TRUE
GPR37_7609_AGACGGCCAATGGACTGGCG	GPR37	4.0587	27.104	4.0587	27.104	5.9519	TRUE
ARFRP1_27135_GATTTAACAAGAACTACAAG	ARFRP1	4.0587	27.104	4.0587	27.104	5.9519	TRUE
C5orf51_68235_TCTTCTAGAACTTTACACAC	C5orf51	4.0587	27.104	4.0587	27.104	5.9519	TRUE
LSM3_35908_CATGGCGGACGACGTAGACC	LSM3	4.0587	27.104	4.0587	27.104	5.9519	TRUE
CRYGC_3980_TATGAGCGTCCCAACTACCA	CRYGC	71.028	216.84	71.028	216.84	5.95	TRUE
OR10H5_67868_GACAGTGAGCAGGAAGGAGT	OR10H5	56.822	182.7	56.822	182.7	5.9467	TRUE
CPNE3_23334_CAAGAAGCTAACTCGACCAC	CPNE3	40.587	141.55	40.587	141.55	5.9433	TRUE
TBX10_69894_TGGATGACAATGGCCACGTG	TBX10	33.484	122.47	33.484	122.47	5.9387	TRUE
GOLGA8O_74540_GATGAGTAAAATGTCGCAGG	GOLGA8O	14.206	65.251	14.206	65.251	5.9358	TRUE
NUPL1_26073_AAATAAGCAACCCTTCTGTG	NUPL1	14.206	65.251	14.206	65.251	5.9358	TRUE
LRP10_34363_GCAAGCAATAGCCCCGCACA	LRP10	129.88	346.33	129.88	346.33	5.9356	TRUE
TNFRSF10A_23008_GGGTCCGTGCTGTCCCATGG	TNFRSF10A	1396.2	344.33	1396.2	344.33	5.9347	FALSE
KCND2_9997_CGCGGATACCGACACCGCTG	KCND2	27.396	105.41	27.396	105.41	5.932	TRUE
C20orf173_61040_GGAGCGAGCTTGGGAAATTG	C20orf173	154.23	396.53	154.23	396.53	5.9308	TRUE
TP53I11_25145_CATGTGGAACGCTCTCTACA	TP53I11	36.528	130.5	36.528	130.5	5.9258	TRUE
SIN3A_34158_GTAGAGTCCTCAGACCACGA	SIN3A	36.528	130.5	36.528	130.5	5.9258	TRUE
DDX6_4648_TACACTAAGAGGGAAAGTAG	DDX6	57.837	184.71	57.837	184.71	5.9245	TRUE
RAB40B_29705_CATAGACCAGGATCACACCC	RAB40B	10.147	51.197	10.147	51.197	5.9245	TRUE
PDE2A_13502_CATGCCGCTAGCGGACAAGG	PDE2A	70.013	213.82	70.013	213.82	5.9242	TRUE
FBXO11_50896_AGAGCCTTCCATAAAAACGA	FBXO11	19.279	81.313	19.279	81.313	5.9237	TRUE
PIP4K2C_50101_GCTTCCTTATCTCCTACGAT	PIP4K2C	19.279	81.313	19.279	81.313	5.9237	TRUE
CYC1_4319_AGCTATCCGTGGTCTCACCG	CYC1	19.279	81.313	19.279	81.313	5.9237	TRUE
PRMT9_55633_TTCCAAAACATATTCCCGAA	PRMT9	19.279	81.313	19.279	81.313	5.9237	TRUE
TRAF2_19558_ATATATGCCCTCGTGAACAC	TRAF2	26.382	102.39	26.382	102.39	5.9236	TRUE
SUGT1_29512_CTCGGATGCCCTAATCGACG	SUGT1	26.382	102.39	26.382	102.39	5.9236	TRUE
AMIGO2_69903_ATTTATGTGGTGCATTGGCA	AMIGO2	32.47	119.46	32.47	119.46	5.9229	TRUE
NCAPH_32689_GAAGTTGACGAGAGTGACTG	NCAPH	89.292	257.99	89.292	257.99	5.9226	TRUE
INTS6_35097_CTTACCCCAAGATAGTAGGG	INTS6	51.749	169.65	51.749	169.65	5.9217	TRUE
FHAD1_57286_CTTACTCACTCTAGAGCCAA	FHAD1	25.367	99.383	25.367	99.383	5.9167	TRUE
GRB2_7685_AAGAAATGCTTAGCAAACAG	GRB2	20.294	84.325	20.294	84.325	5.9149	TRUE
GAN_21329_AGCATGCCGAGAATTAACCA	GAN	20.294	84.325	20.294	84.325	5.9149	TRUE
ADAMTS13_30092_CATGGGCGCTGGTCTAGCTG	ADAMTS13	20.294	84.325	20.294	84.325	5.9149	TRUE
FANCE_6038_AGGTTCCTCTGGCATATCCG	FANCE	67.984	208.8	67.984	208.8	5.9142	TRUE
FCN2_6184_TTGGAAATTGCAGGAGAACG	FCN2	12.176	58.224	12.176	58.224	5.9125	TRUE
COX11_3749_ATAGAGCCGATAAAGGGGTA	COX11	12.176	58.224	12.176	58.224	5.9125	TRUE
BRCA2_1871_AGCACAGTAGAACTAAGGGT	BRCA2	21.308	87.337	21.308	87.337	5.9097	TRUE
M1AP_59899_CCTAGGGCTTTAAAATCTAG	M1AP	31.455	116.45	31.455	116.45	5.9078	TRUE
PCDHA9_25856_TAAAAGAGGACGCACAACTG	PCDHA9	77.116	229.89	77.116	229.89	5.9062	TRUE
CPNE8_61318_GGTATGGCACTAAAAGCAGT	CPNE8	91.321	262.01	91.321	262.01	5.9043	TRUE
ZMYND11_29120_ATAAACACCCGATGTACAGG	ZMYND11	48.705	161.62	48.705	161.62	5.9007	TRUE
AHCY_537_AACATGATTCTGGACGACGG	AHCY	15.22	68.263	15.22	68.263	5.9	TRUE
KDSR_6674_GACATGCTGGTAAATTGTGC	KDSR	15.22	68.263	15.22	68.263	5.9	TRUE
KCTD7_62943_GGACTCATGCCCTATTACAA	KCTD7	78.13	231.89	78.13	231.89	5.8937	TRUE
DNTTIP1_57636_TTGTTGTCATCTGTGAGCGG	DNTTIP1	30.44	113.44	30.44	113.44	5.8934	TRUE
G6PD_6701_ACGGCCTCGTAGACGGTCGG	G6PD	3.044	22.085	3.044	22.085	5.8911	TRUE
CDC45_21582_CTGGTCTGTTAGTCCAACGA	CDC45	3.044	22.085	3.044	22.085	5.8911	TRUE
LIMS1_10672_GGGTCGTTCTTGAATATCAG	LIMS1	34.499	124.48	34.499	124.48	5.8893	TRUE
GPR139_58715_GCCCCTCACCTGGTAAACCG	GPR139	61.895	193.75	61.895	193.75	5.8891	TRUE
PPP1R7_14593_CCTTCAGGCTCTGTTCACTG	PPP1R7	136.98	359.38	136.98	359.38	5.8879	TRUE
BEX5_69204_TGATATGGAACGGTTCATGG	BEX5	40.587	140.54	40.587	140.54	5.8842	TRUE
NKX2-5_4168_GTAGGCACGTGGATAGAAGG	NKX2-5	45.661	153.59	45.661	153.59	5.8833	TRUE
SPEG_27654_GGGGAGGATGAGGACCATCG	SPEG	45.661	153.59	45.661	153.59	5.8833	TRUE
ASPA_1273_ACAACACCACCTCTAACATG	ASPA	103.5	288.11	103.5	288.11	5.8805	TRUE
ACR_146_CCCCGACACTTACTCACACG	ACR	64.939	200.77	64.939	200.77	5.8789	TRUE
RAPGEF3_27997_CTCACCGATAGAGCCTAAGG	RAPGEF3	47.69	158.61	47.69	158.61	5.8768	TRUE
DCC_4562_ACCTACTGGTGGGAGCATGG	DCC	47.69	158.61	47.69	158.61	5.8768	TRUE
CCL8_16983_CACCAACATCCAATGTCCCA	CCL8	16.235	71.275	16.235	71.275	5.8726	TRUE
PDE12_64924_TTTCGAATCAAGCAGCACGA	PDE12	16.235	71.275	16.235	71.275	5.8726	TRUE
RPL21_16369_ATTCGCATATATGTGGCCAA	RPL21	33.484	121.47	33.484	121.47	5.8717	TRUE
EHD3_37138_TCAGCGTCATCGACACACCA	EHD3	53.778	173.67	53.778	173.67	5.8717	TRUE
MPP4_46701_AGTGGGTGCCCCTTACGAGG	MPP4	105.53	292.13	105.53	292.13	5.8682	TRUE
CLNK_57774_CCTGTGGCACTATTGATGCG	CLNK	100.45	281.08	100.45	281.08	5.868	TRUE
VCX2_38856_AGGCCACGGAGGCAGGAAAG	VCX2	28.411	107.41	28.411	107.41	5.8672	TRUE
SNX17_25962_GCTAACTTCAGATCAGACTG	SNX17	126.83	337.3	126.83	337.3	5.8624	TRUE
MBTPS1_22777_AGAACTCTCTTGCTTCGCGG	MBTPS1	44.646	150.58	44.646	150.58	5.8599	TRUE
CAPN9_29078_GGAATATCCCGGCATAACCA	CAPN9	58.851	185.72	58.851	185.72	5.8568	TRUE
MGAT1_11422_AGTCCTGGCTAACGATGATG	MGAT1	68.998	209.81	68.998	209.81	5.8565	TRUE
PEX26_42992_CTGGATCCCCACAACACACA	PEX26	97.409	274.06	97.409	274.06	5.8561	TRUE
LGI2_41913_GTCCAGCAAAAGCATCATCC	LGI2	27.396	104.4	27.396	104.4	5.8557	TRUE
POMP_38622_TGCTCCGCTAAAATTACAGA	POMP	17.25	74.286	17.25	74.286	5.8522	TRUE
UFC1_38901_TGACAACGATTGGTTCCGAC	UFC1	17.25	74.286	17.25	74.286	5.8522	TRUE
MYH7B_46103_ATTTCTGGCAACAAAGACGG	MYH7B	17.25	74.286	17.25	74.286	5.8522	TRUE
C9orf16_48933_CGGGCCCCAACGGAGACCTG	C9orf16	161.33	407.57	161.33	407.57	5.8504	TRUE
IDNK_72779_TCTAAACAGAGATGTAGCCT	IDNK	54.793	175.68	54.793	175.68	5.8483	TRUE
LGALS3BP_10603_GGACCTGTATGCCTATGCAG	LGALS3BP	54.793	175.68	54.793	175.68	5.8483	TRUE
DPF2_16015_GAAGATACTCCCAAGCGTCG	DPF2	48.705	160.62	48.705	160.62	5.8483	TRUE
UXS1_50785_GTAGGGCTGGCAAAACGAGT	UXS1	41.602	142.55	41.602	142.55	5.8476	TRUE
FAM157B_75437_ACATTTACAAGAACCGGCAG	FAM157B	41.602	142.55	41.602	142.55	5.8476	TRUE
STT3B_64914_CCAGGGTTGATGATAACCGC	STT3B	50.734	165.64	50.734	165.64	5.8463	TRUE
CHRM4_3211_GATGAGAAGGTTCATGACGG	CHRM4	66.969	204.79	66.969	204.79	5.8456	TRUE
CKAP2_35203_AAGTCATCACAGTAATACCC	CKAP2	26.382	101.39	26.382	101.39	5.8454	TRUE
BAP1_21572_TCTACCCCATTGACCATGGT	BAP1	11.161	54.209	11.161	54.209	5.8446	TRUE
BTF3_1920_TTAGGGGTAAACAATATCTC	BTF3	86.248	248.96	86.248	248.96	5.8442	TRUE
RPS6KA4_23528_TCTCTTTGACCACAACAACG	RPS6KA4	5.0734	31.12	5.0734	31.12	5.8433	TRUE
NCKAP1L_8285_CAAAGTGAGCACAAATCAGG	NCKAP1L	5.0734	31.12	5.0734	31.12	5.8433	TRUE
RTP4_47389_ATTTCAAGAACTAATCCAAG	RTP4	5.0734	31.12	5.0734	31.12	5.8433	TRUE
SARS2_41064_CCGGTCCTATTACCTGCGCG	SARS2	70.013	211.82	70.013	211.82	5.8415	TRUE
RABGGTB_15694_GCAGATTATATCGCATCCTA	RABGGTB	70.013	211.82	70.013	211.82	5.8415	TRUE
PCYT1A_13479_GGGATTATGATGTGTATGCG	PCYT1A	31.455	115.44	31.455	115.44	5.838	TRUE
ZDHHC1_36636_GGCACTTACTGAGATAAATG	ZDHHC1	18.264	77.298	18.264	77.298	5.8376	TRUE
PGR_13830_CCCCTCCGACGAAAAGACGC	PGR	43.631	147.57	43.631	147.57	5.8364	TRUE
SPATA3_59833_ACAGGGCCTCTGATTCGCGC	SPATA3	45.661	152.59	45.661	152.59	5.8286	TRUE
SAP30BP_36524_CGAGACCCCCAGGAACTCGT	SAP30BP	19.279	80.309	19.279	80.309	5.8279	TRUE
PTBP1_15304_CGTGGACGTTCGGAACGGAA	PTBP1	19.279	80.309	19.279	80.309	5.8279	TRUE
KLHL1_46063_ACCGAAAGATACCTGCACAT	KLHL1	55.807	177.68	55.807	177.68	5.8259	TRUE
TRAPPC13_50578_TGCTGTGAGTTATACAACTC	TRAPPC13	23.338	92.356	23.338	92.356	5.8238	TRUE
QSOX1_15409_GCATCGCCTTCGCCCCGACG	QSOX1	23.338	92.356	23.338	92.356	5.8238	TRUE
CRTC2_64677_AGGGCCACTTACCCCCACGT	CRTC2	23.338	92.356	23.338	92.356	5.8238	TRUE
SF3B5_52097_GCCACGCCGACACCACCAAG	SF3B5	23.338	92.356	23.338	92.356	5.8238	TRUE
HES7_53980_GCAGATGCTCAAGCCGCTTG	HES7	34.499	123.48	34.499	123.48	5.8236	TRUE
TJAP1_56573_AATTTAAGGATAAGTTCCGC	TJAP1	34.499	123.48	34.499	123.48	5.8236	TRUE
LHX5_47527_ACCGACGGTCCAAAGAACGC	LHX5	34.499	123.48	34.499	123.48	5.8236	TRUE
LARP4B_31999_AATATCTGAATCTACCCCCG	LARP4B	47.69	157.61	47.69	157.61	5.8236	TRUE
DAP_4509_ACCCCAGAGATGAACACAGT	DAP	20.294	83.321	20.294	83.321	5.8222	TRUE
C5orf51_68234_ATGACAATACATATACAGCA	C5orf51	20.294	83.321	20.294	83.321	5.8222	TRUE
MTAP_11848_TCTGCCCGGGAGCTAAAACG	MTAP	30.44	112.43	30.44	112.43	5.8221	TRUE
GID8_41258_TGATCGAGCTGATCCGCCAG	GID8	22.323	89.344	22.323	89.344	5.8206	TRUE
UBE2D3_19848_TACTTACTATCATCCCCAAC	UBE2D3	21.308	86.333	21.308	86.333	5.8199	TRUE
WBP4_30435_GTAGAAGGCATAACCTCTGA	WBP4	21.308	86.333	21.308	86.333	5.8199	TRUE
C11orf74_58187_GCCACAAAAGGGATACAGGA	C11orf74	21.308	86.333	21.308	86.333	5.8199	TRUE
SUCNR1_44360_ACTTGCAAAATCATTACAGG	SUCNR1	21.308	86.333	21.308	86.333	5.8199	TRUE
EIF1AX_5414_AGGAGGTAAAAACAGACGCA	EIF1AX	14.206	64.248	14.206	64.248	5.8191	TRUE
TRABD2A_59677_AGATTGACAGCTACTTACGC	TRABD2A	14.206	64.248	14.206	64.248	5.8191	TRUE
NCOA6_31596_AGGAACAGGCACCTGAGTTG	NCOA6	219.17	519	219.17	519	5.8153	TRUE
WAS_20213_ACAACCTCGACCCAGATCTG	WAS	72.042	215.83	72.042	215.83	5.8132	TRUE
RERG_54707_AAATTTGACCTACCGAGGGT	RERG	94.365	266.03	94.365	266.03	5.8111	TRUE
NDUFV1_12374_CTGAAAGGTTCCCTGAGTCG	NDUFV1	58.851	184.71	58.851	184.71	5.8105	TRUE
DTYMK_5135_GGAACCGGAGCAGTTCGGCG	DTYMK	7.1028	39.151	7.1028	39.151	5.8077	TRUE
LAMP3_35507_CAGCCCAATTACCTACACCC	LAMP3	7.1028	39.151	7.1028	39.151	5.8077	TRUE
PAK3_13285_CTTACTTACAGTGAATTCCC	PAK3	7.1028	39.151	7.1028	39.151	5.8077	TRUE
TRMT112_38897_TCATACGCGCCACGAAGTTG	TRMT112	7.1028	39.151	7.1028	39.151	5.8077	TRUE
DDX23_24774_ATGACCTCCAAGATGTGTGG	DDX23	6.0881	35.135	6.0881	35.135	5.8057	TRUE
SLC25A33_53313_GGTAAACGTAACGAGCACAC	SLC25A33	6.0881	35.135	6.0881	35.135	5.8057	TRUE
IPO11_38102_TGAAGAAGAACTGACAATGT	IPO11	6.0881	35.135	6.0881	35.135	5.8057	TRUE
ZW10_24117_AAAGTGCCAGGATGTGATTG	ZW10	158.29	399.54	158.29	399.54	5.8046	TRUE
ITK_9851_ATCCTCAGGAACTCGCACTG	ITK	73.057	217.84	73.057	217.84	5.7998	TRUE
ILF2_9550_ACTAGTAGGTCAAGGATCCA	ILF2	54.793	174.67	54.793	174.67	5.7997	TRUE
ERMN_45551_ACTCACCAAAGGAAGTCAGG	ERMN	36.528	128.5	36.528	128.5	5.7992	TRUE
PPP1R35_65908_TGAACGTGCCGCGCTCCAAG	PPP1R35	48.705	159.62	48.705	159.62	5.7958	TRUE
MMP7_11598_AGGCATGAGTGAGCTACAGT	MMP7	48.705	159.62	48.705	159.62	5.7958	TRUE
CYP2C8_4370_ATATTTCCAATAATAGGAAG	CYP2C8	48.705	159.62	48.705	159.62	5.7958	TRUE
RNF168_63866_CAGCGTGTGGTTACACGGGA	RNF168	131.91	345.33	131.91	345.33	5.7928	TRUE
TMPRSS11A_69061_AGCAATGAGCTCATCAACAG	TMPRSS11A	28.411	106.41	28.411	106.41	5.7927	TRUE
OR2H1_35276_CACAACTTGTGGTAAAGCAG	OR2H1	28.411	106.41	28.411	106.41	5.7927	TRUE
CNOT1_31476_ATGTCGTGGTAGCTGTACTG	CNOT1	28.411	106.41	28.411	106.41	5.7927	TRUE
POLR3E_43138_GCCGTGGTGAGGATCAACAA	POLR3E	798.55	92.356	798.55	92.356	5.7905	FALSE
NKD2_54890_TGTAGTTCTCAATCCCGGCG	NKD2	132.92	347.34	132.92	347.34	5.7903	TRUE
GGT6_58877_CGCTGGTTCTAAACCCCCGG	GGT6	41.602	141.55	41.602	141.55	5.7895	TRUE
P2RY13_39637_ATTCCCAGCCCTCTACACAG	P2RY13	15.22	67.259	15.22	67.259	5.7883	TRUE
RPS12_16555_CTGATACACGTACTTGTCTA	RPS12	57.837	181.7	57.837	181.7	5.7839	TRUE
FXYD4_39633_TGAGCGGACTGATCTGCGGA	FXYD4	57.837	181.7	57.837	181.7	5.7839	TRUE
CAP1_28259_TCGGTTTGTATAAAACATGG	CAP1	12.176	57.221	12.176	57.221	5.7836	TRUE
MRPL28_28537_AACTCTCGCTCAAACAGCTG	MRPL28	12.176	57.221	12.176	57.221	5.7836	TRUE
SDHC_17095_GCCAAAAAGAGAGACCCCTG	SDHC	12.176	57.221	12.176	57.221	5.7836	TRUE
MRTO4_37981_CCCACAGCTTCGGAAATGTG	MRTO4	12.176	57.221	12.176	57.221	5.7836	TRUE
GARNL3_53229_GTTGATTAGATCTTTACACC	GARNL3	38.558	133.51	38.558	133.51	5.7803	TRUE
ST7_21147_CAATTCTAATTCCAGTAACG	ST7	38.558	133.51	38.558	133.51	5.7803	TRUE
ELP3_41692_TACTTCCAACAATATTTACG	ELP3	10.147	50.193	10.147	50.193	5.7796	TRUE
GRB2_7688_GAAATACTTACTTGACAGAG	GRB2	27.396	103.4	27.396	103.4	5.7793	TRUE
OSBPL7_57306_CTGGTGTGTGGGGATAACAG	OSBPL7	27.396	103.4	27.396	103.4	5.7793	TRUE
CXorf57_41525_GTTTGATCTGTGGATCCACG	CXorf57	27.396	103.4	27.396	103.4	5.7793	TRUE
MRPS27_31749_ATGCCTCTGATATGGAAACC	MRPS27	35.514	125.48	35.514	125.48	5.7784	TRUE
MOGS_20979_GGAGGAAAGCCAAGTCGTCA	MOGS	35.514	125.48	35.514	125.48	5.7784	TRUE
RELT_54607_CCACTGCACGGCGCACAAGG	RELT	55.807	176.68	55.807	176.68	5.7779	TRUE
MEMO1_37695_AAATCTAGAACTTACCCCAA	MEMO1	55.807	176.68	55.807	176.68	5.7779	TRUE
ARFGAP2_53550_GGTCGGCGGGAATGCCAATG	ARFGAP2	99.439	276.06	99.439	276.06	5.7764	TRUE
SLC38A3_29781_CCTGCTACTCAAGTCCTCAG	SLC38A3	60.881	188.73	60.881	188.73	5.7724	TRUE
YES1_20381_AAATTGGTGAAACACTACAC	YES1	49.719	161.62	49.719	161.62	5.7694	TRUE
MAPKAPK5_22296_GGGGTGTCATCAAGTCACCT	MAPKAPK5	49.719	161.62	49.719	161.62	5.7694	TRUE
UST_26972_GAATGATGTAAAATAACCTG	UST	31.455	114.44	31.455	114.44	5.7683	TRUE
CWC15_38894_GCAGGAATCTGGTCTAACCG	CWC15	26.382	100.39	26.382	100.39	5.7671	TRUE
ABT1_36604_AGAACAGACACTAGATGCGG	ABT1	26.382	100.39	26.382	100.39	5.7671	TRUE
PTGFR_15343_GAGATTTAGACAGAAGTCCA	PTGFR	91.321	257.99	91.321	257.99	5.7654	TRUE
C6orf226_73057_CCTGGAGAAACGCCACATCG	C6orf226	58.851	183.71	58.851	183.71	5.7641	TRUE
SAXO1_63147_CATGGATATTTACTGTCCCG	SAXO1	87.262	248.96	87.262	248.96	5.7632	TRUE
POT1_34069_TGAAGTGCGAGGTATGATAG	POT1	96.395	269.04	96.395	269.04	5.763	TRUE
CIT_30156_CCAGCTTGATGTGTCCTGTG	CIT	76.101	223.86	76.101	223.86	5.7625	TRUE
NDUFA6_12287_GGGACATGAACGAGGCCAAG	NDUFA6	108.57	295.14	108.57	295.14	5.7582	TRUE
PCDHGB3_43896_CAAGCTGGACAGTAAAACGG	PCDHGB3	155.25	391.51	155.25	391.51	5.7581	TRUE
GDF5_21396_GTGTTCTCTCTAGATGACCG	GDF5	37.543	130.5	37.543	130.5	5.758	TRUE
HTR5A_9054_ACACGGCGTAGGAAGGCTCG	HTR5A	34.499	122.47	34.499	122.47	5.7579	TRUE
TBC1D7_38264_CAAAAGTGACCACTAACCAG	TBC1D7	25.367	97.375	25.367	97.375	5.7562	TRUE
MAPRE3_31244_TCCTCAAGTGCACACAGCCG	MAPRE3	61.895	190.74	61.895	190.74	5.7546	TRUE
CENPW_70721_ACTCGCTTTAGAAAGCCACG	CENPW	30.44	111.43	30.44	111.43	5.7509	TRUE
DPF1_21388_GTTTCCGCATGACCTCGAGG	DPF1	17.25	73.282	17.25	73.282	5.7492	TRUE
GPR89A_74342_AAAGATGATGAGCTCAAACA	GPR89A	52.763	168.65	52.763	168.65	5.7468	TRUE
CDKN2C_2947_GAATGACAGCGAAACCAGTT	CDKN2C	24.352	94.364	24.352	94.364	5.7468	TRUE
MUC13_44355_AAATGATGGATTAATCACAA	MUC13	24.352	94.364	24.352	94.364	5.7468	TRUE
CHRAC1_39787_GCCACCTATTCCTACAGACA	CHRAC1	39.572	135.52	39.572	135.52	5.7426	TRUE
USP17L27_74681_TTGCCAACTACATGCTGTCC	USP17L27	23.338	91.352	23.338	91.352	5.7391	TRUE
GATAD2A_40653_TGAGTGCCCCGAACAAGCGG	GATAD2A	18.264	76.294	18.264	76.294	5.7384	TRUE
OXER1_63818_GGAGGTAGTAGTCCACGCGG	OXER1	18.264	76.294	18.264	76.294	5.7384	TRUE
GET4_39138_GTGGAGTATTCCACGTCCCG	GET4	33.484	119.46	33.484	119.46	5.7377	TRUE
STK31_44088_GGGGAATCTTGACCCAAACA	STK31	13.191	60.232	13.191	60.232	5.7373	TRUE
NBPF11_64642_GATGCTGTACACATTATCCC	NBPF11	13.191	60.232	13.191	60.232	5.7373	TRUE
SPATA22_54039_AAAATCATAATTGTCAGAAG	SPATA22	13.191	60.232	13.191	60.232	5.7373	TRUE
CMTM6_40993_GCAAGCCCTTGAGAACGCGC	CMTM6	13.191	60.232	13.191	60.232	5.7373	TRUE
RIN2_39944_AGTGGGGCCCCAAATTCACA	RIN2	82.189	236.91	82.189	236.91	5.7363	TRUE
PCDHA11_44018_GGGTGGCGTCCAAAACACAT	PCDHA11	86.248	245.95	86.248	245.95	5.736	TRUE
TAF9B_39148_GAATCACAGAGTATGAACCA	TAF9B	75.086	220.85	75.086	220.85	5.735	TRUE
HRC_8842_AGGTCCCAAGACCACAAAGT	HRC	29.426	108.42	29.426	108.42	5.7341	TRUE
B4GALNT1_6828_TGGAGTTACTCTCACTGGAG	B4GALNT1	65.954	199.77	65.954	199.77	5.7329	TRUE
PGLS_33728_CGGCGTGATCGAAGGGCACG	PGLS	19.279	79.306	19.279	79.306	5.732	TRUE
ASNSD1_40154_TCAAAACACCCCTCAAGTGT	ASNSD1	107.56	292.13	107.56	292.13	5.732	TRUE
OR56B1_70833_ACAATTGATGGATAGCGAAG	OR56B1	96.395	268.03	96.395	268.03	5.7295	TRUE
PPP1R10_14604_TAAACTCATCCCCCTAGATG	PPP1R10	20.294	82.317	20.294	82.317	5.7294	TRUE
CALU_2247_TGAACCTTGTCACTGAGCTG	CALU	1233.8	299.15	1233.8	299.15	5.7288	FALSE
TMEM236_74351_CTGTTCTGTGATCACGAGTG	TMEM236	53.778	170.66	53.778	170.66	5.7242	TRUE
PRKRIP1_49691_ACGTGTACAGACATCTGCGC	PRKRIP1	43.631	145.56	43.631	145.56	5.7237	TRUE
HOXB9_8712_TAATCAAAGACCCGGCTACG	HOXB9	43.631	145.56	43.631	145.56	5.7237	TRUE
SPATA5L1_48755_AAGATCTCGCTACCCGACGG	SPATA5L1	9.1321	46.178	9.1321	46.178	5.7192	TRUE
TUBB4B_27903_CCCCGTGGTAGGTGCCCGTG	TUBB4B	9.1321	46.178	9.1321	46.178	5.7192	TRUE
DYNC1I2_4926_ACGTTGGTCAAAGCATCGGG	DYNC1I2	9.1321	46.178	9.1321	46.178	5.7192	TRUE
SLC25A26_57451_GGTATCCAAGGGTTGTATCG	SLC25A26	28.411	105.41	28.411	105.41	5.7181	TRUE
SUPT3H_22017_AGTTAAACAAGAAAGAATGG	SUPT3H	32.47	116.45	32.47	116.45	5.7179	TRUE
DDX28_43400_GGCGGCCGCGAAGTAGTGAG	DDX28	32.47	116.45	32.47	116.45	5.7179	TRUE
PDE8A_13554_CTGTGGTGAATATAACTCAG	PDE8A	49.719	160.62	49.719	160.62	5.7176	TRUE
SETDB1_26249_AAGGAAAGAGTCTACTGTCG	SETDB1	49.719	160.62	49.719	160.62	5.7176	TRUE
LRR1_58530_ATGAGCAGGAAGGCTCGGAC	LRR1	49.719	160.62	49.719	160.62	5.7176	TRUE
FKBP15_32405_CGACTTACTATCGATATGCA	FKBP15	49.719	160.62	49.719	160.62	5.7176	TRUE
ANKRD17_34477_GCCACAACCACTACTACCAT	ANKRD17	84.218	240.93	84.218	240.93	5.7175	TRUE
IGLL5_75771_GCGGGAACAGAGTGACAGTG	IGLL5	47.69	155.6	47.69	155.6	5.7172	TRUE
NCAPD3_32416_CAATGTTTCCCATAGTACAC	NCAPD3	35.514	124.48	35.514	124.48	5.714	TRUE
LLPH_53391_AAAAAAGAATGCCCCAAAGG	LLPH	35.514	124.48	35.514	124.48	5.714	TRUE
MTTP_11891_CCAGTTGATCCAAATAACGG	MTTP	35.514	124.48	35.514	124.48	5.714	TRUE
DDX6_4645_ACGTGGTGATTGCTACCCCT	DDX6	35.514	124.48	35.514	124.48	5.714	TRUE
EXOSC6_58027_GGGCGTGGAGATGTACGACC	EXOSC6	61.895	189.73	61.895	189.73	5.7097	TRUE
TRIM49D1_72145_AAATCAGAGAAACCTGAACG	TRIM49D1	81.174	233.9	81.174	233.9	5.7087	TRUE
[truncated: 75,442 more rows]
