# Supplementary material for: Genome-wide CRISPR synthetic lethality screen identifies a role for the ADP-ribosyltransferase PARP14 in DNA replication dynamics controlled by ATR
Source: Nucleic Acids Res. 2020 Jun 15;48(13):7252–64. doi: 10.1093/nar/gkaa508 (PMC7367200; doi:10.1093/nar/gkaa508)
Supplement: gkaa508_Supplemental_Files [file gkaa508_supplemental_files.zip › Supplementary Table S3.xlsx]

## Sheet: Top 25 GO terms - RSA
GO Term #	Go Term	# of genes	% Total	Gene list	P-Value	Benjamini
GO:0006364	Rrna processing	45	9.2	RPL19, UTP15, RBFA, RPS2, RPS3, DDX27, RPS25, IMP3, RPS27, DDX47, WDR55,DKC1, RPS3A, RPLP0, RPL9, RPL8, FAU, DDX21, MTERF4, RPL10A, RPS20, MDN1, RPS27A, RPS23, NOC4L, RPP21,PNO1, RPL26, EXOSC2, MPHOSPH10, DIEXF, RRP9, DIS3L, RPS4X, FBL, RPS8, RPS7, RPS19, RPS16, RPL21,RPS15, WDR3, RPS11, NOP56, DDX51	4.5e-26	8.1e-23
GO:0006413	Translational initiation	30	6.1	EIF6, RPL19, RPS2, RPS3, RPS25, EIF3D, RPS27, EIF3H, RPS3A, RPLP0, EIF1AX, RPL9, RPL8, FAU, RPL10A, RPS20, EIF2B3, RPS23, RPS27A, RPL26, RPS4X, EIF2B1, RPS8, RPS7, RPS19, RPS16, RPL21, EIF2S1, RPS15, RPS11	6.2e-18	5.5e-15
GO:0006412	Translation	37	7.6	RPL19, RPS2, RPS3, RPS25, RPS27, MRPL14, RPS3A, RPLP0, RPL9, MRPL16, RPL8, FAU, MRPL57, RPL10A, RPS20, MRPL32, RPS27A, RPS23, MRPL52, MRPL1, MRPL4, MRPS23, DARS, RPL26, RPS4X, RPS8, RPS7, MRPL23, MRPL22, RPS19, RPS16, MRPS18A, RPL21, RPS15, PELO, RPS11, YARS2, EEFSEC	5.3e-16	3.3e-13
GO:0019083	Viral transcription	25	5.1	RPL19, RPL26, RPS2, RPS4X, RPS8, RPS7, RPS3, RPS25, RPS27, RPS19, RPS16, SEH1L, RPS3A, RPL21, RPLP0, NUP205, RPL9, RPS15, RPL8, FAU, RPS20, RPL10A, RPS11, RPS27A, RPS23	3.7e-15	1.7e-12
GO:0006614	SRP-dependent cotranslational protein targeting to membrane	23	4.7	PL19, RPL26, RPS4X, RPS2, RPS8, RPS3, RPS7, RPS25, RPS27, RPS19, RPS16, RPS3A, RPL21, RPLP0, RPL9, RPS15, RPL8, FAU, RPS11, RPS20, RPL10A, RPS23, RPS27A	7.6e-15	2.7e-12
GO:0000184	Nuclear-transcribed mrna catabolic process, nonsense-mediated decay	25	5.1	RPL19, SMG6, RPL26, ETF1, RPS2,RPS4X, RPS8, RPS7, RPS3, RPS25, RPS27, RPS19, RPS16, RPS3A, RPL21, RPLP0, RPL9, RPS15, RPL8, FAU,RPS20, RPL10A, RPS11, RPS27A, RPS23	1.6e-14	4.8e-12
GO:0000398	Mrna splicing, via spliceosome	29	5.9	SRSF1, LSM8, PPIL1, LSM6, U2AF2, SRSF11, ZCRB1, SF3B5, SF3B3, SART1, NONO, PCBP1, PRPF8, NUDT21, CDC40, U2AF1, SNRNP35, DHX35, HNRNPC, PRPF3, HNRNPR, RBMX, HNRNPA1, HNRNPU, WDR83, METTL14, SNRNP40, CWC22, SNRPG	1.9e-11	4.9e-09
GO:0008380	RNA splicing	25	5.1	SRSF1, LSM8, PPIL1, LSM6, U2AF2, SRSF11, ZCRB1, SF3B5, SF3B3, SART1, NONO,PCBP1, PRPF8, NUDT21, CDC40, U2AF1, SNRNP35, DHX35, HNRNPC, PRPF3, HNRNPR, RBMX, HNRNPA1, HNRNPU, WDR83, METTL14, SNRNP40, CWC22, SNRPG	3e-11	6.7e-09
GO:0006397	Mrna processing	23	4.7	LSM6, SRSF11, MPHOSPH10, SAP18, ZCRB1, PRPF3, SF3B3, NONO, DDX47, PPP1R8, JMJD6, SFPQ, PRPF8, CDC40, ECD, U2AF1, SNRNP40, SNRNP35, MTERF4, HNRNPC, RBM10, PRPF38B, PUF60, SNRPG, PRPF38A	4.6e-09	9.2e-07
GO:0070125	Mitochondrial translational elongation	16	3.3	MRPL53, TUFM, MRPL1, MRPL52, MRPL4, MRPS23, MRPS25, GFM2, MRPL23, MRPL22, MRPL12, MRPS18A, MRPL14, GFM1, MRPL16, MRPL39, MRPL32	9.9e-09	1.8e-06
GO:0006418	Trna aminoacylation for protein translation	11	2.2	YARS, DARS, RARS2, MARS2, YARS2, LARS2, MRPL39, DARS2, SARS2, PPA2, MARS	9.3e-08	1.5e-05
GO:0070126	Mitochondrial translational termination	14	2.9	MRPL53, MRPL1, MRPL52, MRPL4, MRPS23, MRPS25, GFM2, MRPL23, MRPL22, MRPL12, MRPL14, MRPS18A, MRPL16, MRPL39, MRPL32	6.3e-07	9.3e-05
GO:0051301	Cell division	28	5.7	MPLKIP, MAEA, ANAPC13, CDC37, RPS3, SPC24, APITD1-CORT, SEH1L, NCAPG2, MIS18A, CDC123, CDC40, KLHL42, CDCA3, CSNK1A1, CDC7, ANAPC5, RAN, ANAPC4, TPX2, CDC23, SPDL1, UBE2I, PMF1, TACC3, PPP1CA, PELO, MAD2L2	1.6e-06	0.00022
GO:0006098	Pentose-phosphate shunt	6	1.2	RPE, PGLS, TPI1, G6PD, TKT, RPIA	6.3e-06	0.0008
GO:0032543	Mitochondrial translation	8	1.6	MRPL23, GFM2, RARS2, MRPS18A, MRPL16, MRPL57, LARS2, MTERF4, GATC	4.8e-05	0.0057
GO:0007067	Mitotic nuclear division	20	4.1	CSNK1A1, MPLKIP, ANAPC5, ANAPC13, RAN, ANAPC4, JTB, TPX2, CDC23, UBE2I, PMF1, RPS3, DCTN2, SPC24, APITD1-CORT, NCAPG2, MIS18A, KLHL42, MAD2L2, CDCA3	6.1e-05	0.0068
GO:0006390	Transcription from mitochondrial promoter	5	1	POLRMT, TFAM, MRPL12, MTERF4, C10ORF2	0.0001	0.011
GO:0000462	Maturation of SSU-rrna from tricistronic rrna transcript	7	1.4	RPS19, NOC4L, RPS16, TSR2, WDR3, DIEXF, RPS8	0.00021	0.021
GO:0042769	DNA damage response, detection of DNA damage	7	1.4	RFC3, DTL, DNAJA1, RPS27A, RPS3, RBX1, RPA3	0.00041	0.038
GO:0000375	RNA splicing, via transesterification reactions	6	1.2	WDR83, PRPF8, MPHOSPH10, PRPF3, SNRNP40, SF3B3	0.00052	0.046
GO:0007062	Sister chromatid cohesion	11	2.2	SPC24, RAD51C, XPO1, RPS27, CENPM, CENPL, APITD1-CORT, SEH1L, SPDL1, PMF1, CENPK	0.00055	0.046
GO:0001649	Osteoblast differentiation	11	2.2	GTPBP4, ERH, PHB, RPS15, DDX21, RPS11, HNRNPC, RBMX, JUNB, FBL, HNRNPU	0.00059	0.047
GO:0000470	Maturation of LSU-rrna	5	1	EIF6, MRPL1, NOP2, RPL10A, NSA2	0.00061	0.046
GO:1901796	Regulation of signal transduction by p53 class mediator	12	2.4	TAF2, TAF10, DNA2, RFC3, EP300, PRMT5, TPX2, CHEK1, RAD9A, TOPBP1, RPS27A, RPA3	0.00064	0.047
GO:0042274	Ribosomal small subunit biogenesis	5	1	RPS19, NOM1, RPS16, RPS15, RPS7	0.0008	0.056

## Sheet: Top 25 GO terms - MAGeCK
GO Term #	Go Term	# of genes	% Total	Gene list	P-Value	Benjamini
GO:0006412	Translation	39	7.87879	MRPS30, RPS3, RPS25, RPS27, MRPL14, RPL9, MRPL16, RPL8, FAU, MRPL57, MRPL32, RPS27A, RMND1, RPS23, MRPL52, MRPL1, MRPL4, MRPS23, SARS, RPL23A, MRPS6, RPS6, RPS4X, GTF2H2, RPS8, RPS7, MRPL23, MRPL22, RPS19, RPS16, MRPS18A, RPL21, RPS15, HARS, PELO, YARS2, EEFSEC, NHP2, GATB	9.82672e-18	1.84742e-14
GO:0006364	rRNA processing	34	6.86869	RBFA, RPS3, DDX27, RPS25, IMP3, RPS27, WDR55, RPL9, RPL8, FAU, DDX21, MTERF4, RPS23, RPS27A, RRP1, NOC4L, RPP21, PNO1, MPHOSPH10, EXOSC2, RPL23A, RRP9, RPS4X, RPS6, RPS8, RPS7, NOP14, RPS19, RPS16, RPL21, RPS15, UTP20, WDR43, DDX51	7.75407e-16	7.30527e-13
GO:0000398	mRNA splicing, via spliceosome	30	6.06061	SRSF1, LSM8, PPIL1, U2AF2, TRA2B, SRSF11, ZCRB1, POLR2D, SF3B5, SART1, NONO, METTL3, PCBP1, CDC40, NUDT21, U2AF1, DHX35, SNRNP35, HNRNPC, PRPF3, HNRNPR, RBMX, HNRNPA1, HNRNPU, WDR83, HNRNPH3, METTL14, SLU7, SNRNP40, SNRPG	3.41069e-12	2.13738e-09
GO:0070125	itochondrial translational elongation	18	3.63636	MRPL53, TUFM, MRPL1, MRPL52, MRPS35, MRPL4, MRPS23, MRPS25, MRPS6, MRPS30, MRPL23, MRPL22, MRPS18A, MRPL14, GFM1, MRPL16, MRPL39, MRPL32	1.30773e-10	6.14634e-08
GO:0006413	Translational initiation	21	4.24242	EIF6, RPL23A, RPS4X, RPS6, RPS8, RPS3, RPS7, RPS25, RPS27, RPS19, RPS16, EIF3H, EIF1AX, RPL9, RPL21, RPS15, RPL8, FAU, EIF2B3, RPS23, RPS27A	1.13479e-09	4.26681e-07
GO:0006614	SRP-dependent cotranslational protein targeting to membrane	17	3.43434	RPL23A, RPS4X, RPS6, RPS8, RPS3, RPS7, RPS25, RPS27, RPS19, RPS16, RPL9, RPL21, RPS15, RPL8, FAU, RPS23, RPS27A	5.49114e-09	1.72056e-06
GO:0070126	Mitochondrial translational termination	16	3.23232	MRPL53, MRPL52, MRPS35, MRPL1, MRPL4, MRPS23, MRPS25, MRPS6, MRPS30, MRPL23, MRPL22, MRPL14, MRPS18A, MRPL16, MRPL39, MRPL32	1.16999e-08	3.14224e-06
GO:0000184	Nuclear-transcribed mRNA catabolic process, nonsense-mediated decay	18	3.63636	SMG6, RPL23A, RPS4X, RPS6, RPS8, RPS3, RPS7, RPS25, RPS27, RPS19, RPS16, RPL9, RPL21, RPS15, RPL8, FAU, RPS23, RPS27A	2.81852e-08	6.62351e-06
GO:0019083	Viral transcription	17	3.43434	RPL23A, RPS4X, RPS6, RPS8, RPS3, RPS7, RPS25, RPS27, RPS19, RPS16, RPL9, RPL21, RPS15, RPL8, FAU, RPS23, RPS27A	7.22149e-08	1.50848e-05
GO:0006098	Pentose-phosphate shunt	7	1.41414	RPE, PGLS, TPI1, G6PD, PGD, TKT, RPIA	1.74803e-07	3.28624e-05
GO:0032543	Mitochondrial translation	10	2.0202	MRPL23, MRPS18A, MRPL16, HARS, MRPS6, MRPL57, LARS2, MTERF4, GATB, GATC	4.13831e-07	7.07251e-05
GO:0008380	RNA splicing	19	3.83838	SREK1, SRSF11, MPHOSPH10, SAP18, ZCRB1, PRPF3, NONO, HNRNPH3, PPP1R8, SFPQ, CDC40, ECD, U2AF1, SNRNP40, SNRNP35, HNRNPC, MTERF4, RBM10, SNRPG	7.84639e-07	0.000122919
GO:0006397	mRNA processing	18	3.63636	SRSF1, SREK1, U2AF2, SRSF11, SAP18, PRPF3, HNRNPR, HNRNPA1, SMN1, NONO, ZFP36L1, METTL3, PPP1R8, SFPQ, NUDT21, ECD, U2AF1, RBM10	9.67167e-06	0.0013977
GO:0006418	tRNA aminoacylation for protein translation	9	1.81818	SARS, HARS, MARS2, YARS2, LARS2, MRPL39, DARS2, SARS2, PPA2	1.11311e-05	0.00149364
GO:0010467	Gene expression	9	1.81818	METTL14, METTL3, PCBP1, HNRNPC, POLR2D, HNRNPR, RBMX, HNRNPA1, HNRNPU	4.50228e-05	0.00562709
GO:0042274	Ribosomal small subunit biogenesis	6	1.21212	NOP14, RPS19, RPS16, RPS15, RPS6, RPS7	5.29666e-05	0.00620441
GO:0051301	Cell division	24	4.84848	CSNK1A1, CDC7, MAEA, MPLKIP, ANAPC5, ANAPC4, TPX2, CDC23, SPDL1, UBE2I, CLTC, TACC3, RPS3, SPC24, SPC25, CHMP1A, PPP1CA, APITD1-CORT, CDC40, CDC123, PELO, KLHL42, CCNA2, CDCA3	0.000114975	0.0126351
GO:0007067	Mitotic nuclear division	19	3.83838	CSNK1A1, MPLKIP, ANAPC5, ANAPC4, JTB, TPX2, CDC23, UBE2I, CLTC, RPS6, RPS3, DCTN2, SPC24, SPC25, APITD1-CORT, KLHL42, PAFAH1B1, CCNA2, CDCA3	0.000187705	0.0194156
GO:0000462	Maturation of SSU-rRNA from tricistronic rRNA transcript (SSU-rRNA, 5.8S rRNA, LSU-rRNA)	7	1.41414	NOP14, RPS19, NOC4L, RPS16, TSR2, UTP20, RPS8	0.000209555	0.0205236
GO:0006369	Termination of RNA polymerase II transcription	9	1.81818	SRSF1, U2AF2, NUDT21, CDC40, SRSF11, U2AF1, SLU7, SSU72, SNRPG	0.000359392	0.0332244
GO:0000375	RNA splicing, via transesterification reactions	6	1.21212	WDR83, TRA2B, MPHOSPH10, SLU7, PRPF3, SNRNP40	0.000524852	0.0459117
GO:0007062	Sister chromatid cohesion	11	2.22222	SPC24, CENPO, XPO1, SPC25, RPS27, CENPM, CENPL, APITD1-CORT, SPDL1, PAFAH1B1, CENPK	0.000551054	0.0460109
GO:0000387	Spliceosomal snRNP assembly	6	1.21212	STRAP, PRMT5, WDR77, SART1, SMN1, SNRPG	0.000907005	0.0714875
GO:0017183	Peptidyl-diphthamide biosynthetic process from peptidyl-histidine	4	0.808081	DPH5, DPH7, DPH1, DPH3	0.00105177	0.0791257
GO:0010824	Regulation of centrosome duplication	5	1.0101	XPO1, CHMP1A, XRCC3, PDCD6IP, CHORDC1	0.00159097	0.112846
