# Supplementary material for: Genome-wide CRISPR synthetic lethality screen identifies a role for the ADP-ribosyltransferase PARP14 in DNA replication dynamics controlled by ATR
Source: Nucleic Acids Res. 2020 Jun 15;48(13):7252–64. doi: 10.1093/nar/gkaa508 (PMC7367200; doi:10.1093/nar/gkaa508)
Supplement: gkaa508_Supplemental_Files [file gkaa508_supplemental_files.zip › Supplementary Table S4.xlsx]

## Sheet: Fig 1C
		Plotted
	Gene Name	LogP	Overall Rank
	RPS8	-6.97691	1
	HNRNPU	-6.34354	2
	RPS19	-6.16542	3
	KLF5	-6.00268	4
	ZFP36L1	-5.86438	5
	MRPL57	-5.54971	6
	HGC6.3	-5.37234	7
	PGP	-5.33407	8
	TKT	-5.26776	9
	ZCRB1	-5.18805	10
	C14orf80	-5.15504	11
	NMT1	-5.12655	12
	RPA3	-5.11313	13
	MTBP	-5.09576	14
	ABT1	-5.08489	15
	MARS2	-4.9996	16
	CHEK1	-4.99637	17
	RPE	-4.98151	18
	RPL21	-4.98151	19
	TMCO6	-4.90907	20
	WDR83	-4.83181	21
	ECD	-4.75713	22
	RFC3	-4.75321	23
	ZBTB8OS	-4.73098	24
	ACTR1A	-4.71444	25
	RPS25	-4.67948	26
	SMG6	-4.64257	27
	TRAF2	-4.62881	28
	PHB	-4.61331	29
	EIF1AX	-4.60633	30
	UBA6	-4.5704	31
	PDCD2	-4.55288	32
	POLRMT	-4.53572	33
	STRAP	-4.50931	34
	ALDOA	-4.49899	35
	CDC7	-4.47393	36
	DDX42	-4.4018	37
	ARID5A	-4.39152	38
	HSPA5	-4.36538	39
	ANKRD46	-4.30869	40
	RPF2	-4.30869	41
	U2AF1	-4.27706	42
	GNB2L1	-4.26156	43
	CENPL	-4.23626	44
	RPS16	-4.23023	45
	GTF2H1	-4.21361	46
	PGLS	-4.20615	47
	ZNF511	-4.2003	48
	POLG2	-4.19775	49
	FOLH1	-4.18658	50
	LSM8	-4.17336	51
	RPS23	-4.12448	52
	CSNK1A1	-4.08248	53
	C10orf2	-4.07962	54
	PRR20E	-4.0725	55
	CEBPZ	-4.05905	56
	2019-03-05	-4.0443	57
	WDR55	-4.03871	58
	HIST1H2BL	-3.98224	59
	MCL1	-3.97304	60
	DNLZ	-3.96596	61
	FAM208A	-3.95015	62
	UBE2I	-3.95015	63
	RPS11	-3.94309	64
	DDX27	-3.92492	65
	IMP3	-3.91062	66
	TRMT112	-3.90718	67
	RPIA	-3.90118	68
	KIAA0391	-3.88832	69
	WASH1	-3.8825	70
	RPS20	-3.86398	71
	ZBTB17	-3.86278	72
	RRP9	-3.84209	73
	C19orf53	-3.83357	74
	TCP1	-3.82768	75
	GNL3	-3.82232	76
	CNOT1	-3.81795	77
	CDC123	-3.80958	78
	UROD	-3.79316	79
	DDX21	-3.78911	80
	CCT4	-3.78433	81
	XRCC3	-3.76693	82
	NDUFV1	-3.76375	83
	RPS3A	-3.76303	84
	RBFA	-3.76303	85
	GRB2	-3.74922	86
	RPS27A	-3.73851	87
	PTPMT1	-3.72731	88
	PREB	-3.70562	89
	KLHL42	-3.68996	90
	TBC1D3H	-3.6604	91
	FDX1	-3.65817	92
	SLMO2	-3.63813	93
	CDC37	-3.62796	94
	MTERF4	-3.62796	95
	MOB4	-3.62796	96
	HNRNPC	-3.62796	97
	PNPT1	-3.62796	98
	SRSF11	-3.62796	99
	PMPCA	-3.59579	100
	RPN1	-3.59336	101
	SFPQ	-3.5931	102
	UTP15	-3.58473	103
	COMMD3	-3.57912	104
	NIP7	-3.55662	105
	EEF1A1	-3.55405	106
	COX20	-3.5531	107
	PPP1CA	-3.54854	108
	CD3EAP	-3.54469	109
	HMBS	-3.53825	110
	EARS2	-3.53562	111
	TCEB1	-3.53388	112
	PKM	-3.52665	113
	SEH1L	-3.52403	114
	TFAM	-3.51764	115
	FEN1	-3.50732	116
	MTPN	-3.49998	117
	YARS2	-3.49504	118
	PRPF38A	-3.4914	119
	GINS2	-3.48116	120
	RAD51C	-3.44403	121
	FBN2	-3.44117	122
	MYLIP	-3.43837	123
	B3GAT3	-3.42118	124
	RPS15	-3.41647	125
	PFDN6	-3.41369	126
	UQCRQ	-3.4051	127
	COX17	-3.40282	128
	XPO5	-3.40239	129
	SART1	-3.39805	130
	NCAPG2	-3.39035	131
	TANGO6	-3.38731	132
	SRSF1	-3.38517	133
	USO1	-3.38517	134
	SNRNP40	-3.3731	135
	NAA25	-3.37265	136
	U2AF2	-3.349	137
	RNH1	-3.3371	138
	AGAP2	-3.33451	139
	TAF10	-3.33235	140
	PCYT1A	-3.33149	141
	SARS2	-3.32204	142
	DNAJA1	-3.31607	143
	ITPK1	-3.30505	144
	GATC	-3.2837	145
	ANKRD17	-3.27853	146
	ANAPC5	-3.2487	147
	ZNHIT3	-3.23244	148
	FBXO42	-3.22212	149
	CDC40	-3.19512	150
	FTO	-3.19245	151
	DHX35	-3.18894	152
	GFPT1	-3.18278	153
	GPR89A	-3.18011	154
	TXN2	-3.17629	155
	PELO	-3.163	156
	SUPT20H	-3.16225	157
	DDX10	-3.11266	158
	ETF1	-3.11266	159
	EXOSC2	-3.11266	160
	PCBP1	-3.11266	161
	HSD17B12	-3.11266	162
	SNRPG	-3.11266	163
	CUL3	-3.11266	164
	URB2	-3.10521	165
	ZEB1	-3.09793	166
	FDXR	-3.09755	167
	PSMB5	-3.09755	168
	TAF2	-3.0775	169
	IPO13	-3.06984	170
	UXS1	-3.06675	171
	SLC3A2	-3.06354	172
	TBCC	-3.06218	173
	ADSL	-3.05589	174
	FAU	-3.05415	175
	GFM1	-3.05228	176
	CDC23	-3.04649	177
	CHORDC1	-3.04618	178
	MYH9	-3.03746	179
	MEN1	-3.03328	180
	UQCRC1	-3.0308	181
	NSA2	-3.03046	182
	RPL10A	-3.03046	183
	REXO2	-3.03012	184
	LIPT2	-3.02478	185
	TYMS	-2.99949	186
	HIST2H3C	-2.99028	187
	TINF2	-2.99028	188
	CCNH	-2.98175	189
	RTCB	-2.97299	190
	PNO1	-2.97196	191
	INTS8	-2.96686	192
	MPLKIP	-2.96269	193
	RPL19	-2.95711	194
	RB1CC1	-2.94965	195
	MIS18A	-2.94911	196
	TUFM	-2.94911	197
	MED19	-2.94472	198
	RPL8	-2.93891	199
	TPI1	-2.92808	200
	PSMF1	-2.92706	201
	CTU2	-2.92228	202
	SUZ12	-2.92196	203
	B4GALT7	-2.91588	204
	DOLK	-2.91588	205
	PRMT5	-2.90909	206
	TAF1C	-2.90909	207
	DPH1	-2.90861	208
	LOC101060389	-2.89514	209
	AK6	-2.89488	210
	NOP2	-2.89417	211
	ELP3	-2.88747	212
	PPP1R7	-2.87128	213
	DDX51	-2.86882	214
	ANKRD32	-2.86518	215
	VHL	-2.86458	216
	AKAP4	-2.85975	217
	SMN1	-2.85803	218
	B3GNT2	-2.85625	219
	TRAPPC4	-2.85387	220
	HSD17B10	-2.85108	221
	METTL14	-2.8501	222
	DGCR8	-2.8471	223
	NPIPB6	-2.84456	224
	PUF60	-2.84298	225
	ERC2	-2.84287	226
	ZNF224	-2.84287	227
	GPI	-2.84093	228
	SYS1	-2.83621	229
	GGCX	-2.83594	230
	HNRNPA1	-2.83248	231
	RBMX	-2.82917	232
	CIRH1A	-2.82522	233
	MRPL32	-2.81655	234
	NOP56	-2.81141	235
	ORAOV1	-2.81141	236
	CWC22	-2.81141	237
	GOLGA8O	-2.81141	238
	RBM10	-2.81141	239
	GRPEL1	-2.80763	240
	PSMG3	-2.80469	241
	RTN4IP1	-2.80469	242
	GMPS	-2.80469	243
	RPS7	-2.80266	244
	WDHD1	-2.80058	245
	DHFR	-2.80058	246
	TIMM13	-2.78088	247
	FAM46A	-2.77027	248
	JTB	-2.7684	249
	MRPL52	-2.76203	250
	KRT18	-2.76203	251
	RPN2	-2.76203	252
	BNIP1	-2.76203	253
	WDR1	-2.76203	254
	BRD2	-2.75945	255
	SAP18	-2.75791	256
	GPR151	-2.75423	257
	PGM3	-2.75423	258
	DTYMK	-2.74704	259
	MRPL39	-2.74056	260
	PPP1R8	-2.7332	261
	GET4	-2.72676	262
	RPS27	-2.71611	263
	TOPBP1	-2.71266	264
	PPP6C	-2.71266	265
	SYT7	-2.71187	266
	MRPS25	-2.7066	267
	SEPW1	-2.70475	268
	TAF6L	-2.70134	269
	DIEXF	-2.69872	270
	ATG7	-2.69818	271
	NONO	-2.69558	272
	PRPF8	-2.69463	273
	NOC4L	-2.6886	274
	EIF2B1	-2.67951	275
	FIBP	-2.67462	276
	CHERP	-2.67411	277
	MRPL14	-2.66677	278
	PMF1	-2.66338	279
	APITD1-CORT	-2.65949	280
	EIF3D	-2.65887	281
	G6PD	-2.65324	282
	GFM2	-2.65003	283
	U2SURP	-2.64369	284
	MAD2L2	-2.64341	285
	EIF2S1	-2.63545	286
	PPP4C	-2.63545	287
	EIF3H	-2.62776	288
	ELOVL1	-2.62702	289
	ATG10	-2.62372	290
	TRIM37	-2.60829	291
	SLC22A8	-2.60829	292
	CFAP20	-2.6057	293
	SCO2	-2.60548	294
	TSR2	-2.60255	295
	FAM13B	-2.60218	296
	PIWIL4	-2.60012	297
	LARS2	-2.59554	298
	IGBP1	-2.59554	299
	NUDT21	-2.59486	300
	DUSP11	-2.59289	301
	DARS2	-2.59241	302
	PET117	-2.59169	303
	NXPE3	-2.58259	304
	PRPF3	-2.57477	305
	HNRNPR	-2.57322	306
	CNOT3	-2.56776	307
	SEC23A	-2.56694	308
	DCTN6	-2.55779	309
	DAD1	-2.55779	310
	POLR3H	-2.55779	311
	FBL	-2.55779	312
	NAA20	-2.55779	313
	RPLP0	-2.55779	314
	UBE2V1	-2.55779	315
	UQCRFS1	-2.55779	316
	MED30	-2.55779	317
	RTTN	-2.55756	318
	FBXW11	-2.55725	319
	NCL	-2.55725	320
	TPX2	-2.5526	321
	UQCRB	-2.55208	322
	SNRNP35	-2.55039	323
	ADRB1	-2.54948	324
	DPAGT1	-2.54774	325
	CDCA3	-2.54245	326
	PSMB2	-2.5413	327
	PHF21A	-2.53853	328
	PCDHA9	-2.53797	329
	DPH5	-2.53715	330
	NUDT9	-2.53669	331
	SPATA5L1	-2.5359	332
	NUPL1	-2.53325	333
	RPL9	-2.53037	334
	CERS2	-2.52666	335
	PRMT1	-2.5257	336
	TXN	-2.52545	337
	XPO1	-2.52545	338
	CENPM	-2.52545	339
	CCT6A	-2.52545	340
	TIPARP	-2.52388	341
	EIF2AK4	-2.52285	342
	RARS2	-2.52208	343
	GGPS1	-2.51977	344
	DARS	-2.51843	345
	NDOR1	-2.51843	346
	MAEA	-2.5182	347
	MARS	-2.51696	348
	SF3B3	-2.51454	349
	MRPL4	-2.51233	350
	RPUSD4	-2.50801	351
	ZER1	-2.50604	352
	CAPZB	-2.50603	353
	UBE2H	-2.50595	354
	CENPK	-2.50379	355
	MRPS18A	-2.50319	356
	NLE1	-2.49619	357
	EAF1	-2.48909	358
	MPHOSPH10	-2.48357	359
	RPP21	-2.48313	360
	MDN1	-2.48231	361
	RPS3	-2.48231	362
	SHANK2	-2.47726	363
	ERH	-2.47482	364
	RAB29	-2.47482	365
	ZFYVE16	-2.47482	366
	SERPINB6	-2.47172	367
	TUBGCP3	-2.47166	368
	ALG6	-2.46558	369
	GPR89B	-2.46389	370
	C6orf106	-2.46389	371
	TERF2	-2.46389	372
	MRPL53	-2.4598	373
	SERBP1	-2.45613	374
	LSM6	-2.45473	375
	NOL10	-2.45368	376
	MRPL22	-2.45287	377
	MBTPS1	-2.45287	378
	TPRN	-2.45135	379
	DCTN2	-2.45102	380
	PPIL1	-2.45102	381
	STX18	-2.45102	382
	SCGB1D2	-2.44755	383
	ROMO1	-2.44259	384
	TADA2B	-2.44259	385
	TAMM41	-2.4411	386
	ARPC4	-2.44097	387
	AMIGO2	-2.44089	388
	ATP1B3	-2.44086	389
	TFDP1	-2.44047	390
	TRMT10A	-2.44011	391
	CCDC84	-2.43919	392
	SETDB1	-2.43876	393
	POP5	-2.43437	394
	RPL26	-2.4322	395
	DROSHA	-2.43197	396
	TMX2	-2.42902	397
	INSRR	-2.42183	398
	ANAPC4	-2.4194	399
	ATP9A	-2.41914	400
	RBX1	-2.41876	401
	BAP1	-2.41446	402
	HCFC1	-2.41163	403
	KDELC1	-2.41163	404
	SPC24	-2.40942	405
	LARP4B	-2.40603	406
	TRIT1	-2.40065	407
	PRKRIR	-2.39983	408
	TADA1	-2.39574	409
	PITRM1	-2.39327	410
	MTHFD1	-2.38434	411
	PSTK	-2.38121	412
	DDX47	-2.38081	413
	PRPF38B	-2.37858	414
	ZSCAN26	-2.37834	415
	KCNA10	-2.37413	416
	DPY30	-2.37311	417
	SLC10A7	-2.3713	418
	PPP6R3	-2.36122	419
	ATP5H	-2.3611	420
	CD8B	-2.35649	421
	ANAPC13	-2.35637	422
	RAB5B	-2.35607	423
	HAO1	-2.35536	424
	MRPL12	-2.35218	425
	USP47	-2.35212	426
	TACC3	-2.35152	427
	DNA2	-2.34796	428
	RAD9A	-2.3432	429
	CLEC18C	-2.34165	430
	EIF6	-2.34047	431
	NLRP3	-2.33537	432
	NBPF10	-2.33381	433
	SPCS2	-2.32986	434
	SPDL1	-2.32541	435
	MTMR12	-2.31767	436
	MRPL16	-2.31512	437
	NHLRC2	-2.31461	438
	CCDC141	-2.31459	439
	KCMF1	-2.3123	440
	LONP2	-2.31109	441
	FBXO11	-2.30953	442
	NUP205	-2.30214	443
	CCDC127	-2.29919	444
	COX4I1	-2.29836	445
	ZBBX	-2.29836	446
	SF3B5	-2.29836	447
	TGFBR1	-2.29817	448
	RABGAP1	-2.29454	449
	FSIP2	-2.29298	450
	SRF	-2.2906	451
	SSU72	-2.29022	452
	XPNPEP1	-2.29005	453
	PPA2	-2.2894	454
	RPS2	-2.2859	455
	AP3S1	-2.28232	456
	GRM4	-2.27708	457
	USPL1	-2.27374	458
	NOM1	-2.27282	459
	MRE11A	-2.27239	460
	WDR3	-2.26945	461
	S100A7	-2.26448	462
	TRIM28	-2.26257	463
	RPS4X	-2.26201	464
	MRPS23	-2.25637	465
	EP300	-2.25291	466
	CHUK	-2.25212	467
	DKC1	-2.24712	468
	JMJD6	-2.24609	469
	DIS3L	-2.24429	470
	GTPBP4	-2.24429	471
	CDK5RAP1	-2.24429	472
	EIF4ENIF1	-2.24429	473
	YARS	-2.24429	474
	EIF2B3	-2.24429	475
	ATG12	-2.24429	476
	RAN	-2.24305	477
	DONSON	-2.24027	478
	COPS2	-2.24027	479
	BCLAF1	-2.24027	480
	TMED2	-2.23808	481
	PARS2	-2.23623	482
	EEFSEC	-2.23069	483
	RWDD1	-2.23055	484
	TOMM22	-2.22995	485
	TM4SF18	-2.22351	486
	SETD1A	-2.22136	487
	JUNB	-2.22105	488
	PAXIP1	-2.21874	489
	MRPL1	-2.21611	490
	INPP5F	-2.21607	491
	MTG1	-2.21439	492
	RNMT	-2.20863	493
	MATR3	-2.20471	494
	FRG2B	-2.20353	495
	RNGTT	-2.20299	496
	ARNTL2	-2.20242	497
	EIF5A	-2.20138	498
	DTL	-2.20138	499
	MRPL23	-2.20138	500
	TRABD2A	-2.19879	501
	ASXL2	-2.19879	502
	SMC3	-2.1964	503
	CALML5	-2.19487	504
	FARS2	-2.19422	505
	PAFAH1B1	-2.19422	506
	OR51V1	-2.19229	507
	MLLT10	-2.18674	508
	USP17L18	-2.18412	509
	PPIAL4E	-2.18356	510
	KDSR	-2.18021	511
	ZNF182	-2.17721	512
	EIF2S2	-2.17585	513
	BCS1L	-2.17472	514
	PMVK	-2.17379	515
	EHF	-2.17379	516
	OR7E24	-2.17173	517
	UBIAD1	-2.1669	518
	KIAA0196	-2.16172	519
	HARS	-2.1612	520
	CRNKL1	-2.1612	521
	LSG1	-2.15894	522
	NUDT6	-2.15828	523
	PHKA2	-2.15798	524
	ATP5A1	-2.15623	525
	OGT	-2.15414	526
	ANKRD49	-2.15386	527
	ZNF391	-2.15112	528
	GMPPB	-2.14948	529
	DOLPP1	-2.14857	530
	METTL3	-2.14671	531
	FOXD4L6	-2.14393	532
	SURF6	-2.14058	533
	CCDC9	-2.13908	534
	ARL2	-2.13741	535
	DYNC1LI1	-2.13724	536
	MCF2L	-2.13563	537
	SOX15	-2.13543	538
	ATG5	-2.13358	539
	RMND1	-2.13176	540
	RPL13A	-2.1291	541
	ADSS	-2.12881	542
	MECR	-2.12743	543
	DNAJC9	-2.12679	544
	COX15	-2.12582	545
	NUP214	-2.12582	546
	NHP2	-2.12563	547
	TRAPPC13	-2.11986	548
	KCND1	-2.11938	549
	ELL3	-2.11773	550
	GRSF1	-2.11682	551
	NARFL	-2.11612	552
	DDX6	-2.11453	553
	TSC22D1	-2.11251	554
	SEPHS2	-2.11185	555
	MRPS6	-2.10988	556
	NCOR2	-2.10947	557
	DHRS3	-2.10759	558
	HIST2H2AC	-2.10703	559
	CHCHD4	-2.10148	560
	CWF19L1	-2.09818	561
	MRPL37	-2.09432	562
	SLC4A7	-2.09432	563
	LIN7C	-2.09352	564
	MYO7A	-2.09114	565
	SLC25A46	-2.09114	566
	YPEL5	-2.09105	567
	LCN8	-2.09095	568
	WDR77	-2.09031	569
	BRMS1	-2.08858	570
	SUGP2	-2.08646	571
	RPL23A	-2.08454	572
	LRRK2	-2.0835	573
	HNRNPH3	-2.08295	574
	ECT2	-2.08266	575
	NDST4	-2.08167	576
	NYAP1	-2.07936	577
	KLRD1	-2.07375	578
	FCRL6	-2.0712	579
	PGR	-2.0712	580
	POLR2I	-2.0712	581
	ATG9A	-2.0712	582
	AFF3	-2.06961	583
	ARHGEF28	-2.06586	584
	DDX1	-2.0645	585
	TCERG1	-2.06418	586
	BTBD8	-2.06418	587
	PRIM2	-2.06418	588
	RPL15	-2.06418	589
	LAMTOR3	-2.06418	590
	BCL2L1	-2.06066	591
	GATB	-2.05878	592
	TARDBP	-2.05628	593
	RPL37A	-2.05628	594
	IKBKAP	-2.05616	595
	DHX9	-2.05561	596
	GAN	-2.05561	597
	CDC6	-2.05561	598
	CEP170	-2.05441	599
	PDCD6IP	-2.05285	600
	VRK1	-2.04537	601
	NBPF11	-2.04525	602
	PGD	-2.04476	603
	RABGGTB	-2.04324	604
	CBWD5	-2.04217	605
	TELO2	-2.04217	606
	PYURF	-2.04123	607
	MALSU1	-2.04123	608
	EXTL3	-2.04123	609
	NEK10	-2.04046	610
	EEF2	-2.03831	611
	XRCC5	-2.03831	612
	COPE	-2.03156	613
	GTF2H2	-2.03156	614
	UBA5	-2.03156	615
	CCNA2	-2.03156	616
	GATA2	-2.02911	617
	IFT81	-2.02819	618
	AURKA	-2.02637	619
	EPRS	-2.02529	620
	HNRNPUL2	-2.02529	621
	PSMG2	-2.02529	622
	CCDC6	-2.02529	623
	NIFK	-2.02529	624
	PGS1	-2.02529	625
	GPR158	-2.02393	626
	TRAF6	-2.02088	627
	SEC23IP	-2.01884	628
	DUT	-2.01792	629
	TCAF1	-2.01669	630
	ARL15	-2.01507	631
	SRSF10	-2.01495	632
	SLC2A13	-2.01356	633
	CENPO	-2.0101	634
	PUM2	-2.00958	635
	NSUN2	-2.00943	636
	TLN1	-2.00943	637
	USP17L29	-2.00943	638
	DCN	-2.00896	639
	PDS5B	-2.00748	640
	SPATA31A6	-2.00655	641
	RPS26	-2.00655	642
	SHOC2	-2.00639	643
	CRYGA	-2.00582	644
	UTP20	-2.00533	645
	ZNF223	-2.00533	646
	FAM98B	-2.00464	647
	CWC15	-2.00173	648
	SLC12A7	-1.9997	649
	APOA1	-1.9997	650
	NUPR1L	-1.9997	651
	SPATA22	-1.9997	652
	ZFHX2	-1.99832	653
	PCNP	-1.99646	654
	TMED10	-1.99643	655
	RRP1	-1.99507	656
	CRIPT	-1.99414	657
	CTBS	-1.98516	658
	COA3	-1.98386	659
	TOP1	-1.98386	660
	CLMP	-1.98386	661
	DPH7	-1.98239	662
	ERGIC3	-1.98154	663
	CLN5	-1.98048	664
	PRSS48	-1.97724	665
	CNGA3	-1.97403	666
	SRBD1	-1.97171	667
	FKBP7	-1.97054	668
	HYOU1	-1.9688	669
	COA6	-1.96662	670
	TRA2B	-1.96662	671
	TDP2	-1.96651	672
	CENPU	-1.96648	673
	CABP4	-1.96633	674
	COX11	-1.96372	675
	RNF10	-1.96364	676
	NCOA5	-1.96327	677
	POLR2J	-1.96275	678
	CCDC8	-1.96186	679
	UST	-1.95875	680
	TUBB	-1.95867	681
	RPRD1B	-1.95867	682
	PRR7	-1.95853	683
	KIF1BP	-1.95579	684
	PPP1R11	-1.95565	685
	AHCY	-1.95167	686
	TUBB4B	-1.95045	687
	NUP155	-1.94991	688
	RQCD1	-1.94879	689
	SAE1	-1.94705	690
	LIAS	-1.94705	691
	NUBPL	-1.94591	692
	CDH6	-1.94356	693
	SSB	-1.94233	694
	MAP7D3	-1.94203	695
	HPS4	-1.94144	696
	RIC1	-1.94084	697
	PGAM1	-1.94008	698
	COA7	-1.94008	699
	CAB39L	-1.93937	700
	ATP1A1	-1.93926	701
	GM2A	-1.93923	702
	IRS2	-1.93692	703
	TAF4	-1.93574	704
	DUX4	-1.93121	705
	DGKA	-1.93121	706
	RPS13	-1.93121	707
	S100A1	-1.92971	708
	MIPEP	-1.92734	709
	RAC1	-1.92583	710
	TPT1	-1.92499	711
	ACTR3	-1.92149	712
	PDRG1	-1.92149	713
	GH2	-1.92093	714
	FAM58A	-1.91928	715
	RIOK1	-1.91911	716
	NDFIP1	-1.91892	717
	C9orf62	-1.91702	718
	CCT2	-1.91503	719
	RBM42	-1.91379	720
	DNAJC11	-1.91118	721
	ITGB5	-1.90442	722
	CCNB1	-1.9041	723
	ERAL1	-1.90035	724
	HAUS5	-1.8998	725
	POLR1B	-1.8996	726
	PBX1	-1.89874	727
	TRAM2	-1.89518	728
	GEMIN6	-1.89305	729
	NOB1	-1.88788	730
	DAGLA	-1.88687	731
	POMP	-1.88507	732
	ZP1	-1.88195	733
	MAGEA12	-1.87952	734
	WDR5B	-1.87952	735
	MRPS35	-1.87831	736
	C3orf17	-1.87352	737
	OR4D6	-1.87267	738
	ZNF789	-1.87152	739
	BRSK2	-1.86708	740
	SMG1	-1.86549	741
	MKNK2	-1.86311	742
	UTP3	-1.86022	743
	YAP1	-1.86017	744
	HECTD1	-1.86017	745
	INTS6	-1.86017	746
	ANKRD52	-1.86017	747
	KCNQ2	-1.86017	748
	OR52N2	-1.86017	749
	PCNA	-1.86017	750
	ANO1	-1.86017	751
	MTMR8	-1.86017	752
	SUPT4H1	-1.86017	753
	C5orf51	-1.85758	754
	IFNA1	-1.85758	755
	SREK1	-1.85339	756
	PYROXD1	-1.85247	757
	SMG9	-1.85182	758
	C14orf2	-1.85153	759
	CNOT6	-1.85147	760
	PRR20D	-1.85147	761
	ASCC3	-1.84827	762
	CHAMP1	-1.84593	763
	CENPW	-1.84391	764
	FAM217A	-1.84236	765
	INCENP	-1.84184	766
	TASP1	-1.83814	767
	RRAGC	-1.83659	768
	CINP	-1.83082	769
	TRUB2	-1.83046	770
	ZNF408	-1.83046	771
	CPNE8	-1.82856	772
	PPP1R36	-1.82854	773
	MYEOV2	-1.82854	774
	C7orf26	-1.82817	775
	HS6ST1	-1.82792	776
	TMEM230	-1.82778	777
	FAM216A	-1.82481	778
	SPTSSA	-1.82416	779
	ATP5I	-1.82416	780
	DPH3	-1.82352	781
	RMND5A	-1.82142	782
	BTBD16	-1.82094	783
	CSK	-1.82094	784
	RHOQ	-1.82094	785
	CDCA5	-1.81955	786
	SMARCD1	-1.81889	787
	METAP2	-1.81504	788
	VPRBP	-1.81385	789
	SP2	-1.81161	790
	OSBPL8	-1.81006	791
	ENO1	-1.81006	792
	TRPM7	-1.8063	793
	RPP38	-1.80478	794
	GNL2	-1.80235	795
	SECISBP2	-1.80224	796
	SBF2	-1.80153	797
	ZC3H7A	-1.7999	798
	SARS	-1.79877	799
	PTBP1	-1.79647	800
	TFPI	-1.79618	801
	RBCK1	-1.79473	802
	NSUN4	-1.79473	803
	SPDYC	-1.79398	804
	HOOK1	-1.79209	805
	MRPS31	-1.79171	806
	C6orf136	-1.78804	807
	PTGES3L	-1.78777	808
	SAMHD1	-1.78645	809
	FARP1	-1.78508	810
	ARMC7	-1.78433	811
	TPCN1	-1.78394	812
	FAAH	-1.78384	813
	WDR48	-1.78384	814
	ARHGAP40	-1.78376	815
	COG4	-1.78274	816
	GGACT	-1.77997	817
	ANKRD13A	-1.77972	818
	ARAF	-1.77969	819
	NCAPG	-1.77922	820
	CDC5L	-1.77872	821
	UNC50	-1.77833	822
	TMEM258	-1.77699	823
	SMNDC1	-1.77674	824
	MLLT11	-1.77436	825
	SF3B1	-1.77436	826
	AAAS	-1.77436	827
	TTC1	-1.7729	828
	CIAO1	-1.77278	829
	CARF	-1.77204	830
	CARS	-1.7714	831
	CTDNEP1	-1.77005	832
	SIN3A	-1.76846	833
	TAF1B	-1.76831	834
	EPS15L1	-1.76723	835
	ACSL3	-1.76593	836
	RNF19A	-1.76593	837
	PPP2CA	-1.76593	838
	CSRP2BP	-1.76593	839
	SMCHD1	-1.76558	840
	KIF20A	-1.76401	841
	RPS6	-1.76382	842
	NCKAP1L	-1.76379	843
	NCAPH2	-1.76311	844
	WDR43	-1.76117	845
	CCNT1	-1.76058	846
	SDR39U1	-1.7598	847
	ROBO2	-1.75348	848
	ATP6V1A	-1.75202	849
	EPB41L2	-1.75092	850
	ANO6	-1.74867	851
	RPS5	-1.7482	852
	RBM14-RBM4	-1.74784	853
	C16orf59	-1.74744	854
	MGEA5	-1.74667	855
	GTF2H2C	-1.74459	856
	MRPL15	-1.74263	857
	NDE1	-1.74239	858
	NUP93	-1.74237	859
	SACM1L	-1.73813	860
	KLHL9	-1.73662	861
	EPSTI1	-1.73406	862
	TAF5L	-1.73206	863
	SMC5	-1.73183	864
	GOLGA6L4	-1.73183	865
	RPAP2	-1.73183	866
	SUPT20HL2	-1.73057	867
	EIF3CL	-1.73057	868
	NSMCE4A	-1.72801	869
	ZNF862	-1.72777	870
	SLC25A26	-1.727	871
	HINFP	-1.72653	872
	RPL7	-1.72653	873
	MDM1	-1.72591	874
	WDR70	-1.72428	875
	SF3A2	-1.71829	876
	RPL35A	-1.71781	877
	NOP14	-1.71781	878
	CSTF3	-1.71669	879
	XAGE1B	-1.71648	880
	S100A16	-1.71593	881
	PTDSS2	-1.71545	882
	GCAT	-1.71324	883
	NCAPD3	-1.71275	884
	NUBP2	-1.71	885
	GGT6	-1.71	886
	NUP35	-1.71	887
	ATP2A2	-1.71	888
	SUMO2	-1.70979	889
	RBM22	-1.70735	890
	COPS8	-1.70531	891
	TRAPPC3	-1.70526	892
	RPL35	-1.70278	893
	RDH11	-1.7007	894
	TLK2	-1.70011	895
	GOLGA1	-1.7	896
	OR4X2	-1.69762	897
	VPS35	-1.69757	898
	BNIPL	-1.69756	899
	MKLN1	-1.69724	900
	ACR	-1.69631	901
	ARFRP1	-1.69497	902
	RPL6	-1.69188	903
	ILF3	-1.69119	904
	PPCDC	-1.6905	905
	ZW10	-1.6905	906
	ZNF488	-1.69035	907
	CUL4B	-1.68831	908
	HIST2H2BE	-1.68831	909
	LMO3	-1.68823	910
	PALD1	-1.68806	911
	GZMA	-1.68797	912
	DVL3	-1.68704	913
	LCMT1	-1.68704	914
	SYNPO2L	-1.68681	915
	RPL13	-1.68641	916
	PSME3	-1.68555	917
	MCTP1	-1.68469	918
	TTK	-1.68467	919
	MOCS3	-1.6839	920
	NDC80	-1.67993	921
	NUS1	-1.67993	922
	NDUFB8	-1.67993	923
	SEPP1	-1.67993	924
	SRSF3	-1.67993	925
	PFDN5	-1.67855	926
	FAM105A	-1.67415	927
	CCDC142	-1.67284	928
	RFK	-1.67274	929
	BCDIN3D	-1.66977	930
	MRPS26	-1.66765	931
	DCPS	-1.66758	932
	XIRP2	-1.66754	933
	NPM1	-1.66703	934
	RRM2	-1.66554	935
	ITGAV	-1.66539	936
	SMN2	-1.66539	937
	CDC42EP3	-1.66476	938
	HIVEP3	-1.66289	939
	C17orf96	-1.66274	940
	PPP1R35	-1.66133	941
	ANKRD33	-1.66133	942
	POLR1E	-1.6589	943
	ZNF45	-1.6589	944
	OR52B6	-1.65854	945
	DPP7	-1.65833	946
	TBCE	-1.6453	947
	IL1RN	-1.6427	948
	CPLX4	-1.64137	949
	MANF	-1.63985	950
	MRPL17	-1.63684	951
	BANP	-1.63652	952
	IARS2	-1.63652	953
	MRPS30	-1.63482	954
	MSTO1	-1.63321	955
	METTL6	-1.63256	956
	CIT	-1.63056	957
	DPM1	-1.63056	958
	ATIC	-1.63021	959
	DDX28	-1.62941	960
	GART	-1.62837	961
	MRPL3	-1.62803	962
	AMPD2	-1.62722	963
	SPINK5	-1.61948	964
	BIRC2	-1.61765	965
	MRPL10	-1.61714	966
	C1orf109	-1.61714	967
	CLEC7A	-1.61714	968
	TUT1	-1.61714	969
	SLC39A10	-1.61692	970
	SRGN	-1.61573	971
	TTLL12	-1.6157	972
	SMU1	-1.61485	973
	EFTUD2	-1.61485	974
	MRPL13	-1.61201	975
	CASC1	-1.61185	976
	EIF3B	-1.60928	977
	BRD9	-1.60867	978
	RSU1	-1.6086	979
	VPS16	-1.60716	980
	POLR1C	-1.60387	981
	ACTR10	-1.60224	982
	PTPN11	-1.60224	983
	HSF2	-1.5991	984
	PGGT1B	-1.59705	985
	HOXD1	-1.59449	986
	HUWE1	-1.58781	987
	ACLY	-1.58562	988
	SUPV3L1	-1.58562	989
	FASTKD3	-1.58562	990
	ZNRF4	-1.58544	991
	SIRPA	-1.58381	992
	METRNL	-1.58365	993
	PRCP	-1.58349	994
	MEIS1	-1.5811	995
	TMEM127	-1.57732	996
	IL2RB	-1.57717	997
	TBC1D29	-1.57648	998
	GLA	-1.57648	999
	MCMBP	-1.57443	1000
	YBEY	-1.57341	1001
	VDAC1	-1.57308	1002
	FPGS	-1.56765	1003
	LRRC47	-1.56667	1004
	RGAG4	-1.55888	1005
	FITM1	-1.55881	1006
	RRP12	-1.55881	1007
	BCL3	-1.55809	1008
	RPL27	-1.55463	1009
	SLC35E2	-1.55434	1010
	C2orf91	-1.5517	1011
	FKBPL	-1.54921	1012
	RPAP1	-1.5456	1013
	CCT5	-1.54559	1014
	TIPIN	-1.54495	1015
	SPICE1	-1.5406	1016
	GCSH	-1.53574	1017
	SCO1	-1.53499	1018
	SNRPB	-1.53449	1019
	CARD6	-1.53445	1020
	UBE3D	-1.53201	1021
	EIF3I	-1.53158	1022
	NRXN2	-1.52992	1023
	VANGL1	-1.52917	1024
	B4GALT3	-1.52917	1025
	IL18	-1.529	1026
	PLK4	-1.52521	1027
	PPAN-P2RY11	-1.52355	1028
	LIG4	-1.52265	1029
	SPATA31E1	-1.52042	1030
	VPS26A	-1.52042	1031
	SCAMP3	-1.51784	1032
	POLR1A	-1.51708	1033
	ATP5C1	-1.51708	1034
	EEA1	-1.51562	1035
	CCDC73	-1.51505	1036
	SLC33A1	-1.5149	1037
	CNOT11	-1.51466	1038
	WDR46	-1.51463	1039
	ATL2	-1.5114	1040
	SLC35D1	-1.50883	1041
	DCUN1D5	-1.50816	1042
	GCM1	-1.50816	1043
	TBC1D3C	-1.50774	1044
	HS3ST3A1	-1.50464	1045
	C7orf34	-1.50392	1046
	TMEM45B	-1.50129	1047
	ATP6V0C	-1.5008	1048
	IPPK	-1.49853	1049
	ITPRIPL2	-1.49743	1050
	MTFMT	-1.49723	1051
	FAM72C	-1.49723	1052
	PIAS3	-1.49669	1053
	NUDCD3	-1.49574	1054
	TIMM10	-1.49471	1055
	ANKEF1	-1.49471	1056
	FNIP1	-1.49393	1057
	NDUFB9	-1.4929	1058
	SLC12A2	-1.4929	1059
	STIM1	-1.4929	1060
	TNNI2	-1.49289	1061
	ACTR2	-1.49266	1062
	HIPK1	-1.49266	1063
	PGK1	-1.49167	1064
	CCDC51	-1.49167	1065
	ATG101	-1.49154	1066
	DDB2	-1.49109	1067
	NDUFAF1	-1.49064	1068
	MRPS22	-1.49019	1069
	HYAL3	-1.48865	1070
	NUP37	-1.48862	1071
	KLF1	-1.48793	1072
	PSMC4	-1.48735	1073
	TVP23B	-1.48702	1074
	TRIM16L	-1.4863	1075
	IP6K1	-1.48485	1076
	PPP1R12A	-1.48472	1077
	ZNF256	-1.48464	1078
	OSBPL9	-1.48464	1079
	MDP1	-1.48464	1080
	KRT4	-1.48464	1081
	MRPS10	-1.48464	1082
	PTPRH	-1.48464	1083
	CX3CL1	-1.48464	1084
	CAMK2B	-1.48464	1085
	IL13RA2	-1.48439	1086
	MOGS	-1.48439	1087
	STARD3	-1.48434	1088
	PPIAL4F	-1.48334	1089
	IBA57	-1.48109	1090
	ARPC3	-1.47798	1091
	BUD31	-1.47761	1092
	SNRPD1	-1.47646	1093
	PRDM12	-1.47635	1094
	BOD1	-1.47264	1095
	POLE3	-1.4719	1096
	PTHLH	-1.47125	1097
	LIN9	-1.47044	1098
	HSD17B3	-1.47012	1099
	SRSF6	-1.47012	1100
	NBPF6	-1.46999	1101
	TPD52L2	-1.46889	1102
	C1QTNF6	-1.4686	1103
	PAPOLA	-1.4669	1104
	FOXP1	-1.46637	1105
	VPS36	-1.46637	1106
	WAPAL	-1.46563	1107
	COX7B	-1.46556	1108
	FKBP5	-1.464	1109
	XAB2	-1.46325	1110
	FANCL	-1.46283	1111
	OR2V1	-1.4605	1112
	CCNC	-1.45937	1113
	OR7C2	-1.45885	1114
	RPAIN	-1.45629	1115
	RPS17	-1.45584	1116
	ANOS1	-1.45453	1117
	SUMF1	-1.45394	1118
	COX6A1	-1.45334	1119
	FAM3C	-1.45256	1120
	B4GALNT1	-1.4512	1121
	GLRX5	-1.45038	1122
	HOXC10	-1.4502	1123
	PSMC3	-1.44884	1124
	CHMP1A	-1.44535	1125
	PPIP5K2	-1.44514	1126
	HIST1H2BF	-1.44491	1127
	EMC3	-1.44387	1128
	SPC25	-1.43977	1129
	GAPDH	-1.43926	1130
	SMAD6	-1.43926	1131
	CHD8	-1.43926	1132
	RPL36A-HNRNPH2	-1.43876	1133
	CENPA	-1.43876	1134
	DHPS	-1.43876	1135
	ERBB4	-1.43876	1136
	HSPD1	-1.43876	1137
	C2orf80	-1.43876	1138
	LRRC1	-1.43876	1139
	TM7SF2	-1.43876	1140
	ZFX	-1.43876	1141
	WDR75	-1.43876	1142
	KBTBD8	-1.43876	1143
	DENR	-1.43876	1144
	OBFC1	-1.43872	1145
	E2F1	-1.43818	1146
	HNRNPH1	-1.43781	1147
	RAB30	-1.43753	1148
	VPS72	-1.43548	1149
	PKNOX2	-1.43427	1150
	PPP1CB	-1.43403	1151
	HNRNPK	-1.43255	1152
	POLR2C	-1.43181	1153
	SULT2A1	-1.43181	1154
	SKP2	-1.43145	1155
	FREM3	-1.43027	1156
	KCNT2	-1.43019	1157
	SNRNP200	-1.43001	1158
	RBM25	-1.43001	1159
	CLNS1A	-1.42887	1160
	TMX4	-1.4288	1161
	SLC40A1	-1.42837	1162
	PHF8	-1.4277	1163
	SNAPC2	-1.42742	1164
	PIGA	-1.42689	1165
	LAMC1	-1.42687	1166
	MFN2	-1.42606	1167
	GTF2A1L	-1.42466	1168
	DYNC1I2	-1.42466	1169
	MSH6	-1.4244	1170
	2019-09-07	-1.42419	1171
	GGT7	-1.42419	1172
	NDUFA3	-1.4235	1173
	INTS1	-1.42344	1174
	2019-09-04	-1.42216	1175
	C11orf95	-1.42216	1176
	PPWD1	-1.42141	1177
	NNT	-1.42133	1178
	ADAMTS14	-1.42071	1179
	LCE3C	-1.42071	1180
	FAM157A	-1.41859	1181
	DPH6	-1.41839	1182
	COA5	-1.41789	1183
	VPS37C	-1.4177	1184
	YY1	-1.41674	1185
	PMM2	-1.41598	1186
	GANAB	-1.41584	1187
	EMC2	-1.41562	1188
	MBTPS2	-1.41524	1189
	ALG13	-1.41524	1190
	GLT6D1	-1.41507	1191
	RNF133	-1.41504	1192
	CDH12	-1.41451	1193
	ZNF564	-1.41241	1194
	ACTR1B	-1.41206	1195
	NPRL3	-1.41205	1196
	GNAS	-1.41195	1197
	NARS2	-1.4108	1198
	LRP10	-1.41015	1199
	VCAN	-1.40917	1200
	CLP1	-1.40833	1201
	TMEM238	-1.40814	1202
	HYPK	-1.40669	1203
	SPATA31C1	-1.40664	1204
	SRP14	-1.40664	1205
	KXD1	-1.40664	1206
	TTI2	-1.40664	1207
	FGF10	-1.40648	1208
	POFUT1	-1.40498	1209
	SPDYE2	-1.40453	1210
	G3BP2	-1.40435	1211
	CCS	-1.40379	1212
	PFDN1	-1.4026	1213
	MMS22L	-1.40186	1214
	HDAC10	-1.40183	1215
	NPIPA2	-1.40174	1216
	RPEL1	-1.40101	1217
	GNRH2	-1.40025	1218
	MOGAT2	-1.39979	1219
	C9orf171	-1.39948	1220
	TOB1	-1.39847	1221
	NACA2	-1.39795	1222
	STT3B	-1.39785	1223
	CCAR1	-1.39785	1224
	MRPL49	-1.39785	1225
	AQP1	-1.39732	1226
	PYGO1	-1.39537	1227
	CRAT	-1.3938	1228
	DCDC2B	-1.39249	1229
	HARS2	-1.39209	1230
	RPL28	-1.39179	1231
	CDC20	-1.39134	1232
	CRYBA2	-1.39029	1233
	C11orf94	-1.39011	1234
	NDUFAF7	-1.39002	1235
	ZKSCAN8	-1.38925	1236
	C5orf24	-1.38889	1237
	NAT10	-1.38844	1238
	FADS3	-1.38784	1239
	TMEM8A	-1.38784	1240
	FXN	-1.3866	1241
	SKA2	-1.38653	1242
	RARS	-1.38653	1243
	TIGD3	-1.38577	1244
	TFIP11	-1.3851	1245
	PRH2	-1.3851	1246
	COPS7A	-1.38468	1247
	CUL4A	-1.38315	1248
	MS4A14	-1.38311	1249
	PRMT7	-1.38297	1250
	LOC101928436	-1.38083	1251
	PBRM1	-1.3805	1252
	EIF4B	-1.37881	1253
	PITPNB	-1.37881	1254
	PHF23	-1.37881	1255
	PPP1R15B	-1.37881	1256
	GCLC	-1.37847	1257
	ELP2	-1.37627	1258
	CAPRIN1	-1.37557	1259
	PGK2	-1.37474	1260
	PSMA3	-1.37424	1261
	ASB10	-1.37321	1262
	MFAP1	-1.37321	1263
	CENPT	-1.37302	1264
	TBC1D4	-1.37302	1265
	RHOXF2	-1.37255	1266
	CHRM4	-1.37247	1267
	C8orf48	-1.37247	1268
	VPS33B	-1.37227	1269
	DNHD1	-1.37174	1270
	CNNM2	-1.37132	1271
	TFCP2	-1.37075	1272
	SNX1	-1.36814	1273
	BTF3	-1.36798	1274
	ORC5	-1.36772	1275
	REXO4	-1.36757	1276
	ESPN	-1.36709	1277
	PRICKLE4	-1.36646	1278
	API5	-1.36638	1279
	TYMP	-1.36592	1280
	NOL7	-1.36402	1281
	DNAJC16	-1.36299	1282
	HES3	-1.36106	1283
	PHF7	-1.35964	1284
	CDH10	-1.35947	1285
	PEX12	-1.35927	1286
	TP53RK	-1.3589	1287
	NUF2	-1.3589	1288
	TIMELESS	-1.35877	1289
	CSNK2A3	-1.35783	1290
	ABCA4	-1.35719	1291
	ZG16B	-1.35675	1292
	TCTN3	-1.3559	1293
	ENTPD5	-1.3559	1294
	PHLDB2	-1.35267	1295
	HECTD2	-1.35267	1296
	RPS12	-1.35267	1297
	CPSF2	-1.3515	1298
	SSBP1	-1.3515	1299
	MMP21	-1.35061	1300
	DDOST	-1.34994	1301
	TMED5	-1.34966	1302
	DUSP8	-1.34939	1303
	ANKFN1	-1.34833	1304
	DHDH	-1.34832	1305
	STAP1	-1.34696	1306
	QARS	-1.34696	1307
	EIF3F	-1.34633	1308
	FDPS	-1.34611	1309
	DR1	-1.34481	1310
	BRPF1	-1.34462	1311
	TAF12	-1.34347	1312
	SSX7	-1.34345	1313
	AUNIP	-1.34344	1314
	DNM1L	-1.34269	1315
	PCBP2	-1.34261	1316
	CYCS	-1.34105	1317
	TBX10	-1.34085	1318
	CTU1	-1.34011	1319
	YES1	-1.33935	1320
	NPIPB3	-1.33865	1321
	PHYH	-1.33846	1322
	MRPL18	-1.33791	1323
	HINT2	-1.3374	1324
	SVOPL	-1.33739	1325
	PTCD1	-1.33739	1326
	HIST1H2BD	-1.33678	1327
	ENAH	-1.33669	1328
	RAB40B	-1.33532	1329
	MTIF2	-1.33339	1330
	CEACAM21	-1.3331	1331
	CHIC1	-1.3329	1332
	DLG5	-1.3326	1333
	VARS2	-1.33207	1334
	USP8	-1.33207	1335
	CRLS1	-1.33137	1336
	RPL12	-1.33109	1337
	FOSL2	-1.33103	1338
	OR5K1	-1.32983	1339
	TMCO1	-1.32893	1340
	ST6GALNAC1	-1.32854	1341
	SKA3	-1.32813	1342
	TNPO1	-1.3264	1343
	FOXI3	-1.32607	1344
	MTO1	-1.32507	1345
	OR51B6	-1.32422	1346
	MAGEA2	-1.32309	1347
	PAK1IP1	-1.32277	1348
	CYTL1	-1.32248	1349
	ATP5B	-1.32087	1350
	SRC	-1.31931	1351
	C15orf27	-1.31921	1352
	MMP9	-1.31806	1353
	ASNA1	-1.31755	1354
	TBC1D3	-1.31719	1355
	IFITM1	-1.31701	1356
	CH17-360D5.1	-1.31433	1357
	COX6B1	-1.31375	1358
	CYB5RL	-1.31249	1359
	CLTC	-1.31126	1360
	HSPE1	-1.31126	1361
	KPNB1	-1.31126	1362
	TXNL4B	-1.31034	1363
	CAD	-1.31034	1364
	OPALIN	-1.31034	1365
	MRPL33	-1.31034	1366
	SCGB2A1	-1.3083	1367
	PRPF40A	-1.3083	1368
	MREG	-1.3083	1369
	PCID2	-1.3083	1370
	RPL17	-1.3083	1371
	NOL9	-1.30778	1372
	GSTM5	-1.30761	1373
	UBN2	-1.30705	1374
	ZNF155	-1.30656	1375
	PLA2G5	-1.30389	1376
	BOP1	-1.30284	1377
	C11orf31	-1.30284	1378
	LSM2	-1.30284	1379
	PDCD11	-1.30284	1380
	GLTSCR1	-1.30195	1381
	SMEK2	-1.30172	1382
	PIGQ	-1.30103	1383
	TRMT6	-1.30089	1384
	PRKRA	-1.29989	1385
	CDH18	-1.29903	1386
	PGAP2	-1.29893	1387
	SAMM50	-1.29847	1388
	C1QTNF9B-AS1	-1.29829	1389
	SGIP1	-1.29768	1390
	WRAP53	-1.29631	1391
	SNRPA1	-1.29631	1392
	PC	-1.29625	1393
	CDK18	-1.29566	1394
	THG1L	-1.29551	1395
	VSTM2A	-1.29531	1396
	NDUFV2	-1.29517	1397
	ZNF2	-1.29394	1398
	C11orf74	-1.2928	1399
	MAF	-1.2928	1400
	OTC	-1.29253	1401
	WDR38	-1.29174	1402
	CAPN13	-1.29124	1403
	UTP23	-1.29048	1404
	CACNA1A	-1.29036	1405
	OR8J1	-1.29019	1406
	USB1	-1.28973	1407
	OR10H1	-1.28916	1408
	OR5B2	-1.28909	1409
	ZRSR2	-1.28877	1410
	SUPT16H	-1.28875	1411
	CCDC126	-1.28849	1412
	COX5B	-1.28702	1413
	MEOX2	-1.28571	1414
	PRKDC	-1.28542	1415
	METTL17	-1.28526	1416
	REC8	-1.28526	1417
	CAV1	-1.28517	1418
	CHD4	-1.28339	1419
	SNRNP25	-1.28339	1420
	SLC11A1	-1.28255	1421
	CAMK2G	-1.28212	1422
	HSP90AA1	-1.28183	1423
	RPS19BP1	-1.28027	1424
	R3HDM2	-1.27941	1425
	COX7C	-1.27927	1426
	RETSAT	-1.27919	1427
	ARFIP2	-1.27805	1428
	NVL	-1.27745	1429
	RIOK2	-1.27745	1430
	CTAGE9	-1.27745	1431
	POLR2K	-1.277	1432
	TUBE1	-1.27689	1433
	NOP58	-1.27689	1434
	ALG8	-1.27687	1435
	EGR1	-1.2761	1436
	ZWINT	-1.27512	1437
	BZW2	-1.27496	1438
	OLFML2B	-1.27473	1439
	CHMP4C	-1.27463	1440
	CCDC184	-1.27452	1441
	PIBF1	-1.27429	1442
	SEC61B	-1.27396	1443
	ADGRE5	-1.27227	1444
	PPCS	-1.27222	1445
	CDIPT	-1.27222	1446
	MT1G	-1.27209	1447
	TOR1A	-1.27107	1448
	DPH2	-1.26978	1449
	RNF168	-1.26876	1450
	WDR12	-1.26876	1451
	ZNF311	-1.26855	1452
	AQP6	-1.26855	1453
	RAB4A	-1.26808	1454
	CYP4F12	-1.26768	1455
	PDYN	-1.26703	1456
	RAD1	-1.26655	1457
	FAM172A	-1.26644	1458
	ARHGEF11	-1.26528	1459
	RPL37	-1.26508	1460
	ENOX1	-1.26478	1461
	LCE3B	-1.26388	1462
	TTC14	-1.26367	1463
	ARSE	-1.2633	1464
	FAM180B	-1.26311	1465
	OR4F4	-1.26302	1466
	LRRC18	-1.26302	1467
	SPI1	-1.26283	1468
	TRPM1	-1.26245	1469
	CRISP1	-1.26144	1470
	CDC26	-1.26111	1471
	FAF2	-1.25976	1472
	ADAT2	-1.25921	1473
	WDR74	-1.25572	1474
	FAM122A	-1.255	1475
	TBCA	-1.25433	1476
	TMC5	-1.25433	1477
	RPL23	-1.25433	1478
	MROH7	-1.2541	1479
	AASDHPPT	-1.254	1480
	NSMF	-1.25392	1481
	CD99L2	-1.25392	1482
	CDK12	-1.25391	1483
	ALG14	-1.25387	1484
	ZNF281	-1.25387	1485
	C17orf89	-1.25387	1486
	KANSL3	-1.25387	1487
	SNCA	-1.25387	1488
	SYNPO	-1.25354	1489
	ATN1	-1.25266	1490
	ADAMTSL2	-1.25261	1491
	SEL1L3	-1.25225	1492
	ADCYAP1	-1.25072	1493
	CEP89	-1.24971	1494
	OR4F17	-1.24957	1495
	OMA1	-1.24925	1496
	TBC1D7	-1.24883	1497
	ABCG5	-1.24854	1498
	BPIFB6	-1.24809	1499
	RCOR1	-1.24728	1500
	SEMA3G	-1.24697	1501
	XRCC6	-1.24671	1502
	GFI1	-1.24652	1503
	SUDS3	-1.24617	1504
	GMNN	-1.24562	1505
	RPL7L1	-1.24524	1506
	SCAMP1	-1.24496	1507
	ADPRH	-1.24469	1508
	CBX3	-1.24438	1509
	MBLAC2	-1.24438	1510
	SNAPC1	-1.24438	1511
	ST6GALNAC5	-1.24438	1512
	PTK2	-1.24423	1513
	ADM	-1.24341	1514
	OSTC	-1.24325	1515
	PTCD3	-1.24263	1516
	FDX1L	-1.2425	1517
	SPDYE6	-1.24219	1518
	CPE	-1.24194	1519
	CBLL1	-1.24194	1520
	GJB3	-1.24144	1521
	RNF167	-1.24064	1522
	GRINA	-1.2401	1523
	PSMD6	-1.239	1524
	SLPI	-1.2381	1525
	SMARCA4	-1.23805	1526
	TAS2R10	-1.23752	1527
	BRD7	-1.23728	1528
	SLTM	-1.23728	1529
	IL36RN	-1.23657	1530
	SLAIN2	-1.23602	1531
	MRPL43	-1.23509	1532
	TRAF3IP1	-1.23509	1533
	PPP1R10	-1.23412	1534
	GTPBP8	-1.23408	1535
	PTK6	-1.23376	1536
	TNFRSF4	-1.23198	1537
	IL36G	-1.2319	1538
	MRPS2	-1.23189	1539
	UXT	-1.23135	1540
	HUS1	-1.23002	1541
	TSLP	-1.22956	1542
	DHX33	-1.22944	1543
	CEP135	-1.22944	1544
	SLMAP	-1.22943	1545
	SSRP1	-1.22893	1546
	MICAL2	-1.22893	1547
	ARPC5	-1.2289	1548
	MYBL2	-1.22873	1549
	FAM96B	-1.22873	1550
	ATP6V1B2	-1.22873	1551
	DOK1	-1.22774	1552
	DPM2	-1.22703	1553
	LRRC19	-1.22657	1554
	ZNF527	-1.22657	1555
	TEFM	-1.22467	1556
	ANTXRL	-1.22461	1557
	HNRNPA3	-1.22447	1558
	BMPR1A	-1.2242	1559
	HNRNPM	-1.22393	1560
	GPR75	-1.21981	1561
	FAM149B1	-1.21907	1562
	TYRP1	-1.21907	1563
	EMG1	-1.21851	1564
	ZNF563	-1.21773	1565
	PRMT9	-1.21773	1566
	DNAJA4	-1.21521	1567
	CBWD2	-1.21504	1568
	RBM43	-1.21504	1569
	MNT	-1.21459	1570
	RBM8A	-1.21459	1571
	RPL24	-1.21419	1572
	INTS4	-1.21419	1573
	LARS	-1.21247	1574
	FAM132A	-1.212	1575
	RNF114	-1.21185	1576
	SYT9	-1.21136	1577
	CACNA2D2	-1.21049	1578
	LRR1	-1.21044	1579
	DDX5	-1.21044	1580
	XRN2	-1.21044	1581
	GTF2B	-1.21044	1582
	MVD	-1.21044	1583
	PTPN2	-1.21004	1584
	OR4A47	-1.20991	1585
	GDNF	-1.20985	1586
	ANP32A	-1.20839	1587
	SMG5	-1.2079	1588
	LMO7DN	-1.2079	1589
	DOT1L	-1.2079	1590
	SMARCA5	-1.20785	1591
	LNX2	-1.20759	1592
	TXNRD1	-1.20731	1593
	CTAG1B	-1.20621	1594
	TPRKB	-1.20489	1595
	YEATS2	-1.20489	1596
	GPSM1	-1.20413	1597
	MBD6	-1.20333	1598
	MRPS17	-1.20213	1599
	KLHL3	-1.2021	1600
	GTF2H3	-1.2021	1601
	PLEKHD1	-1.2021	1602
	ZNF19	-1.20136	1603
	C16orf62	-1.20058	1604
	ASPM	-1.20037	1605
	ITIH5	-1.20014	1606
	COL6A6	-1.19892	1607
	FNBP4	-1.19783	1608
	UBL5	-1.19718	1609
	TNXB	-1.19629	1610
	ZNF333	-1.19462	1611
	NOP10	-1.19427	1612
	NFS1	-1.19378	1613
	SHISA8	-1.19339	1614
	ARHGAP27	-1.19174	1615
	YTHDF1	-1.19174	1616
	ZNF720	-1.19164	1617
	RFX5	-1.1915	1618
	OR2T10	-1.1908	1619
	TUBGCP4	-1.19058	1620
	LMO1	-1.19054	1621
	HADHA	-1.18983	1622
	PUS1	-1.18959	1623
	CD34	-1.18882	1624
	NPAS4	-1.18757	1625
	MTPAP	-1.18757	1626
	IL15	-1.18697	1627
	ATP6AP2	-1.18632	1628
	NUTF2	-1.18632	1629
	SLU7	-1.18632	1630
	AKT2	-1.18632	1631
	PTCHD4	-1.18632	1632
	CACNB3	-1.18632	1633
	TBR1	-1.18586	1634
	N4BP2L2	-1.18566	1635
	RNMTL1	-1.18566	1636
	ARHGEF3	-1.18332	1637
	COMMD1	-1.18284	1638
	PSMB9	-1.18284	1639
	LGALS9C	-1.18265	1640
	FUT7	-1.18237	1641
	SETD2	-1.18211	1642
	DMRT1	-1.18188	1643
	FNBP1L	-1.18072	1644
	EXOSC8	-1.18066	1645
	SMAD4	-1.18066	1646
	YIPF1	-1.18066	1647
	USP1	-1.18066	1648
	CHRNG	-1.18007	1649
	USP45	-1.18007	1650
	SLC30A9	-1.1799	1651
	MAOB	-1.17963	1652
	RPS29	-1.17942	1653
	COX18	-1.17937	1654
	RRM1	-1.17937	1655
	HIST1H1T	-1.17895	1656
	LCAT	-1.17791	1657
	C11orf80	-1.17791	1658
	TFB2M	-1.17654	1659
	MAPKAP1	-1.17654	1660
	NAALADL2	-1.17606	1661
	MSI1	-1.17606	1662
	RAD50	-1.17552	1663
	SH3BGRL2	-1.17533	1664
	BST2	-1.17448	1665
	STRN	-1.17442	1666
	TMEM143	-1.1733	1667
	CASC3	-1.17295	1668
	KHDC3L	-1.17245	1669
	FBXL3	-1.17158	1670
	DBF4	-1.17009	1671
	NUP43	-1.16924	1672
	ISCA2	-1.16853	1673
	FCGR1A	-1.16853	1674
	C9orf50	-1.16853	1675
	SBDS	-1.16853	1676
	MRPL44	-1.16853	1677
	GLMN	-1.16849	1678
	JADE2	-1.16837	1679
	CTRB1	-1.16786	1680
	SDCBP	-1.16779	1681
	MAP1LC3B2	-1.16744	1682
	F2RL1	-1.16741	1683
	RSL24D1	-1.16724	1684
	PIP5K1B	-1.16668	1685
	REST	-1.16612	1686
	CMC1	-1.16597	1687
	HMGN5	-1.1655	1688
	MZT1	-1.1654	1689
	ZBTB48	-1.16526	1690
	DDX59	-1.16518	1691
	TOMM34	-1.16484	1692
	MARK2	-1.16479	1693
	CTNNBL1	-1.1626	1694
	PPIAL4C	-1.16201	1695
	IDNK	-1.1615	1696
	LOC102723859	-1.1613	1697
	SLC9B1	-1.1613	1698
	TNFAIP6	-1.16113	1699
	LCN6	-1.16032	1700
	EEF1B2	-1.16032	1701
	GEMIN7	-1.15895	1702
	N6AMT1	-1.15767	1703
	AP4E1	-1.15694	1704
	ANKRD39	-1.15678	1705
	TRAFD1	-1.15655	1706
	ABCF1	-1.15595	1707
	METTL21C	-1.15536	1708
	C6orf226	-1.15493	1709
	DIS3	-1.15434	1710
	COPB1	-1.15378	1711
	PRSS38	-1.15319	1712
	POP4	-1.15316	1713
	KHK	-1.15316	1714
	PCDHA5	-1.15256	1715
	ATXN7L2	-1.15238	1716
	BABAM1	-1.1519	1717
	CCT3	-1.1519	1718
	CPD	-1.15112	1719
	ETAA1	-1.15062	1720
	FOXD4L4	-1.15001	1721
	PCDHGA2	-1.15001	1722
	KIDINS220	-1.14935	1723
	SEC13	-1.14881	1724
	DAZL	-1.14809	1725
	RAB11A	-1.14764	1726
	LAMA1	-1.14726	1727
	RGPD3	-1.14683	1728
	ZWILCH	-1.14671	1729
	YTHDF2	-1.14667	1730
	MAGED4	-1.14663	1731
	FRMD4A	-1.14642	1732
	RECQL4	-1.1464	1733
	TTN	-1.14551	1734
	VBP1	-1.14551	1735
	GINS1	-1.14551	1736
	NKD2	-1.14478	1737
	SAMD4B	-1.14472	1738
	LSM12	-1.1444	1739
	IGFBP6	-1.14432	1740
	TGIF1	-1.14416	1741
	SNAI1	-1.14397	1742
	ZNF251	-1.14332	1743
	EHD1	-1.14298	1744
	CCDC144A	-1.14295	1745
	CCDC176	-1.1425	1746
	UBE2S	-1.14224	1747
	EXT1	-1.14092	1748
	C11orf57	-1.14092	1749
	C5orf34	-1.14	1750
	ZNF618	-1.13969	1751
	ZNF180	-1.13945	1752
	ATXN1	-1.13914	1753
	C16orf78	-1.13895	1754
	TMEM88B	-1.13856	1755
	MS4A8	-1.13856	1756
	APBB1	-1.13847	1757
	FERMT2	-1.13847	1758
	CEBPB	-1.13833	1759
	GSK3A	-1.13817	1760
	STXBP5	-1.13811	1761
	PROCA1	-1.13811	1762
	CXCL1	-1.13638	1763
	ACADVL	-1.13537	1764
	NDUFS8	-1.13537	1765
	SLIRP	-1.13496	1766
	ADRBK1	-1.13487	1767
	ZNF516	-1.13298	1768
	ASPN	-1.13233	1769
	WBP4	-1.1323	1770
	INIP	-1.1323	1771
	GZF1	-1.13203	1772
	ACTB	-1.13179	1773
	SLC52A1	-1.13173	1774
	NAA50	-1.12916	1775
	NANP	-1.12843	1776
	AAR2	-1.12843	1777
	EIF2B5	-1.12843	1778
	OR10A3	-1.1284	1779
	CDK7	-1.12789	1780
	AMD1	-1.12789	1781
	GINS3	-1.12789	1782
	PLCE1	-1.12588	1783
	IFT57	-1.12577	1784
	MESDC2	-1.12539	1785
	CRHR2	-1.12477	1786
	EIF4G1	-1.12473	1787
	SLC5A9	-1.12473	1788
	POLD1	-1.12473	1789
	DDX49	-1.12473	1790
	NCAPH	-1.12218	1791
	OST4	-1.1215	1792
	C1orf86	-1.1215	1793
	KRTAP6-3	-1.1215	1794
	CTRC	-1.12041	1795
	ZBED5	-1.1204	1796
	RABGGTA	-1.11963	1797
	HIST1H3A	-1.11963	1798
	FMNL3	-1.11944	1799
	APLNR	-1.11895	1800
	GTF2H4	-1.11887	1801
	ALDH18A1	-1.11887	1802
	CD93	-1.11847	1803
	EPHA5	-1.11824	1804
	BAZ1B	-1.1182	1805
	ATR	-1.11756	1806
	NDUFA1	-1.11723	1807
	POLE2	-1.11708	1808
	SLC17A5	-1.11649	1809
	COG3	-1.11582	1810
	PRKCDBP	-1.11571	1811
	ELMOD3	-1.11571	1812
	PGA4	-1.1155	1813
	RAB19	-1.1154	1814
	ZRANB2	-1.11518	1815
	VIP	-1.11462	1816
	BRAP	-1.11461	1817
	TTPAL	-1.11363	1818
	IK	-1.1125	1819
	PLCB4	-1.11124	1820
	RNF151	-1.11124	1821
	DHX36	-1.11074	1822
	BARHL2	-1.11074	1823
	SPIN3	-1.11067	1824
	HIST2H3A	-1.11067	1825
	PLRG1	-1.11018	1826
	SRMS	-1.10973	1827
	VMP1	-1.10951	1828
	OR9Q1	-1.10935	1829
	OTULIN	-1.10919	1830
	ATP6V1G1	-1.10886	1831
	TNFSF9	-1.10847	1832
	KCNMB3	-1.1076	1833
	2019-03-01	-1.10715	1834
	OR10V1	-1.10576	1835
	TUBD1	-1.10527	1836
	PPA1	-1.10493	1837
	PDSS2	-1.10493	1838
	ALG5	-1.10379	1839
	MRPS9	-1.10379	1840
	ZPBP2	-1.1027	1841
	P2RX2	-1.1027	1842
	IL22RA1	-1.10207	1843
	REEP1	-1.10153	1844
	CDK9	-1.10142	1845
	SP4	-1.10142	1846
	FABP3	-1.10117	1847
	PRRX2	-1.10117	1848
	TOP3A	-1.10117	1849
	MICALCL	-1.1009	1850
	ALG11	-1.1008	1851
	KDM4D	-1.1008	1852
	RPL11	-1.1008	1853
	AKT3	-1.10062	1854
	CSNK1D	-1.1006	1855
	SDCCAG3	-1.10038	1856
	C19orf40	-1.10026	1857
	DLEC1	-1.09978	1858
	KIN	-1.09953	1859
	WNK1	-1.09923	1860
	VARS	-1.09923	1861
	ZNF397	-1.09923	1862
	MROH8	-1.09923	1863
	WBSCR16	-1.09923	1864
	LGI2	-1.09843	1865
	TYW5	-1.09814	1866
	ST13	-1.09781	1867
	CRYGD	-1.09748	1868
	RRAGA	-1.09742	1869
	YEATS4	-1.09703	1870
	MRPL11	-1.097	1871
	ZCCHC11	-1.09672	1872
	OR8I2	-1.09609	1873
	PAPOLG	-1.09603	1874
	SOD1	-1.0959	1875
	KIAA1549L	-1.09577	1876
	SLC35A3	-1.09553	1877
	FETUB	-1.09518	1878
	C19orf80	-1.09512	1879
	PCDHA1	-1.09506	1880
	DBR1	-1.095	1881
	HOXC5	-1.09497	1882
	EMC9	-1.09339	1883
	FLII	-1.0928	1884
	UBL4A	-1.09265	1885
	SRSF9	-1.09219	1886
	STAG3	-1.09209	1887
	NSUN3	-1.09197	1888
	AKAP9	-1.09143	1889
	ATXN10	-1.09136	1890
	NEK1	-1.0901	1891
	DSN1	-1.0901	1892
	PPP2R1A	-1.08975	1893
	PKNOX1	-1.08753	1894
	URB1	-1.08753	1895
	ZNF589	-1.08746	1896
	GBF1	-1.08746	1897
	TMEM263	-1.086	1898
	PDIA3	-1.08566	1899
	RRM2B	-1.08566	1900
	KANSL2	-1.08543	1901
	HDAC8	-1.08543	1902
	TSPAN6	-1.08519	1903
	FAXDC2	-1.08489	1904
	EXOC8	-1.08345	1905
	CAMSAP3	-1.08345	1906
	CNTN4	-1.08296	1907
	POC1A	-1.08261	1908
	NDRG4	-1.08099	1909
	ADGRL1	-1.08039	1910
	COQ6	-1.07961	1911
	EFNA3	-1.07878	1912
	CTSH	-1.07848	1913
	BET1	-1.07824	1914
	AQP7	-1.07824	1915
	TOP2A	-1.07824	1916
	MED28	-1.07824	1917
	GLCE	-1.07794	1918
	PSG5	-1.07754	1919
	PITPNC1	-1.0774	1920
	DCST2	-1.07728	1921
	HAUS4	-1.07692	1922
	UCN	-1.07659	1923
	GPN2	-1.07616	1924
	ITFG1	-1.07613	1925
	NOP16	-1.07568	1926
	ELP6	-1.07555	1927
	ATP6V1D	-1.07502	1928
	HTR3B	-1.07454	1929
	NXN	-1.07432	1930
	ATP5S	-1.07427	1931
	NKTR	-1.07253	1932
	CTPS1	-1.07177	1933
	MDC1	-1.07142	1934
	CALY	-1.0709	1935
	NCBP2	-1.07025	1936
	LTV1	-1.06998	1937
	MCM6	-1.06968	1938
	NANS	-1.06965	1939
	SYTL3	-1.06938	1940
	CBFA2T2	-1.06851	1941
	PAGE3	-1.0684	1942
	CEP85	-1.06799	1943
	NPEPPS	-1.06785	1944
	PROCR	-1.0669	1945
	HPS3	-1.06529	1946
	FUT11	-1.06527	1947
	ZDHHC20	-1.06478	1948
	FBLN7	-1.06458	1949
	POSTN	-1.06442	1950
	CCDC146	-1.0643	1951
	ATP13A1	-1.06316	1952
	GATSL2	-1.06292	1953
	KIF5B	-1.06253	1954
	METTL13	-1.06193	1955
	RASAL2	-1.06068	1956
	CSNK2A1	-1.06063	1957
	UVSSA	-1.06045	1958
	GOLGA8R	-1.06033	1959
	PRND	-1.06033	1960
	OR4K15	-1.05996	1961
	TRIM63	-1.05897	1962
	PHF5A	-1.05861	1963
	PPTC7	-1.05822	1964
	HELZ2	-1.05809	1965
	GBP4	-1.05762	1966
	COL4A1	-1.05753	1967
	C20orf173	-1.05753	1968
	EED	-1.05753	1969
	CALML6	-1.05736	1970
	IFIT3	-1.05736	1971
	MRPL35	-1.05736	1972
	IL1RL2	-1.05736	1973
	SLAIN1	-1.05648	1974
	PATL1	-1.05604	1975
	PAICS	-1.05573	1976
	CMPK1	-1.05573	1977
	LMBRD2	-1.05549	1978
	NCKIPSD	-1.0551	1979
	LOC100507462	-1.05443	1980
	ENSA	-1.05443	1981
	ZNF728	-1.05443	1982
	MCM7	-1.05443	1983
	KRTAP5-5	-1.05443	1984
	INTS9	-1.05443	1985
	UGP2	-1.05443	1986
	CHMP3	-1.05409	1987
	C1D	-1.05361	1988
	MTOR	-1.05285	1989
	HEY2	-1.05254	1990
	DHODH	-1.0523	1991
	STT3A	-1.05225	1992
	ANKHD1	-1.05189	1993
	ZNF335	-1.05152	1994
	POP1	-1.05129	1995
	TM7SF3	-1.05111	1996
	RAB12	-1.0505	1997
	FAM57A	-1.05019	1998
[truncated: 17,114 more rows]

## Sheet: Fig 1D
	GoTerm	-LOG10(P value)
	Rrna processing	25.3468
	Translational initiation	17.2076
	Translation	15.2757
	Viral transcription	14.4318
	SRP-dependent cotranslational protein targeting to membrane	14.1192
	Nuclear-transcribed mrna catabolic process, nonsense-mediated decay	13.7959
	Mrna splicing, via spliceosome	10.7212
	RNA splicing	10.5229
	Mrna processing	8.33724
	Mitochondrial translational elongation	8.00436
	Trna aminoacylation for protein translation	7.03152
	Mitochondrial translational termination	6.20066
	Cell division	5.79588
	Pentose-phosphate shunt	5.20066
	Mitochondrial translation	4.31876
	Mitotic nuclear division	4.21467
	Transcription from mitochondrial promoter	4
	Maturation of SSU-rrna from tricistronic rrna transcript (SSU-rrna, 5.8S rrna, LSU-rrna)	3.67778
	DNA damage response, detection of DNA damage	3.38722
	RNA splicing, via transesterification reactions	3.284
	Sister chromatid cohesion	3.25964
	Osteoblast differentiation	3.22915
	Maturation of LSU-rrna	3.21467
	Regulation of signal transduction by p53 class mediator	3.19382
	Ribosomal small subunit biogenesis	3.09691

## Sheet: Fig 2C
8988T Cellular proliferation (CTG) with siCHK1
Days	WT siControl			WT siCHK1			PARP14KO6 siControl			PARP14KO6 siCHK1				Table Analyzed	Proliferation w/ siCHK1 CTG KO6						Table Analyzed	Proliferation w/ siCHK1 CTG KO14						Table Analyzed	Proliferation w/ siCHK1 CTG KO19
0	1	1	1	1	1	1	1	1	1	1	1	1			PARP14KO6 siControl vs siCHK1							PARP14KO14 siControl vs siCHK1							PARP14KO19 siControl vs siCHK1
1	1.7706	1.53396	1.755	1.27745	1.35512	2.08051	1.86962	1.54056	2.48571	1.07343	1.12227	2.27257		Two-way ANOVA	Ordinary						Two-way ANOVA	Ordinary						Two-way ANOVA	Ordinary
2	3.41137	2.15178	3.37665	1.87661	1.81658	2.41194	3.40773	2.17024	4.3607	1.60851	1.82927	3.26127		Alpha	0.05						Alpha	0.05						Alpha	0.05
3	0.801981	5.03322	5.25673	2.77291	3.5082	4.75803	5.95409	4.7173	6.58239	1.99549	3.09939	3.72555
4	5.01153	6.30184	5.27581	4.25496	5.49829	5.11013	5.82793	6.67022	7.92008	3.14759	4.11134	4.48585		Source of Variation	% of total variation	P value	P value summary	Significant?			Source of Variation	% of total variation	P value	P value summary	Significant?			Source of Variation	% of total variation	P value	P value summary	Significant?
														Interaction	9.152	0.0095	**	Yes			Interaction	25.48	0.0005	***	Yes			Interaction	28.58	<0.0001	****	Yes
														Row Factor	67.09	<0.0001	****	Yes			Row Factor	26.75	0.0004	***	Yes			Row Factor	26.32	<0.0001	****	Yes
Days	WT siControl			WT siCHK1			PARP14KO14 siControl			PARP14KO14 siCHK1				Column Factor	13.55	<0.0001	****	Yes			Column Factor	32.06	<0.0001	****	Yes			Column Factor	40.87	<0.0001	****	Yes
0	1	1	1	1	1	1	1	1	1	1	1	1
1	1.41259	1.53396	2.41894	1.37608	1.35512	3.10762	1.31375	1.45665	2.84224	1.23031	0.744217	2.52124		ANOVA table	SS	DF	MS	F (DFn, DFd)	P value		ANOVA table	SS	DF	MS	F (DFn, DFd)	P value		ANOVA table	SS	DF	MS	F (DFn, DFd)	P value
2	2.55029	2.15178	4.56131	2.07908	1.81658	4.38225	3.85091	2.41719	3.68321	1.26901	0.982523	2.19883		Interaction	10.68	4	2.669	F (4, 20) = 4.482	P=0.0095		Interaction	28.5	4	7.125	F (4, 20) = 8.112	P=0.0005		Interaction	30.13	4	7.532	F (4, 20) = 33.77	P<0.0001
3	5.14132	5.03322	5.79425	3.05385	3.5082	5.75326	5.99305	3.77391	5.36163	0.982107	0.911621	2.58516		Row Factor	78.27	4	19.57	F (4, 20) = 32.86	P<0.0001		Row Factor	29.91	4	7.478	F (4, 20) = 8.514	P=0.0004		Row Factor	27.75	4	6.938	F (4, 20) = 31.10	P<0.0001
4	7.79227	6.30184	7.30133	4.22969	5.49829	6.46732	8.30059	4.53468	6.11288	1.05697	0.528906	1.83051		Column Factor	15.8	1	15.8	F (1, 20) = 26.54	P<0.0001		Column Factor	35.86	1	35.86	F (1, 20) = 40.83	P<0.0001		Column Factor	43.09	1	43.09	F (1, 20) = 193.2	P<0.0001
														Residual	11.91	20	0.5955				Residual	17.57	20	0.8783				Residual	4.462	20	0.2231
Days	WT siControl			WT siCHK1			PARP14KO19 siControl			PARP14KO19 siCHK1				Difference between column means							Difference between column means							Difference between column means
0	1	1	1	1	1	1	1	1	1	1	1	1		Mean of PARP14KO6 siControl	3.767						Mean of PARP14KO14 siControl	3.509						Mean of PARP14KO19 siControl	3.323
1	1.7706	1.41259	1.53396	1.27745	1.37608	1.35512	1.79104	1.43835	1.59264	1.06098	1.14379	0.695039		Mean of PARP14KO6 siCHK1	2.316						Mean of PARP14KO14 siCHK1	1.323						Mean of PARP14KO19 siCHK1	0.9263
2	3.41137	2.55029	2.15178	1.87661	2.07908	1.81658	3.76916	2.0801	2.8317	0.781858	0.867879	1.05015		Difference between means	1.452						Difference between means	2.187						Difference between means	2.397
3	0.801981	5.14132	5.03322	2.77291	3.05385	3.5082	5.35187	3.82551	5.63715	0.549638	0.880898	1.14693		SE of difference	0.2818						SE of difference	0.3422						SE of difference	0.1725
4	5.01153	7.79227	6.30184	4.25496	4.22969	5.49829	5.66641	6.1598	6.70647	0.557643	1.16725	0.992494		95% CI of difference	0.8638 to 2.039						95% CI of difference	1.473 to 2.900						95% CI of difference	2.037 to 2.757
														Data summary							Data summary							Data summary
														Number of columns (Column Factor)	2						Number of columns (Column Factor)	2						Number of columns (Column Factor)	2
														Number of rows (Row Factor)	5						Number of rows (Row Factor)	5						Number of rows (Row Factor)	5
														Number of values	30						Number of values	30						Number of values	30
														Table Analyzed	Proliferation w/ siCHK1 CTG KO6						Table Analyzed	Proliferation w/ siCHK1 CTG KO14						Table Analyzed	Proliferation w/ siCHK1 CTG KO19
															WT siControl vs siCHK1							WT siControl vs siCHK1							WT siControl vs siCHK1
														Two-way ANOVA	Ordinary						Two-way ANOVA	Ordinary						Two-way ANOVA	Ordinary
														Alpha	0.05						Alpha	0.05						Alpha	0.05
														Source of Variation	% of total variation	P value	P value summary	Significant?			Source of Variation	% of total variation	P value	P value summary	Significant?			Source of Variation	% of total variation	P value	P value summary	Significant?
														Interaction	1.17	0.8827	ns	No			Interaction	2.976	0.3817	ns	No			Interaction	2.557	0.5949	ns	No
														Row Factor	77.56	<0.0001	****	Yes			Row Factor	81.38	<0.0001	****	Yes			Row Factor	76.28	<0.0001	****	Yes
														Column Factor	0.9257	0.3515	ns	No			Column Factor	2.172	0.0877	ns	No			Column Factor	3.145	0.0764	ns	No
														ANOVA table	SS	DF	MS	F (DFn, DFd)	P value		ANOVA table	SS	DF	MS	F (DFn, DFd)	P value		ANOVA table	SS	DF	MS	F (DFn, DFd)	P value
														Interaction	1.036	4	0.259	F (4, 20) = 0.2874	P=0.8827		Interaction	4.007	4	1.002	F (4, 20) = 1.105	P=0.3817		Interaction	2.61	4	0.6524	F (4, 20) = 0.7096	P=0.5949
														Row Factor	68.7	4	17.17	F (4, 20) = 19.06	P<0.0001		Row Factor	109.6	4	27.39	F (4, 20) = 30.20	P<0.0001		Row Factor	77.86	4	19.47	F (4, 20) = 21.17	P<0.0001
														Column Factor	0.82	1	0.82	F (1, 20) = 0.9099	P=0.3515		Column Factor	2.924	1	2.924	F (1, 20) = 3.224	P=0.0877		Column Factor	3.21	1	3.21	F (1, 20) = 3.492	P=0.0764
														Residual	18.02	20	0.9012				Residual	18.14	20	0.9069				Residual	18.39	20	0.9194
														Difference between column means							Difference between column means							Difference between column means
														Mean of WT siControl	2.979						Mean of WT siControl	3.666						Mean of WT siControl	3.061
														Mean of WT siCHK1	2.648						Mean of WT siCHK1	3.042						Mean of WT siCHK1	2.407
														Difference between means	0.3307						Difference between means	0.6244						Difference between means	0.6543
														SE of difference	0.3466						SE of difference	0.3477						SE of difference	0.3501
														95% CI of difference	-0.3924 to 1.054						95% CI of difference	-0.1010 to 1.350						95% CI of difference	-0.07607 to 1.385
														Data summary							Data summary							Data summary
														Number of columns (Column Factor)	2						Number of columns (Column Factor)	2						Number of columns (Column Factor)	2
														Number of rows (Row Factor)	5						Number of rows (Row Factor)	5						Number of rows (Row Factor)	5
														Number of values	30						Number of values	30						Number of values	30
														Table Analyzed	Proliferation w/ siCHK1 CTG KO6						Table Analyzed	Proliferation w/ siCHK1 CTG KO14						Table Analyzed	Proliferation w/ siCHK1 CTG KO19
															WT vs PARP14KO6 siCHK1							WT vs PARP14KO14 siCHK1							WT vs PARP14KO19 siCHK1
														Two-way ANOVA	Ordinary						Two-way ANOVA	Ordinary						Two-way ANOVA	Ordinary
														Alpha	0.05						Alpha	0.05						Alpha	0.05
														Source of Variation	% of total variation	P value	P value summary	Significant?			Source of Variation	% of total variation	P value	P value summary	Significant?			Source of Variation	% of total variation	P value	P value summary	Significant?
														Interaction	2.934	0.4334	ns	No			Interaction	23.39	0.0056	**	Yes			Interaction	31.22	<0.0001	****	Yes
														Row Factor	80.87	<0.0001	****	Yes			Row Factor	24.7	0.0043	**	Yes			Row Factor	28.2	<0.0001	****	Yes
														Column Factor	1.448	0.1765	ns	No			Column Factor	28.75	<0.0001	****	Yes			Column Factor	36.38	<0.0001	****	Yes
														ANOVA table	SS	DF	MS	F (DFn, DFd)	P value		ANOVA table	SS	DF	MS	F (DFn, DFd)	P value		ANOVA table	SS	DF	MS	F (DFn, DFd)	P value
														Interaction	1.681	4	0.4202	F (4, 20) = 0.9945	P=0.4334		Interaction	18.03	4	4.508	F (4, 20) = 5.051	P=0.0056		Interaction	14.11	4	3.527	F (4, 20) = 37.16	P<0.0001
														Row Factor	46.33	4	11.58	F (4, 20) = 27.41	P<0.0001		Row Factor	19.04	4	4.76	F (4, 20) = 5.334	P=0.0043		Row Factor	12.74	4	3.185	F (4, 20) = 33.56	P<0.0001
														Column Factor	0.8294	1	0.8294	F (1, 20) = 1.963	P=0.1765		Column Factor	22.16	1	22.16	F (1, 20) = 24.83	P<0.0001		Column Factor	16.43	1	16.43	F (1, 20) = 173.2	P<0.0001
														Residual	8.45	20	0.4225				Residual	17.85	20	0.8925				Residual	1.898	20	0.09491
														Difference between column means							Difference between column means							Difference between column means
														Mean of WT siCHK1	2.648						Mean of WT siCHK1	3.042						Mean of WT siCHK1	2.407
														Mean of PARP14KO6 siCHK1	2.316						Mean of PARP14KO14 siCHK1	1.323						Mean of PARP14KO19 siCHK1	0.9263
														Difference between means	0.3325						Difference between means	1.719						Difference between means	1.48
														SE of difference	0.2374						SE of difference	0.345						SE of difference	0.1125
														95% CI of difference	-0.1626 to 0.8277						95% CI of difference	0.9995 to 2.439						95% CI of difference	1.246 to 1.715
														Data summary							Data summary							Data summary
														Number of columns (Column Factor)	2						Number of columns (Column Factor)	2						Number of columns (Column Factor)	2
														Number of rows (Row Factor)	5						Number of rows (Row Factor)	5						Number of rows (Row Factor)	5
														Number of values	30						Number of values	30						Number of values	30

## Sheet: Fig 2D
8988T Cellular proliferation (CTG) with siDNA2
Days	WT siControl			WT siDNA2			PARP14KO6 siControl			PARP14KO6 siDNA2				Table Analyzed	Proliferation w/ siDNA2 CTG KO6						Table Analyzed	Proliferation w/ siDNA2 CTG KO14						Table Analyzed	Proliferation w/ siDNA2 CTG KO19
0	1	1	1	1	1	1	1	1	1	1	1	1			PARP14KO6 siControl vs siDNA2							PARP14KO14 siControl vs siDNA2							PARP14KO19 siControl vs siDNA2
1	1.7706	1.53396	1.755	2.03488	1.6088	1.61901	1.86962	1.54056	2.48571	1.79225	1.27132	1.95426		Two-way ANOVA	Ordinary						Two-way ANOVA	Ordinary						Two-way ANOVA	Ordinary
2	3.41137	2.15178	3.37665	3.13645	2.1108	2.48041	3.40773	2.17024	4.3607	2.5771	1.86206	2.82272		Alpha	0.05						Alpha	0.05						Alpha	0.05
3	0.801981	5.03322	5.25673	4.949	5.05149	4.63464	5.95409	4.7173	6.58239	3.82111	4.39771	4.233
4	5.01153	6.30184	5.27581	5.48516	5.91054	4.42471	5.82793	6.67022	7.92008	3.50376	3.92255	4.76409		Source of Variation	% of total variation	P value	P value summary	Significant?			Source of Variation	% of total variation	P value	P value summary	Significant?			Source of Variation	% of total variation	P value	P value summary	Significant?
														Interaction	6.353	0.0124	*	Yes			Interaction	6.969	<0.0001	****	Yes			Interaction	4.198	0.0386	*	Yes
														Row Factor	78.1	<0.0001	****	Yes			Row Factor	84.42	<0.0001	****	Yes			Row Factor	84	<0.0001	****	Yes
Days	WT siControl			WT siDNA2			PARP14KO14 siControl			PARP14KO14 siDNA2				Column Factor	8.001	0.0002	***	Yes			Column Factor	6.53	<0.0001	****	Yes			Column Factor	5.045	0.001	***	Yes
0	1	1	1	1	1	1	1	1	1	1	1	1
1	1.41259	1.53396	1.755	1.10613	1.6088	1.61901	1.31375	2.11463	2.66258	1.17634	2.38168	2.0754		ANOVA table	SS	DF	MS	F (DFn, DFd)	P value		ANOVA table	SS	DF	MS	F (DFn, DFd)	P value		ANOVA table	SS	DF	MS	F (DFn, DFd)
2	2.55029	2.15178	3.37665	2.27539	2.1108	2.48041	3.85091	3.20604	3.96671	2.78042	3.1422	2.7673		Interaction	7.28	4	1.82	F (4, 20) = 4.212	P=0.0124		Interaction	10.87	4	2.717	F (4, 20) = 16.78	P<0.0001		Interaction	3.864	4	0.9661	F (4, 20) = 3.104
3	5.14132	5.03322	5.25673	4.16221	5.05149	4.63464	5.99305	5.51578	5.53235	4.15524	4.49556	3.57613		Row Factor	89.5	4	22.38	F (4, 20) = 51.78	P<0.0001		Row Factor	131.7	4	32.91	F (4, 20) = 203.3	P<0.0001		Row Factor	77.33	4	19.33	F (4, 20) = 62.12	P value
4	7.79227	6.30184	5.27581	6.18348	5.91054	4.42471	8.30059	8.33281	8.93552	4.97495	5.65379	5.06722		Column Factor	9.168	1	9.168	F (1, 20) = 21.21	P=0.0002		Column Factor	10.18	1	10.18	F (1, 20) = 62.90	P<0.0001		Column Factor	4.645	1	4.645	F (1, 20) = 14.93	P=0.0386
														Residual	8.643	20	0.4322				Residual	3.238	20	0.1619				Residual	6.224	20	0.3112		P<0.0001
																																	P=0.0010
Days	WT siControl			WT siDNA2			PARP14KO19siControl			PARP14KO19siDNA2				Difference between column means							Difference between column means							Difference between column means
0	1	1	1	1	1	1	1	1	1	1	1	1		Mean of PARP14KO6 siControl	3.767						Mean of PARP14KO14 siControl	4.182						Mean of PARP14KO19siControl	3.323
1	1.7706	1.41259	1.53396	2.03488	1.10613	1.6088	1.79104	1.43835	1.59264	1.76727	1.20116	1.46233		Mean of PARP14KO6 siDNA2	2.661						Mean of PARP14KO14 siDNA2	3.016						Mean of PARP14KO19siDNA2	2.536
2	3.41137	2.55029	2.15178	3.13645	2.27539	2.1108	3.76916	2.0801	2.8317	2.53935	1.82439	2.57471		Difference between means	1.106						Difference between means	1.165						Difference between means	0.787
3	0.801981	5.14132	5.03322	4.949	4.16221	5.05149	5.35187	3.82551	5.63715	3.2848	3.14877	4.28834		SE of difference	0.24						SE of difference	0.1469						SE of difference	0.2037
4	5.01153	7.79227	6.30184	5.48516	6.18348	5.91054	5.66641	6.1598	6.70647	3.54294	4.48757	4.92378		95% CI of difference	0.6049 to 1.606						95% CI of difference	0.8588 to 1.472						95% CI of difference	0.3621 to 1.212
														Data summary							Data summary							Data summary
														Number of columns (Column Factor)	2						Number of columns (Column Factor)	2						Number of columns (Column Factor)	2
														Number of rows (Row Factor)	5						Number of rows (Row Factor)	5						Number of rows (Row Factor)	5
														Number of values	30						Number of values	30						Number of values	30
														Table Analyzed	Proliferation w/ siDNA2 CTG KO6 Final						Table Analyzed	Proliferation w/ siDNA2 CTG KO14 Final						Table Analyzed	Proliferation w/ siDNA2 CTG KO19 Final
															WT siControl vs siDNA2							WT siControl vs siDNA2							WT siControl vs siDNA2
														Two-way ANOVA	Ordinary						Two-way ANOVA	Ordinary						Two-way ANOVA	Ordinary
														Alpha	0.05						Alpha	0.05						Alpha	0.05
														Source of Variation	% of total variation	P value	P value summary	Significant?			Source of Variation	% of total variation	P value	P value summary	Significant?			Source of Variation	% of total variation	P value	P value summary	Significant?
														Interaction	1.696	0.3285	ns	No			Interaction	0.6887	0.6387	ns	No			Interaction	1.687	0.6952	ns	No
														Row Factor	88.8	<0.0001	****	Yes			Row Factor	92.95	<0.0001	****	Yes			Row Factor	83.18	<0.0001	****	Yes
														Column Factor	2.632	0.0119	*	Yes			Column Factor	0.9952	0.0684	ns	No			Column Factor	0.03252	0.8377	ns	No
														ANOVA table	SS	DF	MS	F (DFn, DFd)	P value		ANOVA table	SS	DF	MS	F (DFn, DFd)	P value		ANOVA table	SS	DF	MS	F (DFn, DFd)	P value
														Interaction	2.174	4	0.5435	F (4, 20) = 1.233	P=0.3285		Interaction	0.8343	4	0.2086	F (4, 20) = 0.6422	P=0.6387		Interaction	2.098	4	0.5245	F (4, 20) = 0.5587	P=0.6952
														Row Factor	113.8	4	28.45	F (4, 20) = 64.57	P<0.0001		Row Factor	112.6	4	28.15	F (4, 20) = 86.67	P<0.0001		Row Factor	103.5	4	25.87	F (4, 20) = 27.55	P<0.0001
														Column Factor	3.374	1	3.374	F (1, 20) = 7.656	P=0.0119		Column Factor	1.206	1	1.206	F (1, 20) = 3.711	P=0.0684		Column Factor	0.04045	1	0.04045	F (1, 20) = 0.04309	P=0.8377
														Residual	8.813	20	0.4407				Residual	6.496	20	0.3248				Residual	18.78	20	0.9388
														Difference between column means							Difference between column means							Difference between column means
														Mean of WT siDNA2	3.096						Mean of WT siControl	3.372						Mean of WT siControl	3.061
														Mean of PARP14KO6 siControl	3.767						Mean of WT siDNA2	2.971						Mean of WT siDNA2	3.134
														Difference between means	-0.6707						Difference between means	0.4009						Difference between means	-0.07344
														SE of difference	0.2424						SE of difference	0.2081						SE of difference	0.3538
														95% CI of difference	-1.176 to -0.1651						95% CI of difference	-0.03319 to 0.8350						95% CI of difference	-0.8115 to 0.6646
														Data summary							Data summary							Data summary
														Number of columns (Column Factor)	2						Number of columns (Column Factor)	2						Number of columns (Column Factor)	2
														Number of rows (Row Factor)	5						Number of rows (Row Factor)	5						Number of rows (Row Factor)	5
														Number of values	30						Number of values	30						Number of values	30
														Table Analyzed	Proliferation w/ siDNA2 CTG KO6 Final						Table Analyzed	Proliferation w/ siDNA2 CTG KO14 Final						Table Analyzed	Proliferation w/ siDNA2 CTG KO19 Final
															WT vs PARP14KO6 siDNA2							WT vs PARP14KO14 siDNA2							WT vs PARP14KO19 siDNA2
														Two-way ANOVA	Ordinary						Two-way ANOVA	Ordinary						Two-way ANOVA	Ordinary
														Alpha	0.05						Alpha	0.05						Alpha	0.05
														Source of Variation	% of total variation	P value	P value summary	Significant?			Source of Variation	% of total variation	P value	P value summary	Significant?			Source of Variation	% of total variation	P value	P value summary	Significant?
														Interaction	2.242	0.1057	ns	No			Interaction	1.6	0.1871	ns	No			Interaction	3.575	0.0225	*	Yes
														Row Factor	90.7	<0.0001	****	Yes			Row Factor	93.71	<0.0001	****	Yes			Row Factor	88.21	<0.0001	****	Yes
														Column Factor	1.966	0.0116	*	Yes			Column Factor	0.01791	0.7848	ns	No			Column Factor	3.271	0.0016	**	Yes
														ANOVA table	SS	DF	MS	F (DFn, DFd)	P value		ANOVA table	SS	DF	MS	F (DFn, DFd)	P value		ANOVA table	SS	DF	MS	F (DFn, DFd)	P value
														Interaction	1.618	4	0.4045	F (4, 20) = 2.201	P=0.1057		Interaction	1.371	4	0.3428	F (4, 20) = 1.711	P=0.1871		Interaction	2.931	4	0.7326	F (4, 20) = 3.618	P=0.0225
														Row Factor	65.47	4	16.37	F (4, 20) = 89.03	P<0.0001		Row Factor	80.29	4	20.07	F (4, 20) = 100.2	P<0.0001		Row Factor	72.32	4	18.08	F (4, 20) = 89.27	P<0.0001
														Column Factor	1.419	1	1.419	F (1, 20) = 7.718	P=0.0116		Column Factor	0.01535	1	0.01535	F (1, 20) = 0.07662	P=0.7848		Column Factor	2.681	1	2.681	F (1, 20) = 13.24	P=0.0016
														Residual	3.677	20	0.1838				Residual	4.007	20	0.2004				Residual	4.05	20	0.2025
														Difference between column means							Difference between column means							Difference between column means
														Mean of WT siDNA2	3.096						Mean of WT siDNA2	2.971						Mean of WT siDNA2	3.134
														Mean of PARP14KO6 siDNA2	2.661						Mean of PARP14KO14 siDNA2	3.016						Mean of PARP14KO19siDNA2	2.536
														Difference between means	0.4349						Difference between means	-0.04524						Difference between means	0.5979
														SE of difference	0.1566						SE of difference	0.1634						SE of difference	0.1643
														95% CI of difference	0.1084 to 0.7615						95% CI of difference	-0.3862 to 0.2957						95% CI of difference	0.2552 to 0.9407
														Data summary							Data summary							Data summary
														Number of columns (Column Factor)	2						Number of columns (Column Factor)	2						Number of columns (Column Factor)	2
														Number of rows (Row Factor)	5						Number of rows (Row Factor)	5						Number of rows (Row Factor)	5
														Number of values	30						Number of values	30						Number of values	30

## Sheet: Fig 2E
8988T Anenxin with siCHK1
Column A	Column B	Column C	Column D	Column E	Column F				Table Analyzed	8988T+siCHK1 KO14+19 Normalized
WT-siControl	KO14-siControl	KO19-siControl	WT-siCHK1	KO14-siCHK1	KO19-siCHK1				Column E	KO14-siCHK1		Column F	KO19-siCHK1
1	1	1	3.25	10.7049	9.86667				vs.	vs.		vs.	vs.
1	1	1	4.03571	5.877	6.17647				Column D	WT-siCHK1		Column D	WT-siCHK1
1	1	1	4.44068	10.7049	7.89706
									Unpaired t test			Unpaired t test
									P value	0.0345		P value	0.0222
									P value summary	*		P value summary	*
									Significantly different (P < 0.05)?	Yes		Significantly different (P < 0.05)?	Yes
									One- or two-tailed P value?	Two-tailed		One- or two-tailed P value?	Two-tailed
									t, df	t=3.150, df=4		t, df	t=3.629, df=4
									How big is the difference?			How big is the difference?
									Mean of column D	3.909		Mean of column D	3.909
									Mean of column E	9.096		Mean of column F	7.98
									Difference between means (E - D) ± SEM	5.187 ± 1.647		Difference between means (F - D) ± SEM	4.071 ± 1.122
									95% confidence interval	0.6145 to 9.759		95% confidence interval	0.9563 to 7.186
									R squared (eta squared)	0.7126		R squared (eta squared)	0.767
									F test to compare variances			F test to compare variances
									F, DFn, Dfd	21.20, 2, 2		F, DFn, Dfd	9.303, 2, 2
									P value	0.0901		P value	0.1941
									P value summary	ns		P value summary	ns
									Significantly different (P < 0.05)?	No		Significantly different (P < 0.05)?	No
									Data analyzed			Data analyzed
									Sample size, column D	3		Sample size, column D	3
									Sample size, column E	3		Sample size, column F	3

## Sheet: Fig 2G
U2OS Cellular proliferation (CTG) with siCHK1/DNA2
Days	siControl			siPARP14			siCHK1			siPARP14+CHK1				Table Analyzed	U2OS proliferation w/ siPARP14+CHK1						Table Analyzed	U2OS proliferation w/ siPARP14+DNA2
0	1	1	1	1	1	1	1	1	1	1	1	1			siPARP14 vs siPARP14+siCHK1							siPARP14 vs siPARP14+siDNA2
1	3.19	2.7	2.31	3.6	1.73	2	2.9	2.2	2	2.2	1.8	1.6		Two-way ANOVA	Ordinary						Two-way ANOVA	Ordinary
2	5	4.39	5.4	5.57	3.62	4.3	4.9	3.4	4.1	3.3	2.8	3		Alpha	0.05						Alpha	0.05
3	8	7.77	8.9	9.2	8.1	8	8.5	7.2	7.9	5.1	4.2	6.6
														Source of Variation	% of total variation	P value	P value summary	Significant?			Source of Variation	% of total variation	P value	P value summary	Significant?
														Interaction	5.863	0.0086	**	Yes			Interaction	9.104	0.0024	**	Yes
Days	siControl			siPARP14			siDNA2			siPARP14+DNA2				Row Factor	81.45	<0.0001	****	Yes			Row Factor	73.96	<0.0001	****	Yes
0	1	1	1	1	1	1	1	1	1	1	1	1		Column Factor	7.004	0.0004	***	Yes			Column Factor	10.42	0.0001	***	Yes
1	3.19	2.7	2.31	3.6	1.73	2	2.3	2.09	1.85	2.18	1.76	1.6
2	5	4.39	5.4	5.57	3.62	4.3	4.5	3.12	4.7	2.9	2.32	2.8		ANOVA table	SS	DF	MS	F (DFn, DFd)	P value		ANOVA table	SS	DF	MS	F (DFn, DFd)	P value
3	8	7.77	8.9	9.2	8.1	8	7.8	5.9	8.2	3.6	4.1	6.2		Interaction	8.401	3	2.8	F (3, 16) = 5.503	P=0.0086		Interaction	12.67	3	4.224	F (3, 16) = 7.454	P=0.0024
														Row Factor	116.7	3	38.9	F (3, 16) = 76.45	P<0.0001		Row Factor	103	3	34.32	F (3, 16) = 60.55	P<0.0001
														Column Factor	10.04	1	10.04	F (1, 16) = 19.72	P=0.0004		Column Factor	14.51	1	14.51	F (1, 16) = 25.60	P=0.0001
														Residual	8.143	16	0.5089				Residual	9.068	16	0.5667
														Difference between column means							Difference between column means
														Mean of siPARP14	4.093						Mean of siPARP14	4.093
														Mean of siPARP14+CHK1	2.8						Mean of siPARP14+DNA2	2.538
														Difference between means	1.293						Difference between means	1.555
														SE of difference	0.2912						SE of difference	0.3073
														95% CI of difference	0.6759 to 1.911						95% CI of difference	0.9035 to 2.207
														Data summary							Data summary
														Number of columns (Column Factor)	2						Number of columns (Column Factor)	2
														Number of rows (Row Factor)	4						Number of rows (Row Factor)	4
														Number of values	24						Number of values	24
														Table Analyzed	U2OS proliferation w/ siPARP14+CHK1						Table Analyzed	U2OS proliferation w/ siPARP14+DNA2
															siControl vs siCHK1							siControl vs siDNA2
														Two-way ANOVA	Ordinary						Two-way ANOVA	Ordinary
														Alpha	0.05						Alpha	0.05
														Source of Variation	% of total variation	P value	P value summary	Significant?			Source of Variation	% of total variation	P value	P value summary	Significant?
														Interaction	0.2782	0.6055	ns	No			Interaction	0.4709	0.5855	ns	No
														Row Factor	96.87	<0.0001	****	Yes			Row Factor	94.44	<0.0001	****	Yes
														Column Factor	0.5042	0.0825	ns	No			Column Factor	1.311	0.0315	*	Yes
														ANOVA table	SS	DF	MS	F (DFn, DFd)	P value		ANOVA table	SS	DF	MS	F (DFn, DFd)	P value
														Interaction	0.4781	3	0.1594	F (3, 16) = 0.6312	P=0.6055		Interaction	0.7759	3	0.2586	F (3, 16) = 0.6652	P=0.5855
														Row Factor	166.5	3	55.49	F (3, 16) = 219.8	P<0.0001		Row Factor	155.6	3	51.87	F (3, 16) = 133.4	P<0.0001
														Column Factor	0.8664	1	0.8664	F (1, 16) = 3.432	P=0.0825		Column Factor	2.16	1	2.16	F (1, 16) = 5.555	P=0.0315
														Residual	4.04	16	0.2525				Residual	6.221	16	0.3888
														Difference between column means							Difference between column means
														Mean of siControl	4.222						Mean of siControl	4.222
														Mean of siCHK1	3.842						Mean of siDNA2	3.622
														Difference between means	0.38						Difference between means	0.6
														SE of difference	0.2051						SE of difference	0.2546
														95% CI of difference	-0.05486 to 0.8149						95% CI of difference	0.06034 to 1.140
														Data summary							Data summary
														Number of columns (Column Factor)	2						Number of columns (Column Factor)	2
														Number of rows (Row Factor)	4						Number of rows (Row Factor)	4
														Number of values	24						Number of values	24

## Sheet: Fig 2H
DLD-1 Cellular proliferation (CTG) with siCHK1/DNA2
Days	siControl				siPARP14				siCHK1				siPARP14+CHK1					Table Analyzed	DLD1 proliferation w/ siPARP14/CHK1						Table Analyzed	DLD1 proliferation w/ siPARP14/DNA2
0	1	1	1	1	1	1	1	1	1	1	1	1	1	1	1	1			siPARP14 vs siPARP14+siCHK1							siPARP14 vs siPARP14+siDNA2
1	1.55854	2.68732	1.97643	2.23569	1.67502	3.19315	1.8436	2.50275	1.64532	2.34123	1.43383	1.6237	1.33189	2.03318	1.53886	1.41915		Two-way ANOVA	Ordinary						Two-way ANOVA	Ordinary
2	4.02776	3.59512	2.98725	3.69146	3.84793	4.0152	2.86753	3.54954	3.22059	2.76302	1.91815	2.10072	3.06031	1.74341	2.20985	2.0576		Alpha	0.05						Alpha	0.05
3	10.0355	5.33037	6.20213	7.35661	8.65822	5.91368	5.7857	7.95139	8.69323	3.60548	4.27523	5.07485	6.54439	2.13198	3.53982	3.80676
4	14.0714	9.57241	14.149	12.619	13.2993	10.7667	12.9994	12.2515	11.7973	6.83532	7.82979	7.12775	9.57075	2.66229	6.80998	6.53179		Source of Variation	% of total variation	P value	P value summary	Significant?			Source of Variation	% of total variation	P value	P value summary	Significant?
																		Interaction	8.927	0.0004	***	Yes			Interaction	25.63	<0.0001	****	Yes
																		Row Factor	71.93	<0.0001	****	Yes			Row Factor	50.1	<0.0001	****	Yes
Days	siControl				siPARP14				siDNA2				siPARP14+DNA2					Column Factor	9.64	<0.0001	****	Yes			Column Factor	18.65	<0.0001	****	Yes
0	1	1	1	1	1	1	1	1	1	1	1	1	1	1	1	1
1	1.55854	2.68732	1.97643	2.23569	1.67502	3.19315	1.8436	2.50275	1.59466	3.18317	1.8883	2.4476	1.63218	2.35783	1.75506	2.0834		ANOVA table	SS	DF	MS	F (DFn, DFd)	P value		ANOVA table	SS	DF	MS	F (DFn, DFd)	P value
2	4.02776	3.59512	2.98725	3.69146	3.84793	4.0152	2.86753	3.54954	3.61142	3.23931	2.51919	2.4609	3.63475	2.48048	2.22424	2.36254		Interaction	45.08	4	11.27	F (4, 30) = 7.045	P=0.0004		Interaction	116.7	4	29.17	F (4, 30) = 34.22	P<0.0001
3	10.0355	5.33037	6.20213	7.35661	8.65822	5.91368	5.7857	7.95139	5.45865	3.00005	3.1074	3.33368	4.67326	1.72245	2.35335	2.30084		Row Factor	363.3	4	90.82	F (4, 30) = 56.76	P<0.0001		Row Factor	228.1	4	57.03	F (4, 30) = 66.89	P<0.0001
4	14.0714	9.57241	14.149	12.619	13.2993	10.7667	12.9994	12.2515	7.22889	3.82427	4.00465	3.64923	5.39987	1.91386	2.93843	3.00377		Column Factor	48.68	1	48.68	F (1, 30) = 30.43	P<0.0001		Column Factor	84.93	1	84.93	F (1, 30) = 99.62	P<0.0001
																		Residual	48	30	1.6				Residual	25.57	30	0.8525
																		Difference between column means							Difference between column means
																		Mean of siPARP14	5.256						Mean of siPARP14	5.256
																		Mean of siPARP14+CHK1	3.05						Mean of siPARP14+DNA2	2.342
																		Difference between means	2.206						Difference between means	2.914
																		SE of difference	0.4						SE of difference	0.292
																		95% CI of difference	1.390 to 3.023						95% CI of difference	2.318 to 3.511
																		Data summary							Data summary
																		Number of columns (Column Factor)	2						Number of columns (Column Factor)	2
																		Number of rows (Row Factor)	5						Number of rows (Row Factor)	5
																		Number of values	40						Number of values	40
																		Table Analyzed	DLD1 proliferation w/ siPARP14/CHK1						Table Analyzed	DLD1 proliferation w/ siPARP14/DNA2
																			siControl vs siCHK1							siControl vs siDNA2
																		Two-way ANOVA	Ordinary						Alpha	0.05
																		Alpha	0.05
																									Source of Variation	% of total variation	P value	P value summary	Significant?
																		Source of Variation	% of total variation	P value	P value summary	Significant?			Interaction	19.48	<0.0001	****	Yes
																		Interaction	3.804	0.0452	*	Yes			Row Factor	60.07	<0.0001	****	Yes
																		Row Factor	82.11	<0.0001	****	Yes			Column Factor	11.65	<0.0001	****	Yes
																		Column Factor	3.784	0.0024	**	Yes
																									ANOVA table	SS	DF	MS	F (DFn, DFd)	P value
																		ANOVA table	SS	DF	MS	F (DFn, DFd)	P value		Interaction	94.54	4	23.64	F (4, 30) = 16.59	P<0.0001
																		Interaction	22.33	4	5.583	F (4, 30) = 2.771	P=0.0452		Row Factor	291.5	4	72.87	F (4, 30) = 51.14	P<0.0001
																		Row Factor	482.1	4	120.5	F (4, 30) = 59.81	P<0.0001		Column Factor	56.51	1	56.51	F (1, 30) = 39.66	P<0.0001
																		Column Factor	22.22	1	22.22	F (1, 30) = 11.03	P=0.0024		Residual	42.74	30	1.425
																		Residual	60.45	30	2.015
																									Difference between column means
																		Difference between column means							Mean of siControl	5.305
																		Mean of siControl	5.305						Mean of siDNA2	2.928
																		Mean of siCHK1	3.814						Difference between means	2.377
																		Difference between means	1.491						SE of difference	0.3775
																		SE of difference	0.4489						95% CI of difference	1.606 to 3.148
																		95% CI of difference	0.5738 to 2.407
																									Data summary
																		Data summary							Number of columns (Column Factor)	2
																		Number of columns (Column Factor)	2						Number of rows (Row Factor)	5
																		Number of rows (Row Factor)	5						Number of values	40
																		Number of values	40

## Sheet: Fig 3B
8988T Clonogenic survival with siCHK1
Column A	Column B	Column C	Column D	Column E	Column F	Column G	Column H		Table Analyzed	Clonogenic survival siCHK1 KO6
WT siControl	WT siCHK1	KO6 siControl	KO6 siCHK1	Corr KO6#1 siControl	Corr KO6#1 siCHK1	Corr KO6#2 siControl	Corr KO6#2 siCHK1		Column D	KO6 siCHK1		Column F	Corr KO6#1 siCHK1		Column H	Corr KO6#2 siCHK1
100	85.9389	100	46.7581	100	94.6719	100	102.841		vs.	vs.		vs.	vs.		vs.	vs.
100	85.7843	100	53.569	100	93.5454	100	87.8561		Column B	WT siCHK1		Column D	KO6 siCHK1		Column D	KO6 siCHK1
100	79.0219	100	38.8793	100	77.6858	100	75
									Unpaired t test			Unpaired t test			Unpaired t test
Column A	Column B	Column C	Column D	Column E	Column F				P value	0.0015		P value	0.0037		P value	0.0098
WT siControl	WT siCHK1	KO14 siControl	KO14 siCHK1	KO19 siControl	KO19 siCHK1				P value summary	**		P value summary	**		P value summary	**
100	85.9389	100	34.8569	100	28.9103				Significantly different (P < 0.05)?	Yes		Significantly different (P < 0.05)?	Yes		Significantly different (P < 0.05)?	Yes
100	85.7843	100	24.7324	100	24.8895				One- or two-tailed P value?	Two-tailed		One- or two-tailed P value?	Two-tailed		One- or two-tailed P value?	Two-tailed
100	79.0219	100	10	100	39.1259				t, df	t=7.717, df=4		t, df	t=6.090, df=4		t, df	t=4.636, df=4
									How big is the difference?			How big is the difference?			How big is the difference?
									Mean of column B	83.58		Mean of column D	46.4		Mean of column D	46.4
									Mean of column D	46.4		Mean of column F	88.63		Mean of column H	88.57
									Difference between means (D - B) ± SEM	-37.18 ± 4.818		Difference between means (F - D) ± SEM	42.23 ± 6.935		Difference between means (H - D) ± SEM	42.16 ± 9.096
									95% confidence interval	-50.56 to -23.80		95% confidence interval	22.98 to 61.49		95% confidence interval	16.91 to 67.42
									R squared (eta squared)	0.9371		R squared (eta squared)	0.9027		R squared (eta squared)	0.8431
									F test to compare variances			F test to compare variances			F test to compare variances
									F, DFn, Dfd	3.464, 2, 2		F, DFn, Dfd	1.669, 2, 2		F, DFn, Dfd	3.593, 2, 2
									P value	0.448		P value	0.7492		P value	0.4355
									P value summary	ns		P value summary	ns		P value summary	ns
									Significantly different (P < 0.05)?	No		Significantly different (P < 0.05)?	No		Significantly different (P < 0.05)?	No
									Data analyzed			Data analyzed			Data analyzed
									Sample size, column B	3		Sample size, column D	3		Sample size, column D	3
									Sample size, column D	3		Sample size, column F	3		Sample size, column H	3
									Table Analyzed	Clonogenic survival siCHK1 KO14/KO19
									Column D	KO14 siCHK1		Column F	KO19 siCHK1
									vs.	vs.		vs.	vs.
									Column B	WT siCHK1		Column B	WT siCHK1
									Unpaired t test			Unpaired t test
									P value	0.0013		P value	0.0004
									P value summary	**		P value summary	***
									Significantly different (P < 0.05)?	Yes		Significantly different (P < 0.05)?	Yes
									One- or two-tailed P value?	Two-tailed		One- or two-tailed P value?	Two-tailed
									t, df	t=7.979, df=4		t, df	t=10.93, df=4
									How big is the difference?			How big is the difference?
									Mean of column B	83.58		Mean of column B	83.58
									Mean of column D	23.2		Mean of column F	30.98
									Difference between means (D - B) ± SEM	-60.39 ± 7.568		Difference between means (F - B) ± SEM	-52.61 ± 4.812
									95% confidence interval	-81.40 to -39.37		95% confidence interval	-65.97 to -39.25
									R squared (eta squared)	0.9409		R squared (eta squared)	0.9676
									F test to compare variances			F test to compare variances
									F, DFn, Dfd	10.02, 2, 2		F, DFn, Dfd	3.453, 2, 2
									P value	0.1816		P value	0.4491
									P value summary	ns		P value summary	ns
									Significantly different (P < 0.05)?	No		Significantly different (P < 0.05)?	No
									Data analyzed			Data analyzed
									Sample size, column B	3		Sample size, column B	3
									Sample size, column D	3		Sample size, column F	3

## Sheet: Fig 3C
8988T Clonogenic survival with siDNA2
Column A	Column B	Column C	Column D	Column E	Column F	Column G	Column H		Table Analyzed	Clonogenic survival siDNA2 KO6
WT siControl	WT siDNA2	KO6 siControl	KO6 siDNA2	Corr KO6#1 siControl	Corr KO6#1 siDNA2	Corr KO6#2 siControl	Corr KO6#2 siDNA2		Column D	KO6 siDNA2		Column F	Corr KO6#1 siDNA2		Column H	Corr KO6#2 siDNA2
100	88.2375	100	56.4126	100	91.5505	100	90.9091		vs.	vs.		vs.	vs.		vs.	vs.
100	90.3187	100	57.3232	100	95.7201	100	89.4468		Column B	WT siDNA2		Column D	KO6 siDNA2		Column D	KO6 siDNA2
100	83.7492	100	37.46	100	79.5441	100	70
									Unpaired t test			Unpaired t test			Unpaired t test
Column A	Column B	Column C	Column D	Column E	Column F				P value	0.0054		P value	0.0089		P value	0.0241
WT siControl	WT siDNA2	KO14 siControl	KO14 siDNA2	KO19 siControl	KO19 siDNA2				P value summary	**		P value summary	**		P value summary	*
100	88.2375	100	45.6434	100	53.7821				Significantly different (P < 0.05)?	Yes		Significantly different (P < 0.05)?	Yes		Significantly different (P < 0.05)?	Yes
100	85.7843	100	47.987	100	57.5828				One- or two-tailed P value?	Two-tailed		One- or two-tailed P value?	Two-tailed		One- or two-tailed P value?	Two-tailed
100	83.7492	100	46.8506	100	49.9259				t, df	t=5.480, df=4		t, df	t=4.764, df=4		t, df	t=3.537, df=4
									How big is the difference?			How big is the difference?			How big is the difference?
									Mean of column B	87.44		Mean of column D	50.4		Mean of column D	50.4
									Mean of column D	50.4		Mean of column F	88.94		Mean of column H	83.45
									Difference between means (D - B) ± SEM	-37.04 ± 6.759		Difference between means (F - D) ± SEM	38.54 ± 8.089		Difference between means (H - D) ± SEM	33.05 ± 9.345
									95% confidence interval	-55.80 to -18.27		95% confidence interval	16.08 to 61.00		95% confidence interval	7.106 to 59.00
									R squared (eta squared)	0.8825		R squared (eta squared)	0.8502		R squared (eta squared)	0.7577
									F test to compare variances			F test to compare variances			F test to compare variances
									F, DFn, Dfd	11.16, 2, 2		F, DFn, Dfd	1.783, 2, 2		F, DFn, Dfd	1.083, 2, 2
									P value	0.1645		P value	0.7186		P value	0.96
									P value summary	ns		P value summary	ns		P value summary	ns
									Significantly different (P < 0.05)?	No		Significantly different (P < 0.05)?	No		Significantly different (P < 0.05)?	No
									Data analyzed			Data analyzed			Data analyzed
									Sample size, column B	3		Sample size, column D	3		Sample size, column D	3
									Sample size, column D	3		Sample size, column F	3		Sample size, column H	3
									Table Analyzed	Clonogenic survival siDNA2 KO14/KO19
									Column D	KO14 siDNA2		Column F	KO19 siDNA2
									vs.	vs.		vs.	vs.
									Column B	WT siDNA2		Column B	WT siDNA2
									Unpaired t test			Unpaired t test
									P value	<0.0001		P value	0.0002
									P value summary	****		P value summary	***
									Significantly different (P < 0.05)?	Yes		Significantly different (P < 0.05)?	Yes
									One- or two-tailed P value?	Two-tailed		One- or two-tailed P value?	Two-tailed
									t, df	t=26.72, df=4		t, df	t=12.55, df=4
									How big is the difference?			How big is the difference?
									Mean of column B	85.92		Mean of column B	85.92
									Mean of column D	46.83		Mean of column F	53.76
									Difference between means (D - B) ± SEM	-39.10 ± 1.463		Difference between means (F - B) ± SEM	-32.16 ± 2.563
									95% confidence interval	-43.16 to -35.03		95% confidence interval	-39.28 to -25.04
									R squared (eta squared)	0.9944		R squared (eta squared)	0.9752
									F test to compare variances			F test to compare variances
									F, DFn, Dfd	3.677, 2, 2		F, DFn, Dfd	2.902, 2, 2
									P value	0.4276		P value	0.5126
									P value summary	ns		P value summary	ns
									Significantly different (P < 0.05)?	No		Significantly different (P < 0.05)?	No
									Data analyzed			Data analyzed
									Sample size, column B	3		Sample size, column B	3
									Sample size, column D	3		Sample size, column F	3

## Sheet: Fig 4B
8988T Clonogenic survival with siTOPBP1
Column A	Column B	Column C	Column D	Column E	Column F		Table Analyzed	Clonogenic survival siTOPBP1
WT siControl	WT siTOPBP1	KO14 siControl	KO14 siTOPBP1	KO19 siControl	KO19 siTOPBP1		Column D	KO14 siTOPBP1			Column F	KO19 siTOPBP1
100	52	100	36	100	17		vs.	vs.			vs.	vs.
100	63	100	31	100	23		Column B	WT siTOPBP1			Column B	WT siTOPBP1
100	56	100	35	100	11
							Unpaired t test				Unpaired t test
							P value	0.003			P value	0.0011
							P value summary	**			P value summary	**
							Significantly different (P < 0.05)?	Yes			Significantly different (P < 0.05)?	Yes
							One- or two-tailed P value?	Two-tailed			One- or two-tailed P value?	Two-tailed
							t, df	t=6.462, df=4			t, df	t=8.464, df=4
							How big is the difference?				How big is the difference?
							Mean of column B	57			Mean of column B	57
							Mean of column D	34			Mean of column F	17
							Difference between means (D - B) ± SEM	-23.00 ± 3.559			Difference between means (F - B) ± SEM	-40.00 ± 4.726
							95% confidence interval	-32.88 to -13.12			95% confidence interval	-53.12 to -26.88
							R squared (eta squared)	0.9126			R squared (eta squared)	0.9471
							F test to compare variances				F test to compare variances
							F, DFn, Dfd	4.429, 2, 2			F, DFn, Dfd	1.161, 2, 2
							P value	0.3684			P value	0.9254
							P value summary	ns			P value summary	ns
							Significantly different (P < 0.05)?	No			Significantly different (P < 0.05)?	No
							Data analyzed				Data analyzed
							Sample size, column B	3			Sample size, column B	3
							Sample size, column D	3			Sample size, column F	3

[truncated: 19 more sheets: Fig 4C, Fig 4D, Fig 4E, Fig 4F, Fig 5A, Fig 5B, Fig 5D, Fig 5E, Fig 5G, Fig 5H, Fig 5I, Fig 6A, Fig 6B, Fig 6C, Fig 6D, Fig 6E, Fig 6F, Supp Fig S2A, Supp Fig S4]
